# Supplementary material for: Activity-Based Proteomics Reveals Heterogeneous Kinome and ATP-Binding Proteome Responses to MEK Inhibition in KRAS Mutant Lung Cancer
Source: Proteomes. 2016 Apr 27;4(2):16. doi: 10.3390/proteomes4020016 (PMC5217344; doi:10.3390/proteomes4020016)
Supplement: Supplementary file 1 [file proteomes-04-00016-s001.zip]

Archive with 6 entries (5 files):
- proteomes-120496-supplementary/
- proteomes-120496-supplementary/Table S1_full_list_proteins.xlsx
- proteomes-120496-supplementary/Table S2_Full_list_up_down_proteins_1SD.xlsx
- proteomes-120496-supplementary/Table S3_enriched_pathways_full.xlsx
- proteomes-120496-supplementary/Table S4_all_kinase.xlsx
- proteomes-120496-supplementary/Table S5_Full_list_up_down_kinases_1SD.xlsx
