# Supplementary material for: Activity-Based Proteomics Reveals Heterogeneous Kinome and ATP-Binding Proteome Responses to MEK Inhibition in KRAS Mutant Lung Cancer
Source: Proteomes. 2016 Apr 27;4(2):16. doi: 10.3390/proteomes4020016 (PMC5217344; doi:10.3390/proteomes4020016)
Supplement: Supplementary file 1 [file proteomes-04-00016-s001.zip › proteomes-120496-supplementary/Table S1_full_list_proteins.xlsx]

## Sheet: A427
Leading Proteins	Positions	Gene Symbol	A427 DMSO Log2	A427 AZD6244 Log2	A427 MEK162 Log2
A0AVT1	851	UBA6	NA	17.5875	18.2894
A0AVT1	503	UBA6	17.7698	18.2121	17.9065
A0FGR8	875	ESYT2	19.5777	19.1476	18.3326
A0PK00	55	TMEM120B	15.6018	16.4193	16.8258
A2A3N6;P55036	559;74	PIPSL;PSMD4	15.9042	16.129	16.4318
A3KMH1	453	VWA8	15.0956	NA	NA
A5PLL1	492	ANKRD34B	NA	17.1547	16.9361
A6NCE7	30	MAP1LC3B2	17.4256	17.5726	17.9419
A6NCE7	49	MAP1LC3B2	18.1152	17.675	18.0243
A6NCE7	51	MAP1LC3B2	NA	17.4614	NA
A6NCM1	811	IQCA1L	19.35	19.611	19.6793
A6NHR9	279	SMCHD1	NA	16.8688	NA
A6NIZ1	174		16.1316	15.9579	16.2967
A6NJ78	271	METTL15	16.0381	15.9675	NA
A8K855	242	EFCAB7	NA	NA	19.7521
B2RPK0;P09429	150;150	HMGB1P1;HMGB1	NA	16.5887	16.6963
B2RPK0;P09429	90;90	HMGB1P1;HMGB1	19.8013	19.6609	19.4985
B2RPK0;P09429	127;127	HMGB1P1;HMGB1	18.1984	18.6464	19.8304
B2RPK0;P09429;P26583	12;12;12	HMGB1P1;HMGB1;HMGB2	16.1632	19.9049	19.2284
B2RPK0;P09429	177;177	HMGB1P1;HMGB1	16.1493	16.0095	17.2393
B2RPK0	82	HMGB1P1	18.2072	18.4816	18.474
B2RPK0;P09429;P26583	50;50;50	HMGB1P1;HMGB1;HMGB2	18.3229	18.8671	17.984
B5ME19	644	EIF3CL	17.2212	17.8912	17.6705
B5ME19	895	EIF3CL	15.6517	15.9449	NA
B5ME19	200	EIF3CL	NA	14.5522	NA
B5ME19	136	EIF3CL	17.0345	17.0907	17.0611
B5ME19	99	EIF3CL	15.8571	15.5188	15.5953
CON__ENSEMBL:ENSBTAP00000016242;Q71U36;Q9BQE3	112;112;112	TUBA1A;TUBA1C	NA	15.0528	15.1712
CON__ENSEMBL:ENSBTAP00000016242;Q71U36;Q9BQE3	311;311;311	TUBA1A;TUBA1C	NA	19.4336	19.441
CON__ENSEMBL:ENSBTAP00000016242;Q71U36;Q9BQE3	401;401;401	TUBA1A;TUBA1C	14.6746	18.1035	18.5503
CON__ENSEMBL:ENSBTAP00000016242;Q71U36;Q9BQE3	163;163;163	TUBA1A;TUBA1C	20.4937	20.3493	19.9834
CON__ENSEMBL:ENSBTAP00000016242;Q71U36;Q9BQE3	96;96;96	TUBA1A;TUBA1C	19.6946	22.644	22.6288
CON__ENSEMBL:ENSBTAP00000016242;Q71U36;Q9BQE3	60;60;60	TUBA1A;TUBA1C	20.2865	23.0292	22.4319
CON__O95678;CON__P05787;CON__Q922U2	424;364;437	KRT75;KRT8;Krt5	17.6043	17.8947	17.6027
CON__O95678;CON__P07744;CON__P12035;CON__P35908;CON__Q922U2	154;151;203;189;167	KRT75;Krt4;KRT3;KRT2;Krt5	17.1664	16.682	16.684
CON__O95678;CON__P07744;CON__P12035;CON__P35908;CON__Q922U2	159;156;208;194;172	KRT75;Krt4;KRT3;KRT2;Krt5	17.2558	20.8701	20.8049
CON__P05784;P05783	365;372	Krt18;KRT18	15.6614	18.0054	18.443
CON__P05784;P05783	160;167	Krt18;KRT18	16.5684	16.7368	16.2092
CON__P05787	285	KRT8	18.3717	20.3528	20.5311
CON__P05787	347	KRT8	18.3629	19.9513	20.4712
CON__P05787	472	KRT8	19.3384	19.2948	19.2472
CON__P05787	483	KRT8	16.5218	NA	NA
CON__P05787	207	KRT8	18.8051	18.8388	17.497
CON__P05787	96	KRT8	20.2244	20.0136	20.3865
CON__P05787	117	KRT8	20.0096	20.0147	19.8713
CON__P05787	122	KRT8	16.8045	20.0225	19.0506
CON__P05787	393	KRT8	22.257	22.2286	21.9715
CON__P05787	325	KRT8	20.9943	20.8692	20.5746
CON__P05787	130	KRT8	19.0762	20.1351	20.1849
CON__P05787	304	KRT8	19.9761	19.9822	19.8863
CON__P05787	197	KRT8	16.6299	16.9732	16.695
CON__P05787	8	KRT8	18.5024	18.9631	18.7705
CON__P10096;P04406	261;263	GAPDH;GAPDH	22.5614	23.0073	23.1919
CON__P60712;P63261;P68032	326;326;328	ACTB;ACTG1;ACTC1	24.2897	24.0918	24.239
CON__P60712;P0CG38;P63261;P68032;Q6S8J3	213;913;213;215;913	ACTB;POTEI;ACTG1;ACTC1;POTEE	18.3136	19.0557	19.4621
CON__P60712;P63261;Q6S8J3	215;215;915	ACTB;ACTG1;POTEE	NA	19.4837	19.3692
CON__P60712;P63261;P68032	50;50;52	ACTB;ACTG1;ACTC1	22.8701	24.4072	24.7274
CON__P60712;P63261	291;291	ACTB;ACTG1	21.9283	21.642	21.4476
CON__P60712;P63261	113;113	ACTB;ACTG1	24.7875	24.5205	24.615
CON__Q3KNV1;P08670	394;402	KRT7;VIM	22.257	22.1579	21.8968
CON__Q3SX28;P06753;P67936	128;129;92	TPM3;TPM4	16.3774	16.4173	16.456
CON__Q3SX28;P06753;P09493;P67936	112;113;112;76	TPM3;TPM1;TPM4	20.1998	20.9555	21.1724
CON__Q3SX28;P06753	248;249	TPM3	18.4252	18.4419	18.6043
CON__Q3ZBD7;P06744	366;366	GPI;GPI	16.4921	16.6023	16.4723
CON__Q6NXH9;CON__Q7RTS7	148;157	Krt73;KRT74	20.1701	20.7286	20.5624
E9PAV3	1945	NACA	16.9966	18.3021	17.9648
E9PAV3	2005	NACA	19.1305	19.0436	18.4467
E9PAV3	1963	NACA	17.3231	18.7628	18.8869
H7BZ55	1192	CROCC2	18.2286	NA	NA
O00116	347	AGPS	NA	NA	14.599
O00148;Q13838	52;53	DDX39A;DDX39B	16.6052	17.6553	17.6435
O00148	35	DDX39A	15.0306	17.5246	16.8721
O00148;Q13838	383;384	DDX39A;DDX39B	19.0344	19.5152	18.9661
O00148	187	DDX39A	16.6752	16.8325	16.7186
O00148;Q13838	333;334	DDX39A;DDX39B	19.3771	19.9889	19.4854
O00154	172	ACOT7	17.0351	16.5439	17.3501
O00154	286	ACOT7	16.7572	NA	NA
O00154	157	ACOT7	15.0212	17.1914	17.3178
O00154	198	ACOT7	17.736	17.7433	17.7136
O00154	369	ACOT7	18.9322	19.0467	18.7656
O00193	174	SMAP	16.2242	16.2389	15.8477
O00193	49	SMAP	16.1777	NA	NA
O00231	417	PSMD11	17.566	17.3386	17.8031
O00232	330	PSMD12	17.2921	16.8343	16.9555
O00232	52	PSMD12	15.1261	16.9191	17.3123
O00232	98	PSMD12	15.9891	15.6469	15.7312
O00233	87	PSMD9	18.0056	20.3235	20.3434
O00264	96	PGRMC1	15.2285	17.7944	17.4406
O00264	102	PGRMC1	17.1343	17.36	16.3931
O00264	105	PGRMC1	16.3251	17.5264	16.0784
O00299	238	CLIC1	NA	NA	18.2583
O00299	119	CLIC1	19.6577	19.8287	19.6221
O00299	131	CLIC1	19.2521	18.4479	18.8593
O00299	192	CLIC1	15.606	15.6754	16.3109
O00418	238	EEF2K	18.9185	20.0512	19.1078
O00425	440	IGF2BP3	17.3449	17.1704	17.176
O00425	36	IGF2BP3	15.7364	20.0194	19.4994
O00425;Q9NZI8	234;234	IGF2BP3;IGF2BP1	17.3096	NA	NA
O00425	552	IGF2BP3	16.8988	16.8945	16.8926
O00425;Q9NZI8;Q9Y6M1	294;294;292	IGF2BP3;IGF2BP1;IGF2BP2	17.7612	17.6681	17.4849
O00425;Q9NZI8;Q9Y6M1	465;465;487	IGF2BP3;IGF2BP1;IGF2BP2	15.9998	16.3477	16.3821
O00425;Q9NZI8	223;223	IGF2BP3;IGF2BP1	17.838	17.5868	17.7264
O00425	190	IGF2BP3	16.9058	16.5471	16.5021
O00425	567	IGF2BP3	16.8646	16.6114	16.9237
O00429	271	DNM1L	NA	16.8112	17.8884
O00483	76	NDUFA4	15.3145	15.5152	NA
O00483	10	NDUFA4	16.8253	NA	NA
O00505	97	KPNA3	16.5229	16.9643	17.2446
O00567	90	NOP56	15.6101	15.6825	15.5483
O00567	375	NOP56	14.9009	NA	NA
O00571	81	DDX3X	16.5245	16.4465	15.9065
O00571	118	DDX3X	16.6581	16.4163	NA
O00571	491	DDX3X	17.0684	16.5424	16.4398
O00571	427	DDX3X	NA	14.8485	15.7525
O00625	6	PIR	15.1227	15.5107	14.8197
O00764	119	PDXK	NA	17.2908	NA
O00767	341	SCD	14.6607	15.9911	16.2811
O14522	1070	PTPRT	16.6411	19.2129	19.5141
O14526	181	FCHO1	18.446	18.186	18.2155
O14579	278	COPE	NA	NA	15.4975
O14602	88	EIF1AY	19.0551	18.7388	18.239
O14602	104	EIF1AY	16.4843	16.6879	16.7736
O14656	108	TOR1A	NA	21.2754	21.3151
O14656	320	TOR1A	17.702	18.0969	18.1932
O14657	327	TOR1B	19.177	20.4465	20.4467
O14657	115	TOR1B	NA	NA	16.7732
O14684	42	PTGES	17.0378	15.9218	NA
O14733	245	MAP2K7	17.3182	16.982	17.2941
O14737	105	PDCD5	15.81	16.0806	16.0837
O14737	20	PDCD5	18.5105	18.5711	18.6046
O14737	63	PDCD5	18.6455	17.6341	18.0961
O14737	68	PDCD5	15.8439	17.2104	17.0308
O14745	159	SLC9A3R1	17.3759	17.7907	17.9233
O14745	19	SLC9A3R1	14.3092	18.4841	19.0987
O14757	445	CHEK1	20.581	21.6159	21.7377
O14802	398	POLR3A	15.316	18.3761	17.9446
O14818	27	PSMA7	NA	18.9129	NA
O14818	28	PSMA7	16.2863	NA	15.9702
O14818	52	PSMA7	16.8508	17.0561	17.1389
O14874	245	BCKDK	16.0153	17.2947	17.2497
O14880	149	MGST3	16.8339	16.8868	16.718
O14920	147	IKBKB	20.3434	20.366	20.0789
O14936	41	CASK	18.7148	18.6534	18.7948
O14936	305	CASK	NA	16.002	15.7458
O14950	151	MYL12B	16.4876	NA	16.9564
O14964	207	HGS	16.1786	NA	NA
O14965	258	AURKA	22.7016	22.7673	23.0556
O14965	162	AURKA	NA	15.4337	17.0953
O14965;Q96GD4;Q9UQB9	143;87;53	AURKA;AURKB;AURKC	18.573	19.2892	17.8212
O14979	306	HNRNPDL	20.232	20.2011	20.1923
O14979	180	HNRNPDL	20.0568	19.9903	19.8131
O14979	289	HNRNPDL	NA	16.2762	16.4591
O14979	221	HNRNPDL	17.1858	NA	16.7257
O14979	149	HNRNPDL	NA	17.7735	NA
O14980	594	XPO1	15.7685	16.0515	NA
O14980	686	XPO1	17.8976	18.2243	18.1593
O14980	693	XPO1	17.3312	17.4557	17.7313
O15021	698	MAST4	18.537	18.5057	18.4662
O15042	82	U2SURP	15.1339	NA	NA
O15061	886	SYNM	NA	18.5468	NA
O15066	371	KIF3B	18.3843	18.5012	18.5383
O15111	146	CHUK	19.636	19.6247	18.8383
O15144	269	ARPC2	14.9748	NA	15.5516
O15144	295	ARPC2	16.8869	16.7173	16.3091
O15145	29	ARPC3	16.4121	16.5056	16.8071
O15173	126	PGRMC2	16.7677	17.5368	17.3576
O15173	132	PGRMC2	15.9277	15.895	16.2457
O15212	8	PFDN6	16.6498	16.4433	17.0612
P53778	155	MAPK12	15.3957	NA	NA
O15347	161	HMGB3	15.568	15.7295	NA
O15347	82	HMGB3	NA	15.9689	NA
O15347	12	HMGB3	NA	NA	17.263
O15347	112	HMGB3	17.8065	17.697	18.0375
O15347	125	HMGB3	17.3876	16.7535	17.3707
O15347;P26583	88;90	HMGB3;HMGB2	18.0384	18.2253	18.7232
O15347	145	HMGB3	NA	17.56	NA
O15347	43	HMGB3	17.0524	18.4537	18.8275
O15347	55	HMGB3	NA	15.8626	15.3486
O15371	41	EIF3D	NA	17.0381	16.5636
O15371	53	EIF3D	17.1218	16.9582	16.366
O15371	90	EIF3D	16.4897	15.7105	15.8098
O15371	458	EIF3D	NA	NA	15.1411
O15372	269	EIF3H	17.2958	16.8346	17.0273
O15372	274	EIF3H	16.2059	16.4747	16.7708
O15382	353	BCAT2	15.5348	NA	NA
O15446	70	CD3EAP	16.2728	16.5777	16.3316
O15511	93	ARPC5	NA	15.9387	16.4967
O15530	465	PDPK1	16.9991	17.292	16.5137
O43143	166	DHX15	NA	16.5624	NA
O43143	786	DHX15	16.4214	16.0957	16.4338
O43143	691	DHX15	NA	16.5526	NA
O43148	208	RNMT	18.7751	18.8599	17.3686
O43166	1074	SIPA1L1	19.9848	21.0395	21.3098
O43169	30	CYB5B	15.4832	15.8472	15.6417
O43169	35	CYB5B	NA	15.39	15.7918
O43252	171	PAPSS1	18.1463	18.4254	17.5847
O43390	300	HNRNPR	NA	14.997	NA
O43390;O60506	584;576	HNRNPR;SYNCRIP	16.808	16.0421	16.3454
O43390	374	HNRNPR	NA	15.1579	15.9695
O43390;O60506	313;310	HNRNPR;SYNCRIP	16.7706	17.107	16.4107
O43390	103	HNRNPR	17.7247	18.8969	18.5832
O43390	341	HNRNPR	16.7442	17.5187	17.4633
O43395	65	PRPF3	15.8565	17.5906	17.3445
O43399	128	TPD52L2	16.7179	16.1326	16.4206
O43399	139	TPD52L2	18.6074	18.6322	18.4112
O43399	90	TPD52L2	NA	16.3974	16.49
O43491	514	EPB41L2	NA	15.219	NA
O43491	601	EPB41L2	15.6696	15.8665	15.7941
O43491;P11171	946;808	EPB41L2;EPB41	15.2939	NA	NA
O43505	377	B4GAT1	NA	14.1051	NA
O43570	343	CA12	14.211	NA	NA
O43670	31	ZNF207	15.9411	18.131	17.9857
O43681	301	ASNA1	16.3865	18.1169	18.9377
O43681	45	ASNA1	15.7505	17.099	16.321
O43707	760	ACTN4	14.9335	NA	15.7106
O43707	604	ACTN4	18.1452	18.2574	18.7274
O43707;P12814	54;35	ACTN4;ACTN1	NA	15.3607	15.5508
O43709	255	WBSCR22	NA	14.7298	14.8308
O43768	40	ENSA	15.9054	17.5822	17.9391
O43768;P56211	63;58	ENSA;ARPP19	17.561	17.6476	16.6291
O43768;P56211	74;69	ENSA;ARPP19	17.8974	18.0802	17.5247
O43776	244	NARS	16.6181	16.6577	16.7927
O43776	104	NARS	17.488	17.3434	17.1758
O43776	60	NARS	NA	18.6178	NA
O43795	995	MYO1B	NA	15.3631	15.2905
O43809	23	NUDT21	17.7738	18.3402	18.7563
O43865	40	AHCYL1	NA	15.5646	NA
O43865	284	AHCYL1	18.9927	20.9001	20.1803
O43865	286	AHCYL1	17.8104	NA	NA
O43865	267	AHCYL1	16.3374	NA	16.4723
O60216	387	RAD21	NA	14.8256	14.8886
O60218	173	AKR1B10	15.1231	14.9948	NA
O60218	66	AKR1B10	NA	NA	17.2725
O60218	98	AKR1B10	15.8535	16.3869	NA
O60264;P28370	319;322	SMARCA5;SMARCA1	NA	NA	14.5821
O60282;P33176	849;847	KIF5C;KIF5B	16.381	17.7465	18.2323
O60282;P33176	238;237	KIF5C;KIF5B	17.2492	17.5989	17.4791
O60282;P33176	253;252	KIF5C;KIF5B	17.1714	16.9253	17.156
O60285	180	NUAK1	NA	15.1869	NA
O60307	492	MAST3	19.5756	20.9072	20.8053
Q9UMY4	62	SNX12	16.706	16.5357	16.925
O60503	1232	ADCY9	NA	NA	16.2279
O60506	363	SYNCRIP	17.4996	17.6581	17.2537
O60506	81	SYNCRIP	NA	17.3225	17.8916
O60506	91	SYNCRIP	NA	18.1604	18.1708
O60506	100	SYNCRIP	17.7247	18.8969	18.5832
O60506	297	SYNCRIP	NA	17.442	17.8315
O60506	371	SYNCRIP	NA	16.6397	16.9815
O60506	232	SYNCRIP	NA	NA	14.4957
O60506	123	SYNCRIP	NA	NA	17.2562
O60506	42	SYNCRIP	NA	17.6427	17.6153
O60513	293	B4GALT4	17.7241	17.6504	16.7316
O60568	89	PLOD3	15.0127	NA	NA
O60664	164	PLIN3	15.4551	15.7235	15.8515
O60664	102	PLIN3	17.7406	NA	17.1446
O60664	65	PLIN3	15.6564	15.2634	15.3588
O60673	3119	REV3L	15.9708	15.1342	NA
O60678	481	PRMT3	NA	14.7556	NA
O60701	264	UGDH	NA	15.274	NA
O60701	129	UGDH	16.4421	17.0036	17.2592
O60716	749	CTNND1	NA	NA	15.2808
O60716	622	CTNND1	16.4387	16.1436	16.2445
O60739	66	EIF1B	NA	17.9002	17.9172
O60739	61	EIF1B	17.906	17.919	18.0829
O60739	42	EIF1B	19.3781	19.9242	19.9114
O60749	218	SNX2	15.7497	16.0572	15.7689
O60763	596	USO1	NA	18.0121	17.749
O60763	924	USO1	15.4671	NA	15.2537
O60814;P58876;P62807;Q16778;Q99877;Q99879;Q99880	25;25;25;25;25;25;25	HIST1H2BK;HIST1H2BD;HIST1H2BC; HIST1H2BE; HIST1H2BF; HIST1H2BG; HIST1H2BI;HIST2H2BE;HIST1H2BN;HIST1H2BM;HIST1H2BL	17.8805	18.2579	17.79
O60814;P58876;P62807;Q16778;Q99877;Q99880	21;21;21;21;21;21	HIST1H2BK;HIST1H2BD;HIST1H2BC; HIST1H2BE; HIST1H2BF; HIST1H2BG; HIST1H2BI;HIST2H2BE;HIST1H2BN;HIST1H2BL	20.4	20.5906	21.2663
O60814;P58876;P62807;Q5QNW6;Q99877;Q99879;Q99880	47;47;47;47;47;47;47	HIST1H2BK;HIST1H2BD;HIST1H2BC; HIST1H2BE; HIST1H2BF; HIST1H2BG; HIST1H2BI;HIST2H2BF;HIST1H2BN;HIST1H2BM;HIST1H2BL	22.4291	22.7142	22.9153
O60814;P58876;P62807;Q5QNW6;Q99877;Q99879;Q99880	35;35;35;35;35;35;35	HIST1H2BK;HIST1H2BD;HIST1H2BC; HIST1H2BE; HIST1H2BF; HIST1H2BG; HIST1H2BI;HIST2H2BF;HIST1H2BN;HIST1H2BM;HIST1H2BL	21.3032	21.9499	21.232
O60814;P58876;P62807;Q16778;Q5QNW6;Q99877;Q99879;Q99880	86;86;86;86;86;86;86;86	HIST1H2BK;HIST1H2BD;HIST1H2BC; HIST1H2BE; HIST1H2BF; HIST1H2BG; HIST1H2BI;HIST2H2BE;HIST2H2BF;HIST1H2BN;HIST1H2BM;HIST1H2BL	18.5168	19.8569	19.8745
O60814;P58876;P62807;Q16778;Q5QNW6;Q96A08;Q99877;Q99879;Q99880	109;109;109;109;109;110;109;109;109	HIST1H2BK;HIST1H2BD;HIST1H2BC; HIST1H2BE; HIST1H2BF; HIST1H2BG; HIST1H2BI;HIST2H2BE;HIST2H2BF;HIST1H2BA;HIST1H2BN;HIST1H2BM;HIST1H2BL	23.8099	24.2801	24.7787
O60814;P62807;Q16778	6;6;6	HIST1H2BK;HIST1H2BC; HIST1H2BE; HIST1H2BF; HIST1H2BG; HIST1H2BI;HIST2H2BE	19.6878	19.5845	19.7627
O60814;P62807;Q16778	12;12;12	HIST1H2BK;HIST1H2BC; HIST1H2BE; HIST1H2BF; HIST1H2BG; HIST1H2BI;HIST2H2BE	19.3174	18.4212	19.6901
O60841	628	EIF5B	15.4349	15.9688	15.5008
O60841	1214	EIF5B	NA	16.8896	17.6282
O60869	131	EDF1	15.4304	16.5236	16.0363
O60869	25	EDF1	16.2746	16.3873	16.6894
O60869	56	EDF1	NA	15.9143	16.4208
O60870	23	KIN	19.4066	19.4646	19.554
O60884	158	DNAJA2	15.6855	15.5585	15.4693
O60925	11	PFDN1	15.6411	15.4777	NA
O60925	28	PFDN1	16.7471	17.0562	16.8732
O75027	511	ABCB7	18.4716	17.8546	15.9204
O75063	104	FAM20B	16.6821	16.3367	15.9474
O75077	652	ADAM23	21.3285	21.2102	20.6501
O75083	21	WDR1	16.881	16.483	17.1422
O75083	155	WDR1	15.5007	16.4208	16.3958
O75116	216	ROCK2	NA	16.5932	16.5964
O75116	1065	ROCK2	16.5799	18.3509	17.9319
O75116;Q13464	121;105	ROCK2;ROCK1	NA	15.755	NA
O75131	184	CPNE3	NA	17.8513	17.7846
O75165	653	DNAJC13	NA	16.4923	16.969
O75323	75	GBAS	19.7745	21.849	21.8021
O75323	143	GBAS	NA	19.0511	18.2602
O75347	12	TBCA	17.8104	NA	17.6966
O75347	95	TBCA	NA	17.3932	NA
O75347	52	TBCA	17.4348	17.2199	16.6987
O75347	28	TBCA	16.3792	16.4384	16.008
O75348	21	ATP6V1G1	15.6385	15.7455	15.6428
O75356	248	ENTPD5	NA	15.9974	15.847
O75369;P21333;Q14315	465;493;487	FLNB;FLNA;FLNC	NA	15.3413	NA
O75369	1232	FLNB	NA	15.6019	NA
O75369	1508	FLNB	NA	NA	15.5754
O75369;P21333	2096;2141	FLNB;FLNA	15.3069	16.0956	NA
O75369	2150	FLNB	NA	NA	15.2543
O75385	140	ULK1	18.3247	18.1277	18.1645
O75390	366	CS	NA	18.3505	18.5804
O75390	375	CS	NA	16.7213	16.596
O75390	103	CS	17.6014	17.6429	17.9866
O75390	382	CS	18.8116	19.0997	19.5409
O75390	459	CS	16.2219	17.5647	17.1307
O75396	38	SEC22B	19.6176	20.7654	20.3516
O75400	680	PRPF40A	15.3404	15.265	15.6992
O75400	727	PRPF40A	17.2324	18.2305	18.3187
O75400	676	PRPF40A	15.7008	16.0981	15.953
O75417	91	POLQ	19.2941	NA	18.485
O75449	260	KATNA1	17.7184	17.6823	16.7871
O75460	690	ERN1	18.0025	19.2838	19.6717
O75475	16	PSIP1	NA	16.0209	15.6693
O75521	92	ECI2	NA	16.7824	NA
O75521	161	ECI2	NA	19.6878	19.9121
O75531	32	BANF1	NA	17.5239	17.1035
O75533	240	SF3B1	16.1596	15.8422	NA
O75533	6	SF3B1	16.6775	16.9838	17.1908
O75533	700	SF3B1	NA	15.6242	15.6404
O75533	195	SF3B1	16.7825	16.7189	16.6443
O75534	758	CSDE1	15.9383	15.6717	16.0936
O75534	307	CSDE1	NA	NA	15.4292
O75575	34	CRCP	17.4668	17.7006	17.718
O75581	324	LRP6	16.4184	NA	NA
O75582	179	RPS6KA5	NA	18.1101	18.2076
O75582;O75676	62;46	RPS6KA5;RPS6KA4	18.4339	20.2906	20.3225
O75643	1146	SNRNP200	16.2891	16.4465	15.6742
O75643	1421	SNRNP200	NA	17.5905	17.2124
O75643	55	SNRNP200	14.2491	NA	NA
O75643	1172	SNRNP200	NA	NA	14.4567
O75648	103	TRMU	17.4064	16.978	17.6251
O75792	69	RNASEH2A	15.3222	15.4241	NA
O75794	168	CDC123	15.4078	18.573	16.7911
O75821	280	EIF3G	NA	15.7714	16.9532
O75821	153	EIF3G	16.039	16.1739	16.0986
O75821	94	EIF3G	16.3752	16.4491	16.4357
O75821	9	EIF3G	17.5832	19.507	19.942
O75821	212	EIF3G	17.513	17.4076	17.3014
O75821	77	EIF3G	16.8184	17.0631	16.8385
O75822	224	EIF3J	16.2349	15.9148	15.7848
O75832	221	PSMD10	NA	15.4214	15.9929
O75879	186	GATB	17.9777	18.27	17.8898
O75937	40	DNAJC8	16.9261	16.3647	16.6875
O75937	176	DNAJC8	NA	15.4175	15.6228
O75947	63	ATP5H	NA	17.728	17.4649
O75964	54	ATP5L	16.9525	17.0126	17.039
O75964	55	ATP5L	18.3628	17.8662	17.588
O75970	7	MPDZ	15.3911	14.8372	15.9363
O76003	253	GLRX3	NA	16.7637	16.3632
O76021	468	RSL1D1	NA	NA	16.424
O76021	408	RSL1D1	16.1632	15.9336	15.8649
O76021	38	RSL1D1	15.6215	16.0516	16.1607
O76021	188	RSL1D1	16.1298	16.3156	16.3804
O76021	374	RSL1D1	16.1259	15.7883	16.2433
O76024	836	WFS1	NA	19.1572	17.4658
O76031	299	CLPX	16.3956	16.4691	16.3006
O76094	498	SRP72	NA	NA	16.938
O94776;Q9BTC8	285;288	MTA2;MTA3	16.9564	16.4862	15.2103
O94804	159	STK10	20.8871	23.4143	23.0191
O94804	65	STK10	NA	16.8884	17.3617
O94804	574	STK10	NA	NA	14.8374
O94905	199	ERLIN2	15.4075	NA	15.9466
O94905	287	ERLIN2	15.3407	15.9211	NA
O94906	680	PRPF6	16.2735	17.5501	17.6424
O94906	178	PRPF6	15.9166	15.7066	NA
O94925	164	GLS	18.1947	18.2791	18.1862
O94988	158	FAM13A	17.8882	18.1276	18.0556
O95166	46	GABARAP	16.3542	NA	16.2759
O95197	1013	RTN3	15.7825	16.4122	15.9383
O95197	1018	RTN3	17.2253	17.5262	17.4458
O95197	1028	RTN3	16.6753	16.8353	16.829
O95260	99	ATE1	NA	17.262	17.3384
O95292	118	VAPB	19.3667	19.8103	19.5569
O95292	45	VAPB	18.657	18.5131	18.656
O95299	70	NDUFA10	NA	14.9138	NA
O95319	216	CELF2	17.0603	16.9578	17.291
O95319	94	CELF2	16.7666	16.3753	17.0709
O95319	495	CELF2	18.4334	18.5987	18.7803
O95319	502	CELF2	16.7545	16.4773	16.5613
O95319	458	CELF2	17.8748	17.8977	17.7817
O95340	161	PAPSS2	17.1436	17.1326	15.1045
O95347	930	SMC2	15.5475	15.4582	15.5686
O95347	188	SMC2	NA	NA	14.0017
O95352	140	ATG7	NA	15.6684	15.5135
O95433	208	AHSA1	17.0088	16.7036	16.8893
O95433	212	AHSA1	15.6879	16.6039	16.4008
O95433	189	AHSA1	16.952	15.9519	16.4028
O95453	326	PARN	15.0009	18.2679	18.2508
O95470	353	SGPL1	14.6991	NA	NA
O95573	581	ACSL3	17.7717	18.4113	18.4474
O95573	699	ACSL3	NA	17.5588	17.4005
O95573	13	ACSL3	16.6854	16.9977	16.7742
O95747	289	OXSR1	NA	NA	15.6849
O95757;P34932;Q92598	388;388;388	HSPA4L;HSPA4;HSPH1	18.2951	18.5034	18.4247
O95793	270	STAU1	18.475	18.1605	18.4158
O95816	123	BAG2	19.3568	19.8605	NA
O95816	9	BAG2	NA	NA	15.2196
O95816	189	BAG2	NA	NA	15.3849
O95819	155	MAP4K4	22.668	22.7703	22.5744
O95835	734	LATS1	19.0673	19.0352	19.1868
O95835	830	LATS1	15.23	18.2223	19.2863
O95835	739	LATS1	16.6132	16.5744	16.9113
O95994	89	AGR2	15.5641	16.2146	16.0055
O95994	95	AGR2	16.165	NA	NA
O95994	116	AGR2	NA	17.4423	NA
O95996	1773	APC2	NA	NA	16.5267
O96008	175	TOMM40	15.2921	15.3728	15.656
O96017	349	CHEK2	18.3588	18.6916	18.2838
O96017	249	CHEK2	17.5333	17.816	17.9954
P00338	14	LDHA	16.465	16.4711	16.6909
P00338	232	LDHA	17.5284	17.536	18.1531
P00338	243	LDHA	17.9176	18.5459	18.2116
P00338	155	LDHA	15.963	16.3815	16.099
P00338	318	LDHA	18.5293	19.1719	17.6211
P00338	59	LDHA	NA	16.6439	NA
P00338	118	LDHA	19.0512	20.1909	19.9483
P00338	76	LDHA	18.0507	NA	18.7005
P00352	435	ALDH1A1	18.2132	17.9159	17.285
P00352	128	ALDH1A1	18.4367	21.1418	21.7703
P00352	260	ALDH1A1	20.428	20.4064	19.8614
P00352	410	ALDH1A1	20.1245	21.7037	21.4144
P00352	378	ALDH1A1	23.3789	27.1531	25.1991
P00352	490	ALDH1A1	15.6741	19.1161	19.514
P00352	495	ALDH1A1	19.3617	19.2528	19.5689
P00352	363	ALDH1A1	18.889	19.7483	19.9106
P00352	419	ALDH1A1	21.442	21.4612	21.5325
P00352	65	ALDH1A1	18.0326	18.4314	19.1945
P00352	91	ALDH1A1	17.5195	20.2546	20.4034
P00352	37	ALDH1A1	21.6697	22.1922	22.4179
P00352	193	ALDH1A1	22.2644	22.9225	23.1978
P00352	22	ALDH1A1	NA	20.3932	20.5122
P00352	329	ALDH1A1	20.8836	20.845	21.2584
P00352	348	ALDH1A1	22.5603	21.8222	22.0579
P00352	139	ALDH1A1	19.0882	20.3495	20.1396
P00367	187	GLUD1	17.2814	17.2529	17.0519
P00367	191	GLUD1	16.6394	16.4215	16.285
P00367	399	GLUD1	17.663	18.8285	19.0917
P00367	480	GLUD1	18.3499	17.346	17.3487
P00367	503	GLUD1	20.2479	20.3664	20.5449
P00367	200	GLUD1	15.8148	NA	NA
P00390	97	GSR	16.6929	15.9462	16.0553
P00390	354	GSR	19.0332	20.1806	20.0987
P00390	379	GSR	NA	16.4494	15.7836
P00390	164	GSR	NA	NA	15.739
P00441	10	SOD1	18.5036	18.5784	18.4318
P00441	71	SOD1	15.7871	17.5457	18.4718
P00441	123	SOD1	17.9181	18.3196	18.4175
P00492	103	HPRT1	16.6919	16.3372	16.1017
P00492	166	HPRT1	15.3842	15.6524	15.7635
P00505	387	GOT2	NA	18.3432	17.4089
P00505	430	GOT2	16.8674	17.5351	NA
P00505	338	GOT2	16.0263	17.0431	15.6572
P00505	73	GOT2	NA	17.6927	18.272
P00505	363	GOT2	16.6901	16.6894	16.8999
P42684	446	ABL2	16.1913	17.2719	17.4644
P00533	875	EGFR	18.035	17.9198	17.9899
P00533	716	EGFR	19.5379	20.7677	20.1475
P00533	745	EGFR	19.8233	20.0392	20.2653
P00533	867	EGFR	16.7599	NA	NA
P00533	852	EGFR	14.6079	14.9225	15.5163
P00558	48	PGK1	20.7316	20.5217	20.3101
P00558	279	PGK1	20.5675	21.589	21.2915
P00558	192	PGK1	20.2411	19.9582	19.5353
P00558	184	PGK1	18.5373	19.7205	19.8991
P00558;P07205	156;156	PGK1;PGK2	NA	21.4856	NA
P00558	141	PGK1	20.9521	20.949	21.3977
P00558	272	PGK1	16.8976	17.9008	17.5981
P00558	131	PGK1	19.0237	18.1219	20.4154
P00558	353	PGK1	18.8963	18.831	18.696
P00558	323	PGK1	18.1534	17.8257	17.2974
P00558	11	PGK1	18.4257	17.8124	NA
P00558	91	PGK1	17.4137	19.9629	19.8105
P00558	75	PGK1	16.2336	21.4571	21.4038
P00558	30	PGK1	21.2761	21.3355	21.0685
P00558	264	PGK1	17.1278	17.429	18.053
P00558	406	PGK1	NA	17.9826	17.4891
P00568	21	AK1	23.4117	23.6194	22.5302
P02545	260	LMNA	15.124	15.6565	15.7952
P02545	261	LMNA	NA	16.1581	16.0094
P02545	417	LMNA	17.1008	18.5281	17.5566
P02545	155	LMNA	NA	16.8338	NA
P02545	270	LMNA	16.8925	17.2986	17.1289
P02545	78	LMNA	15.5336	15.9072	NA
P02545	311	LMNA	15.015	18.0075	18.5183
P02545	316	LMNA	16.0681	15.9195	NA
P02545	123	LMNA	14.5026	15.6052	NA
P02545	420	LMNA	16.3332	16.6335	16.441
P02545	378	LMNA	17.2691	18.0305	18.5084
P02545	97	LMNA	NA	15.5059	15.1236
P02545	135	LMNA	16.2055	16.6713	16.6761
P02545	341	LMNA	14.0302	NA	NA
P02545	208	LMNA	16.6953	16.2893	NA
P02545	233	LMNA	14.9312	16.2189	15.9183
P02545	470	LMNA	NA	15.3791	NA
P02545	486	LMNA	NA	NA	16.2808
P02545	450	LMNA	15.9127	15.7919	NA
P02545	114	LMNA	14.9241	16.0898	15.8952
P03928	45	MT-ATP8	NA	17.3976	17.2555
P03928	54	MT-ATP8	NA	16.9318	16.4031
P04040	237	CAT	19.2066	20.5635	20.9308
P04075	99	ALDOA	20.6843	20.8623	21.2174
P04075	101	ALDOA	19.7485	19.6412	19.5971
P04075	342	ALDOA	21.0942	20.489	19.9445
P04075	312	ALDOA	18.0774	18.6582	18.3508
P04075	318	ALDOA	NA	17.0973	17.3126
P04075	230	ALDOA	NA	19.1958	19.1219
P04075	322	ALDOA	20.9627	20.8639	20.8749
P04075;P09972	139;139	ALDOA;ALDOC	17.7193	17.3858	17.2392
P04075;P09972	147;147	ALDOA;ALDOC	17.5481	17.5438	NA
P04075	294	ALDOA	NA	NA	16.6853
P04075;P09972	208;208	ALDOA;ALDOC	19.0727	19.6499	19.4564
P04075	153	ALDOA	18.7825	21.1932	21.8236
P04075	111	ALDOA	22.8202	22.6326	23.0249
P04075	28	ALDOA	22	21.9392	22.2888
P04075	14	ALDOA	17.6912	18.4523	19.4881
P04075	13	ALDOA	19.0502	18.8363	18.6245
P04075;P09972	200;200	ALDOA;ALDOC	21.286	21.6949	21.9106
P04083	128	ANXA1	21.8121	23.0447	23.0203
P04083	98	ANXA1	21.2922	17.0933	17.7331
P04083	71	ANXA1	21.3749	22.5268	22.5014
P04083	287	ANXA1	19.5977	20.5409	20.5141
P04083	166	ANXA1	23.3478	23.2205	23.2213
P04083	185	ANXA1	22.8982	24.1741	24.2275
P04083	257	ANXA1	20.5234	21.3285	21.5665
P04083	294	ANXA1	17.7852	19.3579	19.6726
P04083	214	ANXA1	22.9562	23.5545	23.4252
P04083	337	ANXA1	18.2065	16.0231	NA
P04083	26	ANXA1	18.6352	20.8406	19.6413
P04083	29	ANXA1	23.4846	23.262	23.2291
P04083	81	ANXA1	18.9053	18.5524	18.6952
P04083	239	ANXA1	21.1583	21.5012	21.3979
P04083	242	ANXA1	19.8929	20.5352	20.3539
P04083	312	ANXA1	20.0866	19.9621	19.1385
P04083	147	ANXA1	20.7075	20.7078	20.6485
P04083	161	ANXA1	17.5513	18.7454	18.792
P04181	32	OAT	17.323	17.254	17.1986
P04183	203	TK1	18.5016	19.0545	18.9494
P04183	32	TK1	NA	20.0056	18.9165
P04183	220	TK1	18.9189	19.3523	18.107
P04406	227	GAPDH	22.2863	23.1024	24.5002
P04406	61	GAPDH	17.7239	17.6268	18.3073
P04406	215	GAPDH	24.8727	24.605	24.9181
P04406	3	GAPDH	NA	18.7919	18.5912
P04406	5	GAPDH	23.1796	23.3508	23.4478
P04406	86	GAPDH	20.1454	22.6716	22.5573
P04406	107	GAPDH	NA	21.5054	22.5939
P04406	251	GAPDH	21.4147	21.3316	21.7223
P04406	334	GAPDH	22.5616	22.7622	21.3904
P04406	145	GAPDH	22.2459	24.1734	24.1321
P04406	186	GAPDH	23.5448	27.9364	28.3011
P04792	198	HSPB1	19.2932	19.6306	19.7538
P04792	141	HSPB1	21.9709	22.7855	22.1392
P04792	112	HSPB1	21.519	21.9904	22.3416
P04843	564	RPN1	18.4694	18.6426	18.8145
P04843	116	RPN1	17.2052	17.4293	17.3678
P04843	517	RPN1	NA	16.3081	NA
P04843	524	RPN1	16.5356	19.2458	19.4047
P04843	538	RPN1	16.0419	17.0351	NA
P04843	576	RPN1	NA	16.697	NA
P04843	187	RPN1	17.5709	17.2124	16.6037
P04843	553	RPN1	16.7527	17.0443	16.823
P04844	70	RPN2	15.5939	NA	NA
P04899	35	GNAI2	16.7207	17.2577	17.4034
P05023;P13637;P50993	629;619;626	ATP1A1;ATP1A3;ATP1A2	16.511	15.8727	NA
P05023	54	ATP1A1	14.7268	NA	NA
P05023;P13637;P50993;Q13733	773;763;770;779	ATP1A1;ATP1A3;ATP1A2;ATP1A4	NA	14.7365	NA
P05114	5	HMGN1	17.0915	17.0064	17.0859
P05120	240	SERPINB2	20.57	20.1495	19.8461
P05120	102	SERPINB2	22.1301	22.6161	22.8057
P05120	178	SERPINB2	20.4296	19.7253	20.2355
P05120	168	SERPINB2	18.1864	19.0261	18.7096
P05120	215	SERPINB2	20.0811	20.1729	19.7238
P05120	147	SERPINB2	22.9056	23.1303	22.2905
P05120	205	SERPINB2	19.7285	19.8687	19.381
P05120	335	SERPINB2	19.851	19.6567	18.3137
P05120	209	SERPINB2	17.6118	17.6272	16.0095
P05120	297	SERPINB2	16.8989	16.4993	15.9914
P05141	23	SLC25A5	15.1486	16.105	16.0489
P05141	163	SLC25A5	18.7339	19.4004	19.5731
P05141	166	SLC25A5	17.4737	17.3004	17.7989
P05141;P12236	63;63	SLC25A5;SLC25A6	NA	19.8028	19.1919
P05141	245	SLC25A5	NA	19.0521	17.7676
P05141	260	SLC25A5	16.6148	17.0112	18.0173
P05141	147	SLC25A5	19.2916	19.4028	19.2379
P05141;P12236	33;33	SLC25A5;SLC25A6	18.6861	20.5789	20.9249
P05141;P12236	94;94	SLC25A5;SLC25A6	17.7284	20.4736	21.9707
P05141	96	SLC25A5	17.107	18.9887	19.0574
P05165	219	PCCA	18.735	18.6521	18.7571
P05165	298	PCCA	NA	15.933	15.5343
P05198	106	EIF2S1	16.8141	16.6926	16.4031
P05204	48	HMGN2	16.6619	17.0328	NA
P05204	18	HMGN2	15.7464	16.1699	16.3366
P05362	339	ICAM1	18.9002	17.9869	17.9546
P05362	359	ICAM1	18.0415	17.2866	17.5538
P05362	56	ICAM1	18.0462	17.3765	18.2009
P05362	66	ICAM1	17.2501	16.6567	17.2752
P05387	49	RPLP2	20.202	20.1094	19.7429
P05387	25	RPLP2	20.0963	20.3644	20.9879
P05388	10	RPLP0	15.6481	18.0269	17.0627
P05388	77	RPLP0	NA	15.6897	16.7021
P05388	50	RPLP0	16.6072	16.8018	16.6943
P05388	246	RPLP0	NA	17.5787	18.4201
P05388	146	RPLP0	NA	16.0894	15.8167
P05455	151	SSB	NA	NA	16.8567
P05455	165	SSB	NA	14.6886	NA
P05455	166	SSB	15.0466	NA	NA
P05455	287	SSB	17.2704	17.1415	16.9948
P05455	280	SSB	15.9052	16.7123	16.0638
P05455	208	SSB	16.6041	16.473	16.2501
P05455	269	SSB	14.3545	15.8837	14.7221
P05455	360	SSB	16.4321	15.9591	15.7497
P05455	344	SSB	16.4637	16.3426	16.0434
P05455	328	SSB	17.9214	16.6343	15.8853
P05455	204	SSB	15.4377	15.177	15.2364
P05455	76	SSB	16.6327	16.3139	16.4313
P05455	229	SSB	NA	16.3473	17.0279
P05455	95	SSB	16.8511	16.3741	16.7302
P05556	93	ITGB1	16.239	16.1196	16.0468
P05556	794	ITGB1	16.84	16.8064	15.9964
P05556	100	ITGB1	16.2436	NA	NA
P05783	81	KRT18	17.973	19.9303	19.4425
P05783	417	KRT18	19.9301	19.6908	19.8765
P05783	426	KRT18	20.6088	20.8219	20.9517
P05783	215	KRT18	16.3315	16.2878	16.0872
P05783	187	KRT18	20.7752	20.4469	NA
P05783	317	KRT18	17.8736	18.8576	18.8128
P05783	247	KRT18	18.4244	18.9368	19.1279
P06241;P12931	427;426	FYN;SRC	19.8009	21.04	20.5815
P06454	103	PTMA	19.6773	18.6755	19.1927
P06454	21	PTMA	19.763	19.6341	19.2319
P06493	130	CDK1	22.0476	22.5363	22.7788
P06493	56	CDK1	15.3586	16.3495	16.263
P06493	33	CDK1	15.1706	NA	15.7446
P06493	201	CDK1	NA	15.2083	15.6717
P06493	245	CDK1	NA	14.2528	14.6266
P06576	522	ATP5B	18.232	18.127	18.1191
P06576	259	ATP5B	16.5475	19.8024	19.4414
P06576	485	ATP5B	18.9907	18.9965	19.2172
P06576	212	ATP5B	22.4129	25.3396	25.0366
P06576	124	ATP5B	21.4916	21.6692	22.0898
P06576	133	ATP5B	20.0508	20.2606	20.2147
P06576	426	ATP5B	19.0167	18.7394	20.0892
P06576	159	ATP5B	NA	15.1428	20.1715
P06576	198	ATP5B	17.3798	16.9184	NA
P06703	47	S100A6	17.451	21.1566	20.5706
P06703	35	S100A6	16.3721	18.2797	18.6371
P06730	162	EIF4E	NA	17.7011	18.9962
P06730	206	EIF4E	18.3927	18.4815	18.5415
P06730	212	EIF4E	15.3243	NA	NA
P06730	119	EIF4E	NA	17.3126	17.1153
P06733	54	ENO1	19.5465	19.2915	18.876
P06733	239	ENO1	NA	19.0759	18.9231
P06733	80	ENO1	21.7605	21.6743	21.7433
P06733	343	ENO1	19.2421	20.3343	20.2079
P06733	221	ENO1	21.322	21.666	21.5649
P06733	28	ENO1	20.0655	20.9379	19.9851
P06733	199	ENO1	20.0563	19.6885	20.0834
P06733	120	ENO1	NA	15.7927	17.2565
P06733	326	ENO1	19.5539	20.5603	20.2963
P06733	330	ENO1	20.0313	19.1087	19.817
P06733	420	ENO1	21.3383	21.1605	21.0021
P06733	193	ENO1	19.4686	21.5294	21.81
P06733	406	ENO1	21.2798	21.3791	21.2012
P06733	434	ENO1	19.485	18.6693	NA
P06733	358	ENO1	NA	20.9123	21.0568
P06733	285	ENO1	NA	20.757	19.7515
P06733	256	ENO1	21.0973	20.8571	20.3987
P06733	60	ENO1	20.203	19.9322	19.3694
P06737;P11216	290;290	PYGL;PYGB	NA	16.0178	NA
P06744	454	GPI	17.006	16.5983	NA
P06744	550	GPI	NA	18.9024	19.5236
P06744	89	GPI	NA	15.7175	NA
P06744	142	GPI	16.3372	16.195	NA
P06746	72	POLB	17.9454	18.403	18.5343
P06748	27	NPM1	16.9978	19.7836	20.0528
P06748	257	NPM1	21.5893	21.2997	21.4465
P06748	202	NPM1	20.7942	20.7739	20.8652
P06748	267	NPM1	22.4667	22.4358	22.3909
P06748	229	NPM1	20.5804	19.8823	20.573
P06748;Q9NYF8	233;725	NPM1;BCLAF1	21.4333	21.3845	21.689
P06748	141	NPM1	20.9139	20.9323	20.6059
P06748	212	NPM1	21.1132	21.6177	21.248
P06748	154	NPM1	19.6868	19.4808	19.6355
P06748	73	NPM1	NA	18.3267	17.8457
P06753	137	TPM3	19.3196	19.8495	19.1082
P06753;P67936	162;125	TPM3;TPM4	16.3082	17.8553	18.4867
P06753	169	TPM3	NA	17.3674	17.7657
P06753	265	TPM3	17.4501	16.9487	NA
P07108	82	DBI	17.0018	17.6283	17.836
P07195	7	LDHB	19.3756	19.0225	19.4686
P07195	308	LDHB	NA	18.6316	18.8725
P07195	91	LDHB	16.9554	19.7686	20.0164
P07195	319	LDHB	18.3439	18.4289	18.2236
P07195	156	LDHB	14.8518	15.5003	16.183
P07195	119	LDHB	17.4173	18.9593	18.7766
P07195	332	LDHB	NA	17.9446	NA
P07205	106	PGK2	18.3899	18.7229	18.666
P07205	91	PGK2	17.4137	18.1699	18.1384
P07205	388	PGK2	NA	19.7429	19.6393
P07237	71	P4HB	18.9425	19.0167	18.8507
P07237	65	P4HB	18.737	18.7108	18.5728
P07237	131	P4HB	NA	18.4463	NA
P07237	103	P4HB	16.9666	18.0807	17.2773
P07237	263	P4HB	15.7615	16.91	17.7458
P07237	352	P4HB	NA	18.3988	18.9032
P07237	309	P4HB	15.4134	16.3424	15.5948
P07237	31	P4HB	17.6847	18.154	18.3783
P07237	81	P4HB	19.2612	18.9702	18.9974
P07237	444	P4HB	NA	19.1456	20.0397
P07237	114	P4HB	18.2578	19.1645	18.9462
P07237	283	P4HB	17.2923	16.9594	16.5772
P07237	467	P4HB	17.5461	17.1733	16.383
P07237	375	P4HB	18.8804	19.4223	19.1246
P07237	207	P4HB	16.1052	17.6915	18.1609
P07305	82	H1F0	17.4434	17.2258	18.2118
P07305	59	H1F0	15.9507	16.2215	16.7511
P07305	69	H1F0	NA	NA	17.9508
P07305	27	H1F0	NA	17.1892	17.1275
P07305	40	H1F0	NA	16.1688	NA
P07339	341	CTSD	16.9685	17.055	17.2117
P07355	49	ANXA2	19.1723	19.6213	18.8852
P07355	204	ANXA2	19.2146	19.2936	18.876
P07355	206	ANXA2	17.9897	17.8723	17.955
P07355	157	ANXA2	19.1981	19.6193	19.7494
P07355	81	ANXA2	17.0417	17.4887	17.6355
P07355	176	ANXA2	17.9215	18.5097	18.2406
P07355	313	ANXA2	NA	16.1933	16.0886
P07355	28	ANXA2	15.0418	18.7979	19.2655
P07355	279	ANXA2	15.561	16.1253	NA
P07355	115	ANXA2	16.8399	17.1201	16.7439
P07355	302	ANXA2	17.148	17.4621	17.4669
P07355	227	ANXA2	15.7144	18.5492	19.3331
P07355	233	ANXA2	15.9713	18.7328	18.2485
P07355	148	ANXA2	16.9999	18.2764	18.3982
P07384	79	CAPN1	17.3042	NA	17.2353
P07384	84	CAPN1	15.5275	15.6453	NA
P07437	297	TUBB	17.4896	20.9178	19.6892
P07437;P68371	350;350	TUBB;TUBB4B	NA	19.8081	18.7632
P07437	362	TUBB	NA	NA	18.3122
P07437	379	TUBB	NA	18.0687	16.9553
P07437	58	TUBB	21.2091	20.7764	19.2208
P07437;P68371;Q13509;Q3ZCM7;Q9BUF5	252;252;252;252;252	TUBB;TUBB4B;TUBB3;TUBB8;TUBB6	21.4882	22.0539	21.8681
P07437;P68371	324;324	TUBB;TUBB4B	20.0052	21.0961	20.1941
P07437;P68371	216;216	TUBB;TUBB4B	18.0614	21.8122	21.6915
P07602	413	PSAP	18.062	17.9234	17.3207
P07602	414	PSAP	17.7375	18.3318	18.0064
P07686	462	HEXB	18.0959	16.1411	18.236
P07686	465	HEXB	17.6671	18.8949	18.1707
P07737	38	PFN1	16.2933	19.7807	19.3061
P07737	54	PFN1	21.8904	22.3781	21.7874
P07737	70	PFN1	20.7739	21.1174	21.0161
P07737	105	PFN1	20.1438	21.2112	20.3867
P07737	116	PFN1	17.1243	21.0513	21.7439
P07741	34	APRT	16.9011	16.7853	16.9232
P07741	91	APRT	17.602	21.5223	20.9139
P07814	229	EPRS	15.6057	16.3783	16.5824
P07814	849	EPRS	NA	16.5803	17.2634
P07814	861	EPRS	NA	17.1195	17.6565
P07814	1361	EPRS	NA	15.4551	16.0473
P07814	987	EPRS	17.225	16.9013	17.1157
P07814	991	EPRS	16.9532	17.1143	17.2157
P07814	666	EPRS	16.7259	16.4302	15.7625
P07814	435	EPRS	17.1736	17.2408	17.2262
P07858	209	CTSB	18.4917	18.2695	17.964
P07900	112	HSP90AA1	29.4352	29.1749	29.466
P07900	116	HSP90AA1	16.574	20.7165	16.1051
P07900	431	HSP90AA1	NA	NA	15.32
P07900	435	HSP90AA1	NA	17.6406	17.5348
P07900	436	HSP90AA1	18.0829	17.8093	16.3153
P07900	581	HSP90AA1	NA	15.6419	15.9247
P07900	585	HSP90AA1	17.4708	18.779	18.2245
P07900	632	HSP90AA1	18.1965	20.9599	21.1224
P07900	558	HSP90AA1	19.6121	19.3317	18.2952
P07900;P08238;Q58FF8	283;275;197	HSP90AA1;HSP90AB1;HSP90AB2P	21.3218	21.0094	20.736
P07900	84	HSP90AA1	16.9047	18.6276	18.8309
P07900	58	HSP90AA1	18.5534	17.9723	17.9444
P07900;P08238	407;399	HSP90AA1;HSP90AB1	23.5403	23.5498	23.619
P07900	446	HSP90AA1	18.8979	20.0077	20.4062
P07900;P08238	185;180	HSP90AA1;HSP90AB1	16.2066	20.7246	20.5732
P07900;P08238	191;186	HSP90AA1;HSP90AB1	18.8597	21.9555	22.4185
P07900	204	HSP90AA1	16.7413	NA	NA
P07900	209	HSP90AA1	NA	18.5595	18.72
P07900	615	HSP90AA1	20.9395	21.0952	21.0448
P07900	513	HSP90AA1	15.731	20.4947	20.3869
P07900	458	HSP90AA1	18.6348	19.2725	19.2751
P07900;P08238	358;350	HSP90AA1;HSP90AB1	22.9239	22.2478	23.3114
P07900;P08238	362;354	HSP90AA1;HSP90AB1	19.968	20.4299	20.4559
P07900	418	HSP90AA1	21.2996	18.7032	19.653
P07900	567	HSP90AA1	18.9811	19.3607	18.7065
P07900	485	HSP90AA1	18.1927	18.3142	18.9313
P07900;P08238	649;641	HSP90AA1;HSP90AB1	18.1898	NA	17.7401
P07900	294	HSP90AA1	18.9218	22.1661	22.4395
P07900	69	HSP90AA1	18.2485	17.7366	18.0529
P07900	478	HSP90AA1	18.8575	18.9709	16.9886
P07910	157	HNRNPC	19.4147	19.4746	19.216
P07910	229	HNRNPC	17.7862	18.159	16.0997
P07910	197	HNRNPC	17.6578	17.3593	18.2889
P07910	170	HNRNPC	18.6205	18.9852	18.4471
P07910	176	HNRNPC	19.7196	19.7437	19.2649
P07910	39	HNRNPC	19.2865	20.0157	19.0685
P07910	42	HNRNPC	17.0418	18.2404	18.2421
P07910	89	HNRNPC	20.1803	19.8681	19.7879
P07910	219	HNRNPC	15.6806	17.1401	17.6639
P07910	29	HNRNPC	18.9754	20.2173	20.2247
P07919	42	UQCRH	16.9039	17.1474	16.7139
P07942	1741	LAMB1	NA	14.8662	15.2461
P07942	1707	LAMB1	NA	15.7598	NA
P07948	275	LYN	NA	NA	18.8331
P07948	278	LYN	NA	19.2081	NA
P07954	100	FH	15.3163	16.0381	16.4482
P07954	292	FH	16.8862	16.753	17.7814
P07954	263	FH	NA	15.4714	NA
P07954	223	FH	16.4492	16.2244	16.4678
P07954	80	FH	16.7112	17.7062	16.4942
P08133	374	ANXA6	NA	NA	15.3721
P08133	442	ANXA6	19.3578	15.6596	21.3326
P08134	162	RHOC	14.6157	15.4644	NA
P08195	255	SLC3A2	15.2066	16.009	15.2716
P08195	257	SLC3A2	14.2228	15.5748	15.294
P08195	245	SLC3A2	15.0673	16.9753	17.5425
P08195	160	SLC3A2	16.2462	17.4632	NA
P08195	615	SLC3A2	NA	15.8248	16.2658
P08195	145	SLC3A2	14.7593	14.6164	NA
P08238	107	HSP90AB1	29.6185	29.7348	29.8785
P08238	347	HSP90AB1	24.785	26.0963	25.9596
P08238	428	HSP90AB1	18.477	18.3232	17.1414
P08238	623	HSP90AB1	20.1048	20.5574	20.1688
P08238	624	HSP90AB1	19.5032	21.713	21.9348
P08238	538	HSP90AB1	18.0708	18.4254	18.4942
P08238	573	HSP90AB1	17.0576	17.8577	17.4008
P08238	577	HSP90AB1	19.8429	20.7579	20.8327
P08238;P14625	53;114	HSP90AB1;HSP90B1	20.5599	20.7397	20.2856
P08238	438	HSP90AB1	19.5032	20.5381	20.9868
P08238	607	HSP90AB1	20.9395	21.0952	21.0264
P08238	505	HSP90AB1	NA	19.461	19.423
P08238	477	HSP90AB1	18.2027	18.3089	18.1857
P08238	491	HSP90AB1	19.2902	20.0628	19.9708
P08238	199	HSP90AB1	17.9844	18.5581	17.7716
P08238	286	HSP90AB1	18.7597	22.5014	22.1281
P08238;Q58FF8	69;69	HSP90AB1;HSP90AB2P	20.3806	20.1488	20.1429
P08243	467	ASNS	NA	15.5979	15.769
P08243	556	ASNS	15.7828	16.6523	16.2985
P08473	477	MME	16.6129	16.9145	17.0861
P08473	667	MME	17.2451	17.4792	17.0693
P08473	521	MME	16.4573	16.4772	16.4451
P08473	17	MME	17.823	18.4902	17.9619
P08473	356	MME	16.2995	16.3166	16.4609
P08473	64	MME	16.1024	16.2698	16.4076
P08473	135	MME	17.1265	17.2441	17.3507
P08473	93	MME	NA	16.0479	NA
P08581	1232	MET	16.1435	18.1502	17.9634
P08581	1244	MET	18.1352	18.3405	18.3809
P08590	142	MYL3	17.5251	17.4572	16.5935
P08621	162	SNRNP70	NA	15.7111	15.6783
P08621	130	SNRNP70	16.9261	17.0201	16.8868
P08621	118	SNRNP70	16.1096	16.4966	16.6624
P08670	188	VIM	19.0993	21.2698	21.5537
P08670	439	VIM	23.3952	23.5531	23.7932
P08670	129	VIM	19.8501	23.5551	23.8285
P08670	143	VIM	21.4156	23.3683	22.647
P08670	236	VIM	NA	20.5621	22.3248
P08670	262	VIM	NA	18.0365	NA
P08670	235	VIM	21.1481	22.8461	22.2852
P08670	97	VIM	NA	20.1493	20.5824
P08670	373	VIM	22.5696	22.8382	22.4377
P08670	294	VIM	22.8336	23.4544	23.3205
P08670	313	VIM	21.9706	21.9049	22.0641
P08670	282	VIM	21.3369	21.8116	21.7548
P08670	168	VIM	21.0299	20.6053	20.3462
P08670	334	VIM	22.4038	22.0103	21.7052
P08670	445	VIM	22.2924	22.8341	22.9856
P08670	104	VIM	21.2719	21.4078	21.7366
P08686	232	CYP21A2	18.4733	17.4449	NA
P08708	107	RPS17	18.1737	19.576	18.3529
P08708	72	RPS17	17.2632	18.2284	18.4472
P08708	32	RPS17	17.7445	18.9228	18.6537
P08708	129	RPS17	18.2147	20.6538	20.0958
P08708	49	RPS17	19.2973	20.6834	20.6474
P08708	44	RPS17	19.5842	19.4071	19.5731
P08708	19	RPS17	18.8226	19.6725	19.1175
P08758	29	ANXA5	16.8694	13.6731	16.654
P08758	290	ANXA5	NA	17.5451	16.6711
P08758	301	ANXA5	15.2431	17.2351	16.5303
P08758	86	ANXA5	16.7644	17.2286	17.3232
P08758	97	ANXA5	20.3092	19.3733	17.2044
P08865	89	RPSA	22.1548	22.0728	21.997
P08865	40	RPSA	NA	19.547	20.4266
P08865	42	RPSA	21.6317	21.9993	21.6067
P08865	52	RPSA	17.0747	18.8547	18.526
P09012	60	SNRPA	NA	15.9684	NA
P09012	122	SNRPA	16.7614	16.401	16.4742
P09012	96	SNRPA	17.0696	17.1262	17.103
P09104	105	ENO2	NA	18.048	18.1294
P09211	128	GSTP1	19.8159	19.9612	20.1438
P09211	55	GSTP1	18.2311	18.8376	16.8376
P09211	103	GSTP1	NA	17.3792	17.5845
P09211	189	GSTP1	16.5884	17.3511	17.6159
P09234	31	SNRPC	NA	15.9521	16.5401
P09234	3	SNRPC	16.5875	18.6656	18.0037
P09234	52	SNRPC	NA	18.2901	18.1074
P09382	64	LGALS1	17.2149	19.4732	19.0876
P09382	29	LGALS1	15.9046	17.888	18.4203
P09429;P26583	157;157	HMGB1;HMGB2	18.8341	18.3063	17.7719
P09429	76	HMGB1	15.7512	16.3958	16.4485
P09429	82	HMGB1	18.2072	18.4816	18.474
P09429	128	HMGB1	18.1384	20.599	20.809
P09429	30	HMGB1	20.6854	21.3817	20.7878
P09429	146	HMGB1	NA	20.2512	NA
P09493	48	TPM1	NA	16.7756	17.0043
P09496	223	CLTA	17.5366	17.3956	16.9021
P09496	242	CLTA	19.8529	19.8264	20.0975
P09543	400	CNP	21.7627	23.5087	23.9619
P09543	402	CNP	20.6055	20.8405	21.0957
P09543	162	CNP	16.5008	16.0935	16.6745
P09543	255	CNP	NA	23.0056	NA
P09543	73	CNP	NA	15.7135	NA
P09601	243	HMOX1	17.1422	16.4743	16.3378
P09601	179	HMOX1	20.8637	20.785	20.3657
P09601	148	HMOX1	17.5782	16.8979	17.1788
P09622	430	DLD	16.4937	16.9139	16.75
P09622	267	DLD	17.2381	17.1992	16.7864
P09622	132	DLD	NA	17.0043	17.5171
P09651	105	HNRNPA1	20.5969	21.6094	21.0253
P09651	161	HNRNPA1	NA	17.5188	18.5012
P09651	166	HNRNPA1	NA	16.9952	18.2199
P09651	78	HNRNPA1	NA	19.2273	20.1799
P09651	8	HNRNPA1	18.6159	18.9494	18.9975
P09651	52	HNRNPA1	NA	18.6139	18.9192
P09651	350	HNRNPA1	22.5423	22.4375	21.0411
P09651;P22626;P51991;Q9C0G6;Q9P225	87;94;108;2901;3216	HNRNPA1;HNRNPA2B1;HNRNPA3;DNAH6;DNAH2	21.9684	21.8858	21.4683
P09661	172	SNRPA1	15.7904	15.5403	NA
P09661	56	SNRPA1	15.4209	15.4365	15.1303
P09661	3	SNRPA1	NA	16.5871	16.9172
P09874	400	PARP1	14.779	15.2518	NA
P09874	621	PARP1	NA	14.8913	NA
P09914	259	IFIT1	NA	15.544	NA
P09936	131	UCHL1	16.4092	17.0594	18.0692
P09936	135	UCHL1	18.3415	18.2826	18.5756
P09936	221	UCHL1	17.1316	16.6356	NA
P09936	65	UCHL1	16.6253	16.6197	16.6639
P09936	78	UCHL1	16.8819	18.0389	17.9926
P09936	195	UCHL1	17.2761	18.3742	18.5105
P09936	15	UCHL1	NA	19.7096	18.8032
P09936	123	UCHL1	16.6291	16.8728	16.4858
P09936	83	UCHL1	NA	17.9103	18.6503
P09960	580	LTA4H	NA	15.7808	16.2802
P0C0S5	5	H2AFZ	16.0294	16.0951	NA
P0C0S5	116	H2AFZ	15.74	17.1123	19.0926
P0C0S5	121	H2AFZ	17.362	NA	18.8119
P0C0S8;P20671;Q16777;Q8IUE6;Q93077;Q99878	10;10;10;10;10;10	HIST1H2AG; HIST1H2AI; HIST1H2AK; HIST1H2AL; HIST1H2AM;HIST1H2AD;HIST2H2AC;HIST2H2AB;HIST1H2AC;HIST1H2AJ	18.0872	17.683	16.6606
P0C0S8;P20671;Q16777;Q99878	100;100;100;100	HIST1H2AG; HIST1H2AI; HIST1H2AK; HIST1H2AL; HIST1H2AM;HIST1H2AD;HIST2H2AC;HIST1H2AJ	18.404	20.336	20.2825
P0C0S8;Q16777;Q8IUE6;Q93077;Q99878	37;37;37;37;37	HIST1H2AG; HIST1H2AI; HIST1H2AK; HIST1H2AL; HIST1H2AM;HIST2H2AC;HIST2H2AB;HIST1H2AC;HIST1H2AJ	20.6967	20.3793	18.4517
P0C0S8;P20671;Q99878	119;119;119	HIST1H2AG; HIST1H2AI; HIST1H2AK; HIST1H2AL; HIST1H2AM;HIST1H2AD;HIST1H2AJ	20.9638	20.7572	20.9639
P0C7N1	303	OR8U8	15.3558	15.0463	15.5128
P0CG12	487	CHTF8	18.0116	NA	17.7517
P0DKX0	589	ZNF728	NA	17.0119	16.7657
P0DMM9	106	SULT1A3	18.3249	20.3631	20.201
P0DMU7;Q5HYN5	179;179	CT45A6;CT45A1	15.9075	16.7015	NA
P0DMU7;Q5HYN5	29;29	CT45A6;CT45A1	16.7387	16.5773	15.9242
P0DMU7;Q5HYN5	167;167	CT45A6;CT45A1	17.3683	17.5822	17.8733
P0DMV8;P17066	451;453	HSPA1A;HSPA6	NA	17.0156	17.1835
P0DMV8;P17066	500;502	HSPA1A;HSPA6	18.256	18.7403	19.2302
P0DMV8;P17066	507;509	HSPA1A;HSPA6	20.2935	20.0653	19.7359
P0DMV8	246	HSPA1A	16.8069	19.3367	19.6651
P0DMV8	328	HSPA1A	18.5421	19.9541	20.6469
P0DMV8	190	HSPA1A	18.158	18.9857	18.5492
P0DMV8;P17066	345;347	HSPA1A;HSPA6	17.1228	17.3218	17.5747
P0DMV8	348	HSPA1A	16.1544	19.1379	19.4414
P0DMV8	251	HSPA1A	16.6227	17.388	17.1748
P0DMV8	77	HSPA1A	20.0781	19.9451	19.513
P0DMV8	56	HSPA1A	24.888	25.5899	25.6112
P0DMV8	512	HSPA1A	18.558	18.7023	18.4501
P0DMV8	524	HSPA1A	17.2889	18.023	18.0577
P0DMV8	423	HSPA1A	19.1772	19.7005	19.2629
P0DMV8	159	HSPA1A	19.5816	20.1082	19.5432
P0DMV8	597	HSPA1A	19.0042	21.0027	20.7524
P0DMV8;P17066	319;321	HSPA1A;HSPA6	18.4405	18.739	19.052
P0DMV8	108	HSPA1A	18.6516	18.9417	18.3159
P0DMV8	539	HSPA1A	19.0192	19.6289	19.0448
P10412	177	HIST1H1E	16.1819	NA	16.4851
P10412	159	HIST1H1E	16.2171	15.9676	16.5171
P10412	168	HIST1H1E	16.7777	16.4822	17.1562
P10412;P16402;P16403	46;47;46	HIST1H1E;HIST1H1D;HIST1H1C	18.6474	19.2569	19.4114
P10412;P16401;P16403	110;113;110	HIST1H1E;HIST1H1B;HIST1H1C	18.9006	18.5108	18.9744
P10412;P16401;P16402;P16403	85;88;86;85	HIST1H1E;HIST1H1B;HIST1H1D;HIST1H1C	20.96	21.0777	21.2304
P10412;P16401;P16402;P16403	90;93;91;90	HIST1H1E;HIST1H1B;HIST1H1D;HIST1H1C	21.3694	21.3757	21.46
P10412;P16401	127;130	HIST1H1E;HIST1H1B	17.4395	17.4421	NA
P10412	186	HIST1H1E	15.9692	16.643	NA
P10412	148	HIST1H1E	17.3456	17.7801	17.5936
P10412	32	HIST1H1E	NA	15.8929	NA
P10412;P16402;P16403	63;64;63	HIST1H1E;HIST1H1D;HIST1H1C	20.157	20.0291	20.1211
P10515	473	DLAT	17.8989	18.2264	17.8802
P10515	362	DLAT	15.6009	16.6164	15.8716
P10599	81	TXN	15.2473	17.5376	17.1033
P10599	94	TXN	NA	19.566	19.7269
P10599	39	TXN	16.0346	17.2902	17.978
P10599	3	TXN	17.5075	17.1396	17.3146
P10606	121	COX5B	17.4346	17.7293	17.8553
P10606	56	COX5B	16.6477	17.0942	16.8306
P10606	57	COX5B	18.6288	18.635	18.3543
P10606	86	COX5B	18.2772	18.3	18.4608
P10768	200	ESD	NA	16.3835	16.215
P10809	58	HSPD1	19.1934	NA	16.2155
P10809	250	HSPD1	19.3709	20.397	20.2758
P10809	469	HSPD1	19.8895	21.5647	20.3947
P10809	218	HSPD1	16.0285	18.8734	18.6484
P10809	82	HSPD1	19.3366	19.4377	19.5704
P10809	89	HSPD1	17.9775	18.772	18.7722
P10809	91	HSPD1	19.5704	19.0614	19.6223
P10809	31	HSPD1	18.2196	17.6476	15.9344
P10809	130	HSPD1	20.8488	20.7783	20.7276
P10809	233	HSPD1	21.8742	21.3456	21.1683
P10809	202	HSPD1	19.2019	19.1753	19.3731
P10809	156	HSPD1	NA	16.715	15.8411
P10809	516	HSPD1	NA	19.544	19.2337
P10809	387	HSPD1	18.2098	17.1741	18.1269
P10809	418	HSPD1	16.5162	17.2405	18.2563
P10809	396	HSPD1	20.8689	20.7922	21.0385
P10809	405	HSPD1	16.7385	16.8157	17.1214
P10809	292	HSPD1	20.51	21.464	21.6736
P10809	301	HSPD1	21.0808	21.4699	21.8978
P10809	417	HSPD1	17.9965	17.7335	17.0804
P10809	314	HSPD1	NA	17.832	17.8961
P10809	481	HSPD1	NA	19.4747	19.8703
P10809	72	HSPD1	20.6155	21.9328	21.8258
P10809	359	HSPD1	18.9248	19.3869	19.7997
P11021	326	HSPA5	17.9036	20.034	19.0142
P11021	294	HSPA5	18.3207	18.809	18.8022
P11021	553	HSPA5	16.7363	17.0432	18.0479
P11021	118	HSPA5	19.7734	20.4089	20.4767
P11021	213	HSPA5	20.4058	20.6515	20.0867
P11021	370	HSPA5	18.868	19.0233	19.3566
P11021	376	HSPA5	17.1564	19.9654	20.1933
P11021	81	HSPA5	22.043	22.7473	22.5894
P11021	96	HSPA5	20.8401	20.8305	20.4005
P11021	621	HSPA5	16.8534	17.7678	NA
P11021	353	HSPA5	18.0876	18.4828	18.3164
P11021	447	HSPA5	19.7717	19.5515	19.3828
P11021	138	HSPA5	NA	20.5221	20.561
P11021	163	HSPA5	18.5039	19.7022	19.5185
P11021	573	HSPA5	NA	20.8091	20.6586
P11021	579	HSPA5	17.1913	16.8551	17.276
P11021	523	HSPA5	18.1475	18.2095	18.1419
P11021	446	HSPA5	18.9807	18.8339	19.0899
P11021	185	HSPA5	19.4499	19.6144	19.1383
P11021	340	HSPA5	19.0352	19.0949	18.2805
P11021	344	HSPA5	NA	18.4099	18.5591
P11021	113	HSPA5	NA	17.3777	NA
P11021	268	HSPA5	18.5331	20.6513	21.0282
P11142	325	HSPA8	19.2712	20.7837	21.0104
P11142	328	HSPA8	20.9908	21.5046	21.9742
P11142	539	HSPA8	19.7137	19.3065	19.0765
P11142	601	HSPA8	19.3877	19.3528	19.5311
P11142	112	HSPA8	19.3306	17.7652	19.5592
P11142	319	HSPA8	19.8355	19.6495	19.9315
P11142	187	HSPA8	20.5666	20.0833	NA
P11142	188	HSPA8	19.2704	20.2489	20.7427
P11142;P54652	345;348	HSPA8;HSPA2	19.5791	NA	NA
P11142;P54652	348;351	HSPA8;HSPA2	18.3095	21.3133	21.769
P11142;P54652	357;360	HSPA8;HSPA2	19.9715	20.7565	20.4134
P11142;P54652	507;510	HSPA8;HSPA2	20.2935	20.0653	19.7359
P11142	251	HSPA8	17.8226	17.8533	18.1057
P11142	56	HSPA8	26.0159	26.1906	26.2
P11142	512	HSPA8	19.6374	19.3467	19.222
P11142	137	HSPA8	NA	20.9317	20.2512
P11142	246	HSPA8	18.3121	21.0216	21.0753
P11142	423	HSPA8	19.7479	19.884	19.9538
P11142	159	HSPA8	21.3766	21.2115	21.0908
P11169	217	SLC2A3	17.3093	19.1618	19.8134
P11169	243	SLC2A3	NA	18.7201	18.1584
P11169	477	SLC2A3	18.7777	18.5815	18.5988
P11388;REV__Q8TBY8	1367;365	TOP2A	NA	NA	15.8504
P11413	97	G6PD	NA	14.7269	NA
P11413	497	G6PD	15.8911	NA	NA
P11413	476	G6PD	NA	NA	15.7311
P11413	171	G6PD	15.1038	NA	NA
P11413	429	G6PD	NA	15.6403	15.0647
P11413	508	G6PD	15.9291	NA	15.7607
P11413	514	G6PD	14.9945	NA	NA
P11413	403	G6PD	17.7856	17.9856	17.1926
P11586	10	MTHFD1	17.6808	17.609	17.2464
P11586	733	MTHFD1	NA	16.8729	17.2959
P11586	302	MTHFD1	NA	15.8839	15.3244
P11586	553	MTHFD1	17.377	18.1484	18.2976
P11586	58	MTHFD1	16.6181	16.3495	16.2057
P11586	21	MTHFD1	16.5135	16.3405	16.5805
P11586	866	MTHFD1	NA	NA	18.8544
P11717	1545	IGF2R	15.6798	15.7016	15.735
P11766	366	ADH5	NA	15.9801	16.3574
P11766	107	ADH5	17.2643	17.0055	17.4982
P11766	228	ADH5	16.8357	18.2453	17.9981
P11802	142	CDK4	16.9934	16.8115	17.0059
P11908	235	PRPS2	NA	18.7897	18.451
P11940;Q13310	157;157	PABPC1;PABPC4	NA	18.1414	17.987
P11940;Q13310	167;167	PABPC1;PABPC4	17.5588	17.8343	17.0439
P11940;Q9H361	259;259	PABPC1;PABPC3	17.875	18.2775	17.6587
P11940;Q9H361	221;221	PABPC1;PABPC3	15.9988	16.3202	16.701
P11940;Q9H361	229;229	PABPC1;PABPC3	16.0795	16.1901	15.7943
P11940;Q9H361	361;361	PABPC1;PABPC3	19.079	19.2797	19.3767
P11940	312	PABPC1	19.175	18.51	18.0242
P11940	279	PABPC1	NA	16.6696	NA
P11940	104	PABPC1	19.0699	19.5986	19.7949
P11940;Q13310;Q9H361	348;348;348	PABPC1;PABPC4;PABPC3	NA	18.1508	NA
P11940	620	PABPC1	16.9731	18.1836	18.4957
P11940	138	PABPC1	16.5573	18.7651	17.9853
P12004	164	PCNA	18.8218	19.1328	19.3698
P12004	77	PCNA	15.5466	17.2429	16.9982
P12081	42	HARS	16.5924	15.9657	16.1094
P12236	163	SLC25A6	18.7585	18.5254	19.0547
P12236	166	SLC25A6	16.7261	16.4968	16.5906
P12236	245	SLC25A6	14.922	17.6704	NA
P12236	147	SLC25A6	18.2093	18.3584	17.9635
P12236	96	SLC25A6	16.2835	16.5	16.5804
P12268	134	IMPDH2	19.187	19.6383	19.7475
P12268	208	IMPDH2	24.4313	24.8845	24.6416
P12268	422	IMPDH2	18.1976	19.648	19.6341
P12268	206	IMPDH2	21.1909	22.0288	21.1793
P12268;P20839	229;229	IMPDH2;IMPDH1	18.255	19.0574	18.381
P12268	109	IMPDH2	17.6317	17.1237	16.7079
P12268	195	IMPDH2	17.6819	19.4552	19.0834
P12268	511	IMPDH2	17.8354	19.1073	19.0783
P12268	455	IMPDH2	17.7194	NA	NA
P12268	436	IMPDH2	18.158	18.1206	17.7925
P12268	438	IMPDH2	17.0372	17.7984	17.8154
P12268	291	IMPDH2	17.3599	NA	NA
P12270	854	TPR	15.9682	16.2336	NA
P12277	11	CKB	NA	15.7969	15.7779
P12429	176	ANXA3	15.8112	NA	NA
P12532	331	CKMT1A; CKMT1B	NA	NA	14.8249
P12814	198	ACTN1	NA	18.4219	NA
P12956	287	XRCC6	15.4684	16.0714	16.3306
P12956	591	XRCC6	17.4323	17.4905	17.1848
P12956	297	XRCC6	16.2248	16.3615	16.5527
P12956	357	XRCC6	NA	17.9579	16.5298
P12956	123	XRCC6	15.963	17.3668	17.3392
P12956	182	XRCC6	NA	16.8954	16.9656
P12956	189	XRCC6	16.6475	16.5521	16.6551
P12956	570	XRCC6	18.4908	19.2135	19.2803
P12956	238	XRCC6	NA	15.2292	16.2045
P13010	543	XRCC5	15.3806	15.7924	15.8063
P13010	545	XRCC5	16.746	17.0577	17.46
P13010	481	XRCC5	17.6127	17.2865	17.8952
P13010	603	XRCC5	16.1723	16.2874	16.4156
P13073	29	COX4I1	15.5197	18.2393	17.5031
P13073	53	COX4I1	17.1354	19.2162	19.2196
P13073	60	COX4I1	15.9995	16.0529	16.3679
P13073	87	COX4I1	NA	14.3805	NA
P13489	226	RNH1	15.9022	15.8499	NA
P13489	86	RNH1	18.1428	18.3592	18.2803
P13639	16	EEF2	15.2036	16.1819	16.4158
P13639	258	EEF2	16.8129	17.6671	17.2946
P13639	571	EEF2	18.3948	18.2557	18.4668
P13639	572	EEF2	18.4084	18.1114	17.8261
P13639	594	EEF2	18.3034	NA	NA
P13639	598	EEF2	18.296	19.7746	18.3743
P13639	239	EEF2	18.6316	18.2237	17.8907
P13639	275	EEF2	21.3068	21.2027	21.2775
P13639	159	EEF2	NA	18.6262	18.5229
P13639	438	EEF2	16.9633	16.7361	16.4779
P13639	439	EEF2	17.6151	18.0416	17.9065
P13639	61	EEF2	16.4692	15.4651	15.7517
P13639	648	EEF2	NA	18.7554	18.0579
P13639	318	EEF2	18.3836	18.3597	18.4638
P13639	32	EEF2	NA	18.8558	18.6103
P13639	42	EEF2	18.2925	18.5302	18.7721
P13639	629	EEF2	NA	19.3549	NA
P13639	391	EEF2	16.7961	17.4646	16.6478
P13639	512	EEF2	19.4346	18.8669	19.0082
P13639	498	EEF2	17.8919	17.9366	17.8583
P13667	221	PDIA4	16.7724	18.5366	19.3421
P13667	111	PDIA4	18.0453	17.9158	17.512
P13667	141	PDIA4	17.4373	18.0599	18.1545
P13667	637	PDIA4	NA	18.1919	18.3153
P13667	366	PDIA4	15.9017	15.7505	NA
P13667	509	PDIA4	17.9909	18.5847	NA
P13667	528	PDIA4	18.1633	18.9952	19.4453
P13667	533	PDIA4	18.3524	18.8116	18.5644
P13667	576	PDIA4	19.7679	18.8697	19.0726
P13667	109	PDIA4	NA	17.5039	NA
P13667	544	PDIA4	NA	17.2739	15.7376
P13667	145	PDIA4	18.6637	18.91	18.6805
P13667	163	PDIA4	16.6119	16.585	16.6316
P13667	260	PDIA4	15.8341	17.5059	17.5796
P13667	211	PDIA4	18.2046	17.9839	17.6835
P13667	407	PDIA4	NA	16.8193	16.6005
P13667	570	PDIA4	19.7822	19.7952	19.6177
P13667	245	PDIA4	17.6796	17.453	17.2471
P13693	19	TPT1	NA	16.7911	16.3841
P13693	97	TPT1	16.0753	17.0601	17.1906
P13693	102	TPT1	15.6057	16.0935	16.2947
P13693	112	TPT1	18.0692	18.3234	18.2698
P13804	226	ETFA	16.5114	16.5367	16.4707
P13804	139	ETFA	16.8698	17.5355	17.6228
P13804	216	ETFA	15.6947	16.7207	17.2037
P13995	44	MTHFD2	16.7299	16.7397	16.638
P14174	78	MIF	18.4723	20.7102	20.5182
P14314	196	PRKCSH	14.5575	NA	NA
P14324	353	FDPS	17.4323	16.7429	16.6372
P14324	123	FDPS	19.2374	20.8311	19.819
P14324	142	FDPS	16.0461	16.4261	16.1646
P14618	367	PKM	20.6841	21.2682	19.9519
P14618	322	PKM	16.6635	18.5165	18.2714
P14618	433	PKM	19.2872	18.9217	18.6262
P14618	66	PKM	16.998	18.3961	18.4723
P14618;P30613	311;354	PKM;PKLR	14.3787	18.8492	18.3348
P14618	475	PKM	NA	16.3983	16.4191
P14618	266	PKM	NA	NA	14.6903
P14618	270	PKM	18.2662	18.6492	18.9936
P14618	186	PKM	19.7919	20.3207	19.3139
P14618	188	PKM	18.809	18.3577	18.1492
P14618	247	PKM	15.5984	15.6306	15.7107
P14618	89	PKM	NA	16.7724	17.7639
P14618	166	PKM	16.823	16.0325	16.3463
P14618	115	PKM	19.7441	19.945	19.5186
P14618	125	PKM	17.2446	17.1558	17.8593
P14618	498	PKM	17.2427	16.5264	16.3264
P14625	360	HSP90B1	17.7511	17.7766	16.6528
P14625	364	HSP90B1	19.2014	22.7209	24.839
P14625	628	HSP90B1	17.955	18.3113	18.5855
P14625	683	HSP90B1	19.2029	19.1514	18.6884
P14625	623	HSP90B1	NA	18.54	18.5847
P14625	161	HSP90B1	NA	19.7072	20.0305
P14625	603	HSP90B1	NA	NA	17.1018
P14625	800	HSP90B1	17.4773	17.0639	15.0089
P14625	455	HSP90B1	19.1257	19.4127	19.5068
P14625	458	HSP90B1	22.7244	23.0989	23.3407
P14625	593	HSP90B1	16.7235	16.5659	16.8406
P14625	404	HSP90B1	26.343	26.8284	26.4025
P14625	405	HSP90B1	25.1815	25.7265	25.3504
P14625	663	HSP90B1	19.3393	19.8956	19.694
P14625	547	HSP90B1	19.0036	19.0064	18.4913
P14625	561	HSP90B1	17.0376	20.4981	NA
P14625	467	HSP90B1	18.8144	19.1661	19.2527
P14625	473	HSP90B1	17.5351	17.9825	17.2302
P14625	270	HSP90B1	NA	18.2359	15.0651
P14625;REV__Q9Y6H5	508;256	HSP90B1	18.7442	19.1627	19.2115
P14625	97	HSP90B1	17.2485	17.6282	17.3629
P14625	87	HSP90B1	15.8415	19.0336	18.8327
P14625	537	HSP90B1	16.796	17.8999	17.9201
P14625	428	HSP90B1	NA	17.5618	17.0481
P14625	434	HSP90B1	19.0007	19.6614	19.2436
P14625	733	HSP90B1	17.106	18.4568	18.6671
P14678	88	SNRPB	17.2731	17.7466	17.5454
P14678	57	SNRPB	15.7216	NA	15.7288
P14678	5	SNRPB	16.4937	16.3266	16.273
P14854	42	COX6B1	15.5318	15.6816	15.3886
P14866	448	HNRNPL	NA	17.2942	18.079
P14866	455	HNRNPL	17.4892	19.1429	19.2357
P14866	248	HNRNPL	16.4617	16.53	15.8385
P14866	416	HNRNPL	NA	18.8974	19.0771
P14866	418	HNRNPL	19.3809	19.8497	19.538
P14866	493	HNRNPL	19.1311	18.948	18.8015
P14866	269	HNRNPL	17.3185	17.3023	17.0696
P14866	229	HNRNPL	19.2847	19.8537	19.4982
P14866	302	HNRNPL	NA	19.7469	19.492
P14866	533	HNRNPL	15.4984	15.5778	16.009
P14866	538	HNRNPL	18.9413	19.044	18.3661
P14866	552	HNRNPL	NA	16.6722	NA
P14866	411	HNRNPL	NA	16.5035	17.2169
P14866	59	HNRNPL	16.1523	17.5797	17.6368
P14927	72	UQCRB	15.4614	16.9311	17.0803
P15056	578	BRAF	21.1485	21.7162	21.3165
P15121	22	AKR1B1	NA	16.7021	NA
P15170	484	GSPT1	15.2312	15.6732	16.3312
P15170	490	GSPT1	18.3288	18.1915	18.4294
P15170	448	GSPT1	16.1212	15.8228	16.1405
P15170	247	GSPT1	16.5815	16.2691	15.8912
P15170	493	GSPT1	16.9873	16.7147	16.7222
P15311	450	EZR	18.9665	18.3624	18.2378
P15311	400	EZR	NA	17.6465	17.8646
P15311;P35241	316;316	EZR;RDX	17.1353	18.65	18.8809
P15311;P26038;P35241	566;557;563	EZR;MSN;RDX	16.1079	16.7132	16.901
P15311	344	EZR	18.9092	18.8748	18.7833
P15311	139	EZR	16.9725	17.1315	17.472
P15311;P26038;P35241	258;258;258	EZR;MSN;RDX	NA	NA	16.7097
P15311	184	EZR	NA	18.3996	17.9194
P15311	523	EZR	17.3591	16.9036	16.9102
P15311;P35241	79;79	EZR;RDX	17.3646	18.2712	17.6677
P15311;P26038;P35241	296;296;296	EZR;MSN;RDX	17.4459	17.6311	17.8273
P15311	64	EZR	18.8205	18.6574	18.1483
P15311	357	EZR	18.4862	17.9113	17.7568
P15311;P26038;P35241	253;253;253	EZR;MSN;RDX	19.5424	19.4368	19.4301
P15311;P35241	3;3	EZR;RDX	20.7329	20.434	20.4349
P15311	546	EZR	17.7718	19.1213	19.1917
P15311	327	EZR	19.5694	19.3493	19.3732
P15311	438	EZR	NA	15.9597	16.6293
P15311;P26038;P35241	27;27;27	EZR;MSN;RDX	NA	16.113	16.5965
P15313	397	ATP6V1B1	NA	16.8525	NA
P15559	59	NQO1	NA	NA	16.8851
P15559	77	NQO1	NA	17.2074	17.2199
P15559	271	NQO1	14.6293	NA	NA
P15559	209	NQO1	NA	14.7094	NA
P15735	53	PHKG2	NA	20.2386	20.9927
P15735	364	PHKG2	17.2645	17.5181	17.3106
P15880	65	RPS2	17.2116	19.4898	19.6675
P15880	145	RPS2	16.9441	16.5525	16.497
P15880	257	RPS2	NA	18.9206	17.7851
P15880	275	RPS2	16.4231	19.4327	20.128
P15880	125	RPS2	NA	17.8588	18.9473
P15880	159	RPS2	NA	18.3328	18.9927
P15880	238	RPS2	19.3631	19.4584	19.1579
P15880	211	RPS2	18.1772	17.9323	17.9354
P15880	212	RPS2	15.4299	18.1086	17.6211
P15880	173	RPS2	NA	16.1646	16.3077
P15880	183	RPS2	18.8088	19.7871	20.0247
P15880	114	RPS2	18.3794	18.2427	18.2314
P15880	71	RPS2	16.9351	16.7411	16.3512
P15924	444	DSP	16.3829	NA	NA
P16104	135	H2AFX	15.2431	NA	NA
P16152	148	CBR1	15.4728	15.4294	15.1273
P16152	157	CBR1	15.8362	16.5011	NA
P16401	178	HIST1H1B	16.9538	16.6836	16.9394
P16401	133	HIST1H1B	NA	15.1411	NA
P16401	49	HIST1H1B	18.0202	18.7251	19.5552
P16401	168	HIST1H1B	16.7987	16.7385	16.9441
P16401	66	HIST1H1B	19.1068	19.0257	19.2129
P16402	118	HIST1H1D	15.2628	NA	NA
P16402	128	HIST1H1D	NA	NA	15.0829
P16402	209	HIST1H1D	14.8687	NA	NA
P16403	159	HIST1H1C	NA	14.4405	14.8914
P16403	168	HIST1H1C	NA	NA	16.2046
P16403	178	HIST1H1C	17.2224	17.2952	17.6478
P16403	148	HIST1H1C	16.2323	15.9513	16.1069
P16403	187	HIST1H1C	16.0525	16.2118	NA
P16403	191	HIST1H1C	18.1016	NA	16.2919
P16403	122	HIST1H1C	16.1978	16.1258	16.0998
P16422	65	EPCAM	NA	NA	16.0517
P16422	168	EPCAM	17.3337	17.8023	17.4905
P16435	602	POR	17.704	19.7215	20.0815
P16591	720	FER	19.8067	20.624	21.0822
P16591	591	FER	20.98	20.9512	21.3004
P16615	143	ATP2A2	18.634	19.1391	19.0083
P16615	158	ATP2A2	16.6493	16.8879	16.9043
P16615	205	ATP2A2	20.7323	24.7386	21.2599
P16615	464	ATP2A2	16.083	16.1425	16.0396
P16615	492	ATP2A2	20.0514	20.9455	20.7522
P16615	502	ATP2A2	16.1331	15.944	16.417
P16615	169	ATP2A2	16.6263	16.3088	16.4507
P16615	510	ATP2A2	15.4552	15.9987	15.82
P16615	533	ATP2A2	16.6229	16.6543	16.3023
P16949	128	STMN1	16.7084	18.6606	18.6367
P16949;Q93045	53;87	STMN1;STMN2	17.6763	19.8292	20.4001
P16949	119	STMN1	19.3119	19.6848	19.5964
P16949	85	STMN1	17.4357	NA	NA
P16949;Q93045	43;77	STMN1;STMN2	17.41	17.6963	17.9691
P16949	62	STMN1	16.8318	18.1669	18.6968
P16949	70	STMN1	16.0171	18.6729	19.3386
P16949	109	STMN1	16.6615	16.872	16.8832
P16949	140	STMN1	16.8421	16.8586	16.9559
P16949	29	STMN1	18.0668	17.6877	17.768
P16989	124	YBX3	18.5628	19.4054	19.1449
P16989	90	YBX3	20.8704	20.6457	20.9309
P16989	96	YBX3	14.9568	19.1822	16.9442
P17066	359	HSPA6	19.9715	20.7565	20.4134
P17096	23	HMGA1	17.6037	17.3071	17.3711
P17096;P52926	62;53	HMGA1;HMGA2	19.428	19.1515	17.0706
P17096	31	HMGA1	21.7736	21.7483	21.6594
P17096	74	HMGA1	19.3175	18.8495	18.9991
P17174	97	GOT1	16.863	16.6924	17.4986
P17174	55	GOT1	15.1646	16.9007	17.0174
P17252	197	PRKCA	16.1479	16.2504	17.3055
P17812	466	CTPS1	16.7977	17.0555	16.1156
P17812	557	CTPS1	NA	15.4819	NA
P17813	237	ENG	NA	19.7759	18.9283
P17844	32	DDX5	18.0665	17.6187	17.1539
P17844	470	DDX5	20.5743	20.1928	20.5751
P17844	523	DDX5	17.7836	18.1105	17.8303
P17844	391	DDX5	17.9904	18.2403	18.4986
P17844;Q92841	264;341	DDX5;DDX17	16.606	17.5024	16.5349
P17844	236	DDX5	NA	16.6646	16.3969
P17844;Q92841	197;274	DDX5;DDX17	17.8047	17.8169	17.6
P17844;Q92841	207;284	DDX5;DDX17	17.2964	17.277	16.2847
P17844	80	DDX5	18.0099	18.2507	17.7374
P17844	437	DDX5	19.336	19.0949	18.4586
P17858	392	PFKL	NA	15.9599	16.5708
P17980	125	PSMC3	16.8728	16.7095	17.5598
P17980	294	PSMC3	NA	17.9356	NA
P17980	233	PSMC3	20.9425	21.7422	21.1584
P17980	372	PSMC3	17.318	16.848	18.2002
P17987	541	TCP1	18.2383	18.6405	18.61
P17987	365	TCP1	17.0654	16.9179	17.0743
P17987	126	TCP1	17.9071	17.8709	17.6433
P17987	247	TCP1	NA	16.6024	17.5595
P17987	510	TCP1	17.3942	17.0583	16.9218
P17987	400	TCP1	16.6663	17.986	17.8565
P17987	515	TCP1	NA	NA	16.0028
P17987	466	TCP1	17.838	20.1247	20.3454
P17987	494	TCP1	17.2557	19.0347	18.3537
P17987	199	TCP1	17.6584	18.363	18.7149
P18077	66	RPL35A	17.3395	18.0872	17.1659
P18077	52	RPL35A	16.7789	16.7141	16.6802
P18077	29	RPL35A	NA	NA	16.7662
P18077	8	RPL35A	NA	17.562	15.3533
P18077	95	RPL35A	18.8241	19.1187	19.167
P18077	73	RPL35A	16.7866	18.3624	NA
P18124	88	RPL7	18.0044	19.4081	19.1072
P18124	212	RPL7	NA	17.6503	17.7026
P18124	19	RPL7	18.5959	18.4425	18.3555
P18124	104	RPL7	18.8632	18.7543	18.186
P18124	156	RPL7	18.3247	18.4633	17.8773
P18124	53	RPL7	16.8369	17.1588	16.8635
P18124	223	RPL7	16.523	18.8639	19.3095
P18124	107	RPL7	17.6777	17.7405	17.774
P18124	29	RPL7	17.8112	17.8231	18.0841
P18124	124	RPL7	15.5234	18.5305	17.4003
P18206	581	VCL	15.5485	15.5347	15.7223
P18206	1020	VCL	15.1416	15.122	15.8267
P18206	1024	VCL	15.4742	15.1981	14.8433
P18206	992	VCL	15.1111	15.2617	NA
P18206	1070	VCL	15.0549	NA	NA
P18206	170	VCL	14.9043	15.547	15.8699
P18206	308	VCL	NA	NA	17.7265
P18206	802	VCL	NA	17.2	NA
P18206	59	VCL	16.6712	16.5578	16.8757
P18621	46	RPL17	17.5266	17.6462	17.6617
P18621	74	RPL17	NA	16.2664	15.3082
P18621	55	RPL17	18.7608	19.7165	19.8386
P18621	37	RPL17	17.6557	17.8217	18.7162
P18621	96	RPL17	NA	17.8359	17.7253
P18621	27	RPL17	15.5969	17.8476	17.3789
P18621	13	RPL17	17.8209	17.2304	17.1586
P18669	106	PGAM1	15.1283	17.1834	16.5588
P18669	176	PGAM1	NA	20.1647	NA
P18669	251	PGAM1	16.2785	16.6301	16.5157
P18669	39	PGAM1	NA	18.6163	18.4988
P18669	157	PGAM1	19.2096	19.2282	19.1476
P18858	744	LIG1	NA	19.9992	19.9646
P18858	882	LIG1	17.3987	18.3986	18.6363
P18859	46	ATP5J	16.1027	16.9192	17.1814
P19338	96	NCL	18.2686	18.2238	17.8384
P19338	62	NCL	16.9441	17.9936	17.7937
P19338	63	NCL	15.6269	17.3762	15.921
P19338	223	NCL	18.6781	18.6015	18.7712
P19338	228	NCL	17.4727	17.4773	17.4478
P19338	15	NCL	17.5237	17.4436	17.1516
P19338	521	NCL	20.3468	20.6478	21.437
P19338	639	NCL	17.9606	18.8228	19.2041
P19338	646	NCL	19.8379	21.522	21.1015
P19338	288	NCL	18.2016	17.9933	17.9825
P19338	610	NCL	21.5938	22.7019	21.9666
P19338	132	NCL	18.4745	NA	NA
P19338	116	NCL	19.5772	19.4197	18.8635
P19338	449	NCL	19.1787	18.2342	18.7
P19338	348	NCL	19.5925	20.5191	19.2166
P19338	282	NCL	18.0041	17.9725	18.5238
P19338	318	NCL	18.6569	19.8872	NA
P19338	102	NCL	19.457	19.3197	19.5655
P19338	79	NCL	17.6788	18.1622	14.6031
P19338	70	NCL	16.5654	NA	17.096
P19338	380	NCL	NA	18.3959	18.8458
P19338	427	NCL	17.513	17.6915	17.5413
P19338	429	NCL	19.6009	19.8303	18.6874
P19338	333	NCL	19.4622	19.848	19.5402
P19338	467	NCL	17.9462	18.9227	18.1084
P19338	572	NCL	19.6543	19.3987	19.4702
P19338	577	NCL	18.1043	22.5717	22.9429
P19338	398	NCL	20.6964	21.0327	21.5404
P19338	6	NCL	16.6141	16.8665	16.8637
P19367	429	HK1	NA	14.2434	NA
P19525	416	EIF2AK2	25.3896	25.694	25.4227
P19525	440	EIF2AK2	19.1767	22.2682	22.0298
P19525	296	EIF2AK2	17.9994	18.2006	17.9687
P19784	159	CSNK2A2	19.2747	20.851	20.9742
P19784;P68400	75;74	CSNK2A2;CSNK2A1	NA	17.9738	17.7514
P20042	87	EIF2S2	17.6994	18.4258	18.2313
P20042	293	EIF2S2	17.9824	17.9281	17.7636
P20042	324	EIF2S2	16.7074	16.916	16.4113
P20042	276	EIF2S2	NA	14.5844	15.9195
P20073	228	ANXA7	15.3037	NA	14.884
P20290	54	BTF3	16.9093	16.8643	16.3116
P20290	57	BTF3	18.8039	18.9317	18.8352
P20290;Q96K17	67;18	BTF3;BTF3L4	18.8617	18.9024	18.5605
P20290	93	BTF3	17.746	17.7038	17.5675
P20290	171	BTF3	16.6753	16.4912	16.5946
P20290;Q96K17	86;37	BTF3;BTF3L4	17.5574	16.1056	17.2114
P51148	117	RAB5C	NA	16.28	15.8978
Q9H0N0	164	RAB6C	16.7754	17.9488	16.9507
P20618	204	PSMB1	NA	17.5689	17.952
P20671	37	HIST1H2AD	18.486	17.9939	NA
P20674	113	COX5A	15.2187	NA	NA
P20674	72	COX5A	17.6287	17.4969	16.7922
P20700	102	LMNB1	16.7741	16.8252	16.8848
P20700	145	LMNB1	16.3915	17.0745	17.1152
P20700	134	LMNB1	NA	NA	15.7813
P20700	483	LMNB1	16.1437	16.9556	16.2586
P20700;Q03252	379;373	LMNB1;LMNB2	17.2844	17.7227	17.8708
P20700;Q03252	389;383	LMNB1;LMNB2	15.4427	15.8188	15.8749
P20700	182	LMNB1	NA	16.8621	NA
P20700;Q03252	33;27	LMNB1;LMNB2	17.6704	18.5305	18.5832
P20700	271	LMNB1	15.0103	18.5337	18.248
P20700	312	LMNB1	NA	16.3413	16.7681
P20839	208	IMPDH1	17.5425	17.7268	18.1996
P20962	92	PTMS	18.5411	18.3997	17.7077
P20962	23	PTMS	17.0217	16.7871	NA
P20962	27	PTMS	17.7787	17.4867	17.7681
P20962	15	PTMS	19.7786	19.5663	19.6614
P21127	564	CDK11B	19.5514	20.1496	20.3087
P21291	151	CSRP1	NA	16.8821	NA
P21291	168	CSRP1	17.7731	18.0441	18.0141
P21291	131	CSRP1	15.253	16.2809	NA
P21291	112	CSRP1	17.003	16.2584	16.7901
P21291	178	CSRP1	17.103	17.8176	NA
P21291	42	CSRP1	15.7317	NA	16.363
P21291	69	CSRP1	NA	16.0442	NA
P21333	906	FLNA	17.7171	17.9944	18.1899
P21333	1162	FLNA	NA	NA	15.2753
P21333	220	FLNA	NA	17.0913	NA
P21333	1294	FLNA	15.0692	14.9462	15.3827
P21333	1477	FLNA	18.5338	NA	NA
P21333	2559	FLNA	16.8812	17.3108	17.4419
P21333	2563	FLNA	17.5717	18.1038	18.1173
P21333	299	FLNA	NA	16.9261	NA
P21333	1593	FLNA	NA	16.742	17.1521
P21333	2280	FLNA	NA	17.6134	17.7282
P21333	1071	FLNA	18.072	17.9485	18.2492
P21333	1536	FLNA	NA	NA	15.5754
P21333	1538	FLNA	NA	18.6334	18.536
P21333	1007	FLNA	18.8877	19.1495	19.2585
P21333	982	FLNA	17.0954	17.8589	17.9077
P21333	1801	FLNA	15.5349	15.269	NA
P21333	92	FLNA	NA	NA	16.0054
P21333;Q14315	43;36	FLNA;FLNC	16.767	17.5507	17.2593
P21333	87	FLNA	15.0711	17.1902	17.7079
P21333	1814	FLNA	16.674	17.0365	17.3416
P21333	1964	FLNA	NA	16.898	17.3993
P21333	996	FLNA	15.8035	NA	16.1073
P21333	569	FLNA	15.4043	NA	NA
P21333	578	FLNA	15.4122	15.8936	15.6969
P21333	700	FLNA	16.9759	17.3353	17.5354
P21333	900	FLNA	17.4636	18.3127	18.3219
P21333	2607	FLNA	16.6795	17.8644	18.0822
P21333	1375	FLNA	17.5354	17.8371	18.5096
P21333	876	FLNA	15.5769	15.1282	15.3379
P21333	1452	FLNA	16.4584	16.7455	16.6372
P21333	508	FLNA	15.435	15.5751	15.4977
P21333	781	FLNA	15.9392	17.1643	16.6767
P21333	771	FLNA	15.073	14.8757	15.3571
P21333	724	FLNA	17.0775	NA	16.6508
P21333	338	FLNA	NA	NA	15.5822
P21333	58	FLNA	NA	14.6473	NA
P21333	958	FLNA	18.395	18.2821	17.3476
P21589	262	NT5E	NA	NA	16.807
P21796	20	VDAC1	17.085	18.3282	17.2454
P21796	224	VDAC1	17.6426	18.5032	18.8543
P21796	236	VDAC1	NA	19.864	19.9164
P21796	96	VDAC1	NA	17.939	18.2795
P21796	32	VDAC1	15.8442	16.8528	16.4833
P21796	113	VDAC1	16.4732	16.2103	16.502
P21796	274	VDAC1	17.3446	19.1907	19.2136
P21796	61	VDAC1	16.7779	17.2272	16.1138
P21926	170	CD9	17.7684	17.6922	17.3721
P21980	464	TGM2	NA	19.0579	18.7997
P21980	468	TGM2	17.7419	18.052	17.9992
P21980	590	TGM2	19.4067	19.7061	19.7169
P21980	444	TGM2	17.4574	17.3629	17.4898
P21980	205	TGM2	21.6945	21.9817	21.4475
P21980	74	TGM2	20.6228	20.9335	19.7903
P21980	425	TGM2	16.1957	18.1778	18.5616
P21980	649	TGM2	18.6525	18.5138	18.4739
P21980	265	TGM2	NA	15.7453	15.7943
P21980	562	TGM2	16.3116	17.8138	18.2347
P22059	433	OSBP	NA	17.3337	NA
P22087	205	FBL	15.6717	16.1693	15.7076
P22087	102	FBL	17.0942	17.5798	16.094
P22087	143	FBL	NA	15.8545	15.8376
P22090;P62701	211;211	RPS4Y1;RPS4X	NA	18.4062	18.5828
P22090;P62701	71;71	RPS4Y1;RPS4X	17.9199	17.9331	17.8938
P22090;P62701	37;37	RPS4Y1;RPS4X	NA	NA	14.5436
P22090;P62701	53;53	RPS4Y1;RPS4X	19.3687	19.288	19.0541
P22090;P62701	62;62	RPS4Y1;RPS4X	NA	17.5686	17.3436
P22102	852	GART	16.9495	16.7771	16.631
P22102	219	GART	24.6559	24.3746	24.5493
P22102	148	GART	18.5267	22.9667	23.5007
P22102	156	GART	23.746	23.6215	23.0613
P22102	162	GART	19.9005	20.0946	19.9531
P22102	251	GART	15.9462	16.03	16.1656
P22102	107	GART	22.6423	22.2839	21.7476
P22102	467	GART	NA	17.1565	NA
P22102	866	GART	16.6342	17.2247	17.297
P22102	977	GART	16.2124	16.2852	16.4413
P22234	228	PAICS	16.1726	15.9585	15.7481
P22234	246	PAICS	17.8931	NA	17.5729
P22234	110	PAICS	17.711	17.9128	17.4839
P22234	17	PAICS	21.1485	21.901	20.9059
P22234	19	PAICS	17.0501	18.1585	20.5171
P22234	53	PAICS	15.1544	16.429	16.2617
P22234	36	PAICS	17.6632	17.5086	17.6665
P22307	454	SCP2	NA	14.5507	14.0653
P22314	802	UBA1	18.8777	18.6267	18.3246
P22314	838	UBA1	17.5359	17.3617	17.0767
P22314	296	UBA1	16.8758	16.8845	16.8179
P22314	627	UBA1	21.7023	21.0454	20.6555
P22314	593	UBA1	17.6336	17.5568	17.8152
P22314	528	UBA1	19.4114	19.2297	18.8657
P22314	884	UBA1	18.0829	18.2163	18.2954
P22392	135	NME2	NA	18.0962	16.5688
P22392	31	NME2	18.7228	18.7578	18.4554
P22392	26	NME2	18.5267	19.2501	19.5977
P22392	39	NME2	16.9517	18.6899	18.5224
P22392	124	NME2	16.5057	16.3481	16.2038
P22392	12	NME2	20.481	20.597	20.8437
P22392	100	NME2	20.089	20.0581	20.0727
P22570	400	FDXR	15.0019	17.5733	15.5542
P22626	112	HNRNPA2B1	21.0087	21.3573	21.5438
P22626	113	HNRNPA2B1	15.4719	20.0966	20.6449
P22626	17	HNRNPA2B1	19.2359	20.0417	19.0677
P22626	22	HNRNPA2B1	15.6469	19.3819	19.1109
P22626	168	HNRNPA2B1	18.0283	21.5113	21.5481
P22626	186	HNRNPA2B1	NA	16.8175	16.3487
P22626	120	HNRNPA2B1	NA	18.3258	19.5855
P22626	59	HNRNPA2B1	19.667	20.1334	20.4553
P22695	250	UQCRC2	16.7691	17.011	16.7396
P22695	162	UQCRC2	NA	18.0604	18.2477
P23193	199	TCEA1	15.451	NA	15.6523
P23193	14	TCEA1	14.8501	15.6494	15.3874
P23193	67	TCEA1	18.3033	18.6865	18.4402
P23193	71	TCEA1	NA	16.1516	15.9687
P23193	29	TCEA1	NA	15.717	16.35
P23246	561	SFPQ	NA	16.0199	NA
P23246	319	SFPQ	16.3451	17.4649	17.1413
P23246	330	SFPQ	18.0997	17.7106	18.2288
P23246	314	SFPQ	17.7199	17.4917	17.2329
P23246	217	SFPQ	NA	17.0957	17.159
P23246	208	SFPQ	16.9545	16.5304	16.0372
P23246	559	SFPQ	NA	NA	15.1979
P23246	291	SFPQ	16.0393	17.4651	18.038
P23246	271	SFPQ	NA	16.5559	17.1932
P23246	413	SFPQ	18.7095	18.755	18.7025
P23246	495	SFPQ	NA	15.2633	NA
P23284	129	PPIB	17.6638	NA	18.2567
P23284	215	PPIB	16.8602	16.1892	16.1652
P23284	67	PPIB	19.1656	20.0219	20.0532
P23284	41	PPIB	17.0862	17.3032	17.3928
P23284	186	PPIB	17.5826	17.7035	17.5738
P23284	165	PPIB	NA	17.0417	18.7004
P23284	98	PPIB	17.3795	20.1343	20.0697
P23368	357	ME2	19.4405	22.9164	22.5429
P23368	346	ME2	NA	18.6301	16.9622
P23368	156	ME2	20.7734	23.5987	23.3327
P23381	102	WARS	16.8625	17.0936	16.8952
P23381	331	WARS	NA	18.0381	18.8281
P23396	230	RPS3	18.2951	18.2628	17.941
P23396	75	RPS3	18.0953	18.2629	18.1993
P23396	90	RPS3	NA	17.477	16.7891
P23396	141	RPS3	18.0723	17.9098	17.6631
P23396	202	RPS3	19.5346	19.8201	20.2244
P23396	10	RPS3	17.5754	18.0023	17.2744
P23396	185	RPS3	19.2078	19.0672	19.235
P23396	187	RPS3	18.2338	18.7997	18.7097
P23396	151	RPS3	NA	18.9047	18.7557
P23396	62	RPS3	17.785	17.586	17.7837
P23396	108	RPS3	18.4642	18.5197	18.79
P23443	220	RPS6KB1	19.1387	22.5703	22.7328
P23458	718	JAK1	NA	19.7036	19.9055
P23526	186	AHCY	17.4017	18.1296	18.1095
P23526	20	AHCY	17.672	18.9701	18.0596
P23526	401	AHCY	NA	NA	18.9779
P23526	405	AHCY	17.8519	17.5639	17.6036
P23526	408	AHCY	17.0154	NA	16.9529
P23526	426	AHCY	NA	17.9734	17.7567
P23526	322	AHCY	16.7972	15.7795	16.5058
P23528	152	CFL1	19.1048	19.0306	20.0162
P23528	164	CFL1	20.0445	19.2567	18.1246
P23528	112	CFL1	16.1609	21.7159	21.0074
P23528	34	CFL1	20.3867	21.291	21.379
P23528	114	CFL1	20.7555	20.8081	20.8106
P23528	132	CFL1	19.867	21.5182	22.2722
P23528	30	CFL1	20.2812	18.6562	20.2465
P23528	78	CFL1	17.6231	17.7092	17.0593
P23528	19	CFL1	20.8111	20.8769	20.7263
P23528	92	CFL1	18.8696	18.2918	18.229
P23588	365	EIF4B	18.088	18.1854	18.144
P23588	337	EIF4B	16.7739	16.1342	16.8775
P23588	386	EIF4B	NA	16.0951	NA
P23588	395	EIF4B	16.8655	16.8903	17.2745
P23588	343	EIF4B	16.5346	16.3201	16.5702
P23743	547	DGKA	16.6986	17.9226	17.7976
P23763	54	VAMP1	16.5186	16.3554	16.0392
P23919	19	DTYMK	20.0963	20.0658	19.7304
P23921	88	RRM1	16.4594	15.8184	15.6568
P24534;P29692	132;188	EEF1B2;EEF1D	16.8996	16.7505	16.9772
P24534;P29692	133;189	EEF1B2;EEF1D	NA	NA	19.1296
P24534	7	EEF1B2	16.8614	17.8199	16.3678
P24534	129	EEF1B2	18.9019	18.5863	18.2126
P24534	185	EEF1B2	19.3608	19.0684	19.0752
P24534	64	EEF1B2	17.5149	16.8547	16.5728
P24534	60	EEF1B2	NA	15.7317	15.8754
P24539	244	ATP5F1	15.9733	NA	NA
P24539	233	ATP5F1	16.8305	16.9231	16.9486
P24941	129	CDK2	24.0738	24.3717	24.2239
P24941	33	CDK2	16.9016	17.3752	17.5657
P25205	351	MCM3	18.0503	18.743	19.3309
P25205	248	MCM3	15.911	16.1395	NA
P25205	293	MCM3	16.9849	17.1604	16.9758
P25398	132	RPS12	17.1462	NA	NA
P25398	121	RPS12	NA	18.6631	19.2096
P25398	99	RPS12	15.8603	16.4968	16.8771
P25398	93	RPS12	NA	18.2934	17.786
P25398	78	RPS12	NA	17.8093	NA
P25685	21	DNAJB1	15.4292	15.5067	15.5651
P25685	3	DNAJB1	18.6433	18.9133	18.8702
P25685	181	DNAJB1	16.324	15.9779	15.7371
P25705	531	ATP5A1	18.8952	18.7402	18.6626
P25705	427	ATP5A1	15.6402	16.0821	15.9167
P25705	434	ATP5A1	15.8472	17.5358	17.4283
P25705	305	ATP5A1	NA	19.9828	19.9616
P25705	316	ATP5A1	NA	NA	17.6138
P25705	194	ATP5A1	19.2706	20.7556	20.9384
P25705	167	ATP5A1	21.0782	21.4105	21.4701
P25705	218	ATP5A1	18.8487	19.1629	19.3741
P25705	230	ATP5A1	19.8447	19.7857	19.6298
P25705	175	ATP5A1	19.996	20.3422	20.4808
P25786	243	PSMA1	18.3169	18.442	18.2354
P25786	115	PSMA1	19.6622	19.6259	19.6904
P25787	165	PSMA2	16.0215	16.2625	15.9018
P25787	171	PSMA2	15.5187	17.5918	17.1624
P25787	92	PSMA2	22.2498	22.4815	21.6659
P25787	176	PSMA2	16.5516	NA	17.6222
P25787	53	PSMA2	18.6452	18.718	18.5066
P25787	70	PSMA2	NA	16.82	16.9099
P25789	231	PSMA4	17.0736	16.5986	16.551
P26038	313	MSN	15.6895	17.4857	16.9227
P26038	388	MSN	14.7197	NA	NA
P26038	79	MSN	NA	15.1733	NA
P26038	412	MSN	15.0603	15.5848	NA
P26038	64	MSN	16.3037	16.3793	16.334
P26038	352	MSN	15.1132	NA	15.1211
P26368	70	U2AF2	NA	15.4773	15.7766
P26368	225	U2AF2	NA	18.6969	NA
P26373	200	RPL13	17.355	17.1678	17.1422
P26373	136	RPL13	19.2432	20.6036	20.0572
P26373	105	RPL13	17.3562	17.2964	16.859
P26373	163	RPL13	NA	16.4217	16.9231
P26373	123	RPL13	18.5022	19.2591	19.1189
P26373	88	RPL13	NA	16.3606	16.7644
P26373	177	RPL13	NA	19.2717	19.2262
P26373	69	RPL13	15.6975	NA	NA
P26447	48	S100A4	NA	14.5113	NA
P26447	35	S100A4	NA	NA	15.1533
P26583	141	HMGB2	16.1328	16.4243	15.9109
P26583	3	HMGB2	16.1166	17.1101	16.7397
P26583	127	HMGB2	17.3699	18.1944	18.5334
P26583	30	HMGB2	17.6023	19.2472	19.4233
P26599	428	PTBP1	19.8745	19.7096	19.9136
P26599	137	PTBP1	19.5272	20.1985	20.0772
P26599	48	PTBP1	17.2255	16.9009	16.2908
P26599	134	PTBP1	17.734	18.7386	18.9676
P26599	259	PTBP1	18.7727	19.0462	18.9672
P26599	218	PTBP1	NA	NA	20.3099
P26599	410	PTBP1	20.5948	21.1997	21.3505
P26599	65	PTBP1	21.3076	21.5215	21.3697
P26599	402	PTBP1	NA	16.1349	16.1501
P26599	271	PTBP1	16.6924	17.1397	16.4227
P26599	482	PTBP1	17.7206	17.9384	17.2215
P26599	528	PTBP1	18.7525	17.8323	15.4576
P26599	92	PTBP1	17.9717	18.1603	18.1023
P26639	712	TARS	16.2589	15.6527	16.9222
P26640	966	VARS	16.5834	17.0293	17.1031
P26641	277	EEF1G	15.9974	17.2022	16.3556
P26641	208	EEF1G	NA	15.6504	NA
P26641	212	EEF1G	19.5015	18.9898	18.3879
P26641	235	EEF1G	18.8325	19.4002	20.008
P26641	227	EEF1G	NA	14.9927	15.1979
P26641	147	EEF1G	NA	15.3062	15.1148
P26641	401	EEF1G	17.6248	17.2191	17.0354
P26641	219	EEF1G	17.7026	17.7818	17.2612
P26641	294	EEF1G	18.6275	18.7817	18.2718
P26885	30	FKBP2	16.492	16.3812	16.7551
P26885	103	FKBP2	19.2652	19.9474	19.5644
P27037	326	ACVR2A	16.3261	NA	NA
P27144	18	AK4	16.3132	16.0868	NA
P27348	139	YWHAQ	18.3894	18.4321	18.5587
P27348	49	YWHAQ	18.6019	19.1825	19.5576
P27348;P31946;P31947;P61981;P63104;Q04917	120;122;122;125;120;125	YWHAQ;YWHAB;SFN;YWHAG;YWHAZ;YWHAH	18.733	19.1708	18.8558
P27348	68	YWHAQ	17.4971	17.2715	17.5615
P27448;Q7KZI7	180;177	MARK3;MARK2	19.0045	18.8607	18.9958
P27448	89	MARK3	20.3511	21.3788	21.5727
P27448;Q7KZI7;Q96L34	64;61;67	MARK3;MARK2;MARK4	17.5099	16.9642	16.0853
P27635	42	RPL10	NA	19.8699	20.0203
P27635	121	RPL10	18.6074	18.8063	18.1462
P27635	30	RPL10	17.3199	17.1275	16.9043
P27635	74	RPL10	17.7936	17.9076	17.7366
P27635	78	RPL10	16.6708	16.6445	16.5227
P27635	101	RPL10	18.3163	19.496	18.7402
P27635	175	RPL10	NA	17.0194	NA
P27635	145	RPL10	15.7542	17.2641	17.8183
P27635	13	RPL10	16.8303	17.0343	17.1742
P27694	588	RPA1	16.5845	17.2323	16.9243
P27695	103	APEX1	NA	17.2385	18.0332
P27695	197	APEX1	14.8621	15.4873	15.4097
P27695	7	APEX1	17.9695	18.3134	18.3346
P27695	228	APEX1	17.5648	17.8017	17.3127
P27707	34	DCK	15.9012	20.0038	18.1224
P27708	1313	CAD	16.8946	17.0139	16.9475
P27708	754	CAD	18.5358	18.6652	18.4399
P27708	747	CAD	NA	16.5821	15.6244
P27797	355	CALR	17.3894	17.8152	17.9247
P27797	358	CALR	17.3037	17.8796	15.6439
P27797	164	CALR	NA	19.7052	19.7211
P27797	62	CALR	19.6297	20.0695	20.5045
P27797	159	CALR	20.8681	20.5744	20.6657
P27797	43	CALR	18.4879	19.7535	20.0798
P27797	206	CALR	19.4625	20.4537	19.7746
P27797	209	CALR	19.6616	20.3557	20.8833
P27797	151	CALR	17.7468	19.8287	19.8732
P27797	375	CALR	16.9471	17.484	16.7742
P27816	718	MAP4	17.4531	17.2998	17.7236
P27816	1070	MAP4	18.1016	18.2933	18.4739
P27816	1034	MAP4	16.276	16.5793	16.8883
P27816	1038	MAP4	15.9231	15.9256	15.9543
P27816	998	MAP4	15.8143	16.6585	16.7166
P27816	933	MAP4	17.5671	NA	17.5087
P27816	852	MAP4	15.9434	16.5579	16.8667
P27816	997	MAP4	16.4583	16.4688	16.3178
P27816	802	MAP4	17.2523	17.2601	16.9876
P27816	809	MAP4	17.4986	17.4773	18.1749
P27816	946	MAP4	15.4698	14.9002	16.7339
P27816	986	MAP4	16.6233	16.441	16.7786
P27816	702	MAP4	21.2027	17.1169	17.2146
P27824	127	CANX	17.0227	19.6206	19.4833
P27824	87	CANX	NA	16.7295	16.742
P27824	210	CANX	17.3246	18.6747	19.2503
P27824	401	CANX	16.2101	18.4238	17.9849
P27824	170	CANX	NA	18.8862	19.4502
P27824	182	CANX	NA	18.3625	18.0079
P27824	137	CANX	NA	NA	17.2621
P27824	233	CANX	18.2143	18.2389	18.2887
P27824	398	CANX	NA	20.0021	19.2457
P28072	67	PSMB6	14.9365	15.152	15.8523
P28288	479	ABCD3	17.189	NA	NA
P28482	151	MAPK1	26.1747	26.9629	27.0504
P28715	90	ERCC5	19.7168	20.458	20.646
P29279	282	CTGF	17.4504	16.5283	14.9943
P29317	778	EPHA2	21.2115	20.7551	20.3175
P54756	839	EPHA5	NA	15.5415	15.2711
P29353	313	SHC1	20.9757	20.8384	20.4163
P29401	232	TKT	18.4425	18.5499	18.531
P29401	241	TKT	16.3198	17.225	17.511
P29401	260	TKT	15.2671	18.7354	18.9524
P29401	343	TKT	15.6634	17.2572	17.8717
P29401	352	TKT	17.2521	17.4946	17.1533
P29401	327	TKT	NA	17.4941	17.6232
P29401	283	TKT	17.1376	NA	17.2154
P29401	102	TKT	NA	15.3006	NA
P29401	16	TKT	18.56	17.8594	18.212
P29401	310	TKT	16.4052	17.8467	18.3512
P29401	314	TKT	17.68	18.1933	18.0068
P29401	603	TKT	17.8682	NA	14.8944
P29401	524	TKT	NA	17.4053	17.9049
P29401	493	TKT	17.1606	16.7218	NA
P29401	538	TKT	17.5639	17.934	18.5243
P29692	59	EEF1D	18.9647	19.4856	19.6228
P29692	117	EEF1D	17.8392	18.5098	18.7805
P29692	232	EEF1D	NA	17.7915	17.3867
P30038	93	ALDH4A1	16.1306	15.7246	NA
P30040	137	ERP29	17.96	18.4499	NA
P30040	230	ERP29	16.3573	16.6172	16.883
P30040	54	ERP29	16.7237	16.9697	16.8956
P30040	253	ERP29	16.9964	17.8203	17.8902
P30040	204	ERP29	NA	17.9987	17.5538
P30041	56	PRDX6	17.6281	17.4321	17.5766
P30041	63	PRDX6	17.2501	16.9492	16.5331
P30041	209	PRDX6	19.3671	19.263	19.252
P30041	144	PRDX6	19.0593	19.1594	NA
P30044	146	PRDX5	15.4139	16.3807	17.0563
P30044	85	PRDX5	NA	NA	18.0138
P30044	86	PRDX5	23.1541	23.3254	21.6307
P30044	116	PRDX5	18.5499	19.8134	19.5708
P30044	75	PRDX5	NA	20.2305	NA
P30048	253	PRDX3	16.3155	15.4566	NA
P30048	196	PRDX3	NA	17.7553	18.7552
P30048	149	PRDX3	NA	18.6829	19.3018
P30049	165	ATP5D	17.2779	16.9052	15.7511
P30050	31	RPL12	19.1301	NA	NA
P30050	40	RPL12	19.3731	19.2473	19.8091
P30050	41	RPL12	18.1783	17.8235	17.9015
P30050	61	RPL12	17.2737	18.5499	18.7672
P30050	99	RPL12	NA	19.4741	20.2454
P30084	282	ECHS1	17.0951	17.421	17.0471
P30084	118	ECHS1	NA	15.356	NA
P30084	43	ECHS1	17.8388	18.2901	18.7462
P30084	284	ECHS1	16.4764	16.4269	16.2391
P30084	261	ECHS1	NA	15.8589	16.3381
P30085	16	CMPK1	23.5126	25.1953	23.9174
P30086	150	PEBP1	17.2131	17.7627	17.6247
P30086	113	PEBP1	17.3914	17.5538	17.6297
P30101	347	PDIA3	16.192	18.0645	17.7955
P30101	496	PDIA3	17.821	17.6701	18.083
P30101	362	PDIA3	17.5174	19.0286	18.4508
P30101	335	PDIA3	NA	16.5363	15.445
P30101	460	PDIA3	19.2839	18.7298	16.1109
P30101	500	PDIA3	17.1567	17.9155	NA
P30101	466	PDIA3	16.1235	16.0746	15.265
P30101	146	PDIA3	17.7202	NA	18.0143
P30101	75	PDIA3	18.259	18.506	18.3521
P30101	425	PDIA3	19.8257	19.4809	20.0821
P30101	417	PDIA3	17.403	17.4517	16.8833
P30101	129	PDIA3	17.1742	17.6501	17.7166
P30101	226	PDIA3	17.4568	18.1279	17.4146
P30101	288	PDIA3	15.9177	16.3798	16.2763
P30153	107	PPP2R1A	15.6412	14.0608	15.5875
P30153	542	PPP2R1A	16.8743	16.7541	17.0439
P30405	86	PPIF	15.917	NA	NA
P30405	91	PPIF	NA	15.528	NA
P30405	190	PPIF	NA	15.8876	16.0977
P30405	67	PPIF	15.3405	16.0622	16.2321
P30414	862	NKTR	18.3511	18.0869	18.384
P30519	199	HMOX2	NA	20.1619	19.7539
P30519	214	HMOX2	NA	15.2658	15.4219
P30519	216	HMOX2	NA	15.2658	15.4219
P30530;Q12866	710;761	AXL;MERTK	15.7834	NA	NA
P30533	182	LRPAP1	15.267	17.1602	17.4133
P30622	277	CLIP1	13.6784	NA	NA
P30837	383	ALDH1B1	19.0228	19.2603	19.573
P30837	399	ALDH1B1	19.5708	20.6491	20.7912
P30837	426	ALDH1B1	NA	14.7074	NA
P30837	364	ALDH1B1	18.0357	18.6274	18.4389
P30876	151	POLR2B	NA	16.9692	16.6518
P31040	179	SDHA	16.5309	16.549	15.4656
P31040	335	SDHA	15.9177	15.9575	16.0338
P31153	228	MAT2A	15.8262	15.2462	15.9014
P31327	793	CPS1	17.1709	17.1051	14.457
P31327	831	CPS1	18.0116	NA	NA
P31350	46	RRM2	15.8846	16.012	15.4907
P31689	144	DNAJA1	15.3959	15.5509	NA
P31689	296	DNAJA1	NA	15.8191	15.3367
P31749	163	AKT1	18.288	18.4136	18.3759
P31930	225	UQCRC1	14.9888	17.4244	17.6953
P31930	134	UQCRC1	NA	15.9209	16.0591
P31939	14	ATIC	17.2806	18.535	17.7454
P31939	266	ATIC	18.9158	18.7839	18.3114
P31939	356	ATIC	17.7985	18.0603	17.1048
P31939	358	ATIC	17.2629	17.94	17.3857
P31939	477	ATIC	NA	15.3659	15.3267
P31939	331	ATIC	17.088	18.337	18.1485
P31939	39	ATIC	16.1336	16.8501	16.6971
P31939	397	ATIC	17.4547	17.1447	17.2656
P31939	406	ATIC	16.4535	16.9489	16.8018
P31939	389	ATIC	NA	15.3527	15.4572
P31939	66	ATIC	15.7086	17.189	17.6326
P31942	67	HNRNPH3	16.5864	17.591	17.7812
P31943;P55795	349;349	HNRNPH1;HNRNPH2	14.8414	15.5878	15.0427
P31943	35	HNRNPH1	17.2904	17.5246	17.6334
P31943	98	HNRNPH1	NA	19.9546	20.0259
P31943;P55795	167;167	HNRNPH1;HNRNPH2	17.3306	18.21	18.4677
P31946	13	YWHAB	18.5672	19.8172	19.4076
P31946	29	YWHAB	16.9441	17.8306	18.2649
P31946	51	YWHAB	20.8779	21.7737	21.8327
P31946	76	YWHAB	17.4946	NA	NA
P31947	9	SFN	18.664	18.4874	18.7979
P31947	32	SFN	18.6737	18.3751	18.552
P31947	49	SFN	21.106	21.5816	21.4362
P31947	159	SFN	18.3222	17.2483	17.0325
P31947	160	SFN	17.41	NA	16.8281
P31947	68	SFN	19.543	19.3785	19.8374
P31948	272	STIP1	17.215	17.5977	NA
P31948	32	STIP1	NA	18.8708	19.4094
P31948	453	STIP1	17.1539	18.517	19.4833
P31948	73	STIP1	16.3791	20.3159	19.3452
P31948	347	STIP1	18.0336	17.9409	17.8641
P31948	325	STIP1	NA	18.2266	18.6324
P31948	395	STIP1	19.8949	19.7339	19.401
P31948	229	STIP1	18.5709	18.3364	18.3014
P31948	237	STIP1	18.354	18.0249	17.8292
P31948	284	STIP1	17.6193	17.9128	18.5652
P31948	486	STIP1	15.4794	15.7225	15.7976
P31948	388	STIP1	16.8968	17.422	17.8909
P31948	312	STIP1	18.0603	17.9305	17.8983
P31948	533	STIP1	15.3354	17.3791	17.5573
P31948	434	STIP1	18.9635	19.4842	19.5077
P31948	78	STIP1	NA	16.5954	17.0942
P31948	123	STIP1	NA	18.1943	17.0471
P31948	56	STIP1	17.1103	NA	NA
P31948	239	STIP1	17.2926	17.6705	17.7333
P31948	513	STIP1	18.9169	19.3712	19.2845
P31948	162	STIP1	15.9501	15.697	18.4543
P31948	301	STIP1	19.8366	19.8171	19.7194
P31948	50	STIP1	19.095	18.8999	18.7443
P31948	337	STIP1	18.1359	17.8651	18.0507
P31949	52	S100A11	NA	18.2767	18.604
P31949	27	S100A11	19.0356	18.5221	17.2861
P49407	326	ARRB1	15.876	15.895	16.8224
P32322	307	PYCR1	17.5724	18.1514	18.5329
P32969	50	RPL9; RPL9P7; RPL9P8; RPL9P9	NA	NA	18.5136
P32969	51	RPL9; RPL9P7; RPL9P8; RPL9P9	NA	18.2793	18.1043
P32969	184	RPL9; RPL9P7; RPL9P8; RPL9P9	17.8864	18.5033	17.5957
P32969	21	RPL9; RPL9P7; RPL9P8; RPL9P9	21.2519	20.8155	20.6947
P32969	121	RPL9; RPL9P7; RPL9P8; RPL9P9	17.4836	19.098	NA
P32969	28	RPL9; RPL9P7; RPL9P8; RPL9P9	17.5437	17.4532	17.458
P32969	59	RPL9; RPL9P7; RPL9P8; RPL9P9	NA	14.5434	NA
[truncated: 2,855 more rows]

## Sheet: A549
Leading Proteins	Positions	Gene Symbol	A549 DMSO Log2	A549 AZD6244 Log2	A549 MEK162 Log2
A0AVT1	851	UBA6	19.3529	18.86	19.2937
A0AVT1	503	UBA6	17.691	18.7625	17.8153
A0FGR8	875	ESYT2	19.3888	20.3943	19.3631
A0PK00	55	TMEM120B	17.8317	17.8497	17.9045
A1A4S6	258	ARHGAP10	16.9668	18.1242	17.6946
A2A3N6;P55036	559;74	PIPSL;PSMD4	16.487	16.5374	16.7596
A2RRP1	910	NBAS	15.7727	15.5255	14.6719
A2RTY3	221	HEATR9	16.8789	16.5473	16.6449
P42356	1742	PI4KA	20.0698	21.0574	20.6268
A5PLL1	492	ANKRD34B	16.6974	NA	13.6001
A6NCE7	30	MAP1LC3B2	17.1736	17.8015	18.005
A6NCE7	51	MAP1LC3B2	15.84	16.6817	16.5657
A6NCM1	811	IQCA1L	18.6662	18.7642	19.5644
A6NI28	191	ARHGAP42	NA	NA	16.4538
A6NIZ1	174		15.3778	NA	15.4584
B2RPK0;P09429	90;90	HMGB1P1;HMGB1	18.8863	19.1758	19.1315
B2RPK0;P09429	127;127	HMGB1P1;HMGB1	19.2357	19.2699	19.4809
B2RPK0;P09429;P26583	12;12;12	HMGB1P1;HMGB1;HMGB2	19.267	19.0852	19.7131
B2RPK0;P09429	177;177	HMGB1P1;HMGB1	16.936	17.4832	16.7933
B2RPK0	29	HMGB1P1	NA	19.0999	NA
B2RPK0	82	HMGB1P1	16.3974	16.6542	16.5753
B2RPK0;P09429;P26583	50;50;50	HMGB1P1;HMGB1;HMGB2	18.0375	17.7015	18.3114
B5ME19	644	EIF3CL	18.1344	18.5204	18.6888
B5ME19	895	EIF3CL	15.8675	NA	16.3921
B5ME19	200	EIF3CL	15.2887	NA	16.0213
B5ME19	72	EIF3CL	16.1441	16.2137	16.674
B5ME19	136	EIF3CL	16.0071	16.5037	16.312
B5ME19	99	EIF3CL	16.245	16.9268	16.5267
CON__ENSEMBL:ENSBTAP00000016242;Q71U36;Q9BQE3	112;112;112	TUBA1A;TUBA1C	19.2698	19.4364	18.6075
CON__ENSEMBL:ENSBTAP00000016242;Q71U36;Q9BQE3	311;311;311	TUBA1A;TUBA1C	19.9972	20.0333	20.7441
CON__ENSEMBL:ENSBTAP00000016242;Q71U36;Q9BQE3	401;401;401	TUBA1A;TUBA1C	19.9996	19.5746	20.7329
CON__ENSEMBL:ENSBTAP00000016242;Q71U36;Q9BQE3	163;163;163	TUBA1A;TUBA1C	19.4483	19.3388	19.4541
CON__ENSEMBL:ENSBTAP00000016242;Q71U36;Q9BQE3	96;96;96	TUBA1A;TUBA1C	22.4895	22.1826	22.9695
CON__ENSEMBL:ENSBTAP00000016242;Q71U36;Q9BQE3	60;60;60	TUBA1A;TUBA1C	22.0013	21.9467	22.1335
CON__Q14533	379	KRT81	16.717	17.0642	17.0731
CON__Q14533;CON__Q3KNV1	132;117	KRT81;KRT7	18.2295	18.0937	17.9455
CON__Q14533	319	KRT81	19.7587	19.8084	19.8506
CON__O95678;CON__P05787;CON__Q922U2	424;364;437	KRT75;KRT8;Krt5	18.5884	18.2157	18.4487
CON__O95678;CON__P07744;CON__P12035;CON__P35908;CON__Q922U2	154;151;203;189;167	KRT75;Krt4;KRT3;KRT2;Krt5	16.7716	16.8786	16.0754
CON__O95678;CON__P07744;CON__P12035;CON__P35908;CON__Q922U2	159;156;208;194;172	KRT75;Krt4;KRT3;KRT2;Krt5	22.4349	21.8433	22.5959
CON__P05784;P05783	365;372	Krt18;KRT18	18.0736	18.5076	18.4755
CON__P05784;P05783	160;167	Krt18;KRT18	16.6153	16.3304	17.1263
CON__P05787	285	KRT8	20.7322	20.706	20.6232
CON__P05787	347	KRT8	20.2244	20.1965	19.9865
CON__P05787	472	KRT8	20.622	20.2417	19.9284
CON__P05787	483	KRT8	NA	NA	15.1434
CON__P05787	207	KRT8	19.7272	19.6816	19.5215
CON__P05787	96	KRT8	20.8468	20.7225	20.7455
CON__P05787	117	KRT8	20.4842	20.4127	20.563
CON__P05787	122	KRT8	18.8443	17.8431	18.3662
CON__P05787	393	KRT8	20.757	19.9912	20.2412
CON__P05787	325	KRT8	21.2209	20.7656	20.8348
CON__P05787	130	KRT8	20.5452	20.1132	20.3742
CON__P05787	304	KRT8	20.6919	20.3442	20.6814
CON__P05787	197	KRT8	16.4379	NA	16.8454
CON__P05787	8	KRT8	18.5954	18.6591	18.8597
CON__P10096;P04406	261;263	GAPDH;GAPDH	21.0576	21.6916	21.6984
CON__P60712;P63261;P68032	326;326;328	ACTB;ACTG1;ACTC1	23.1256	23.4172	23.3343
CON__P60712;P0CG38;P63261;P68032;Q6S8J3	213;913;213;215;913	ACTB;POTEI;ACTG1;ACTC1;POTEE	17.6681	18.0992	17.9549
CON__P60712;P63261;P68032	50;50;52	ACTB;ACTG1;ACTC1	23.9124	23.9246	24.1124
CON__P60712;P63261	291;291	ACTB;ACTG1	20.4236	20.7	20.9801
CON__P60712;P63261	113;113	ACTB;ACTG1	23.9044	23.5072	24.2207
CON__Q3KNV1;P08670	394;402	KRT7;VIM	18.7762	18.2822	18.5316
CON__Q3SX28;P06753;P09493	7;8;7	TPM3;TPM1	14.9426	15.8252	15.0688
CON__Q3SX28;P06753;P09493;P67936	112;113;112;76	TPM3;TPM1;TPM4	19.7738	20.3433	20.1569
CON__Q3SX28;P06753	248;249	TPM3	17.1628	17.3648	17.1105
CON__Q3ZBD7;P06744	366;366	GPI;GPI	16.7355	17.4524	17.2048
CON__Q6NXH9;CON__Q7RTS7	148;157	Krt73;KRT74	21.0426	20.5684	21.0358
E9PAV3	1945	NACA	17.8818	17.9553	17.8209
E9PAV3	2005	NACA	18.1889	18.9403	19.0027
E9PAV3	1963	NACA	17.4914	17.556	17.9226
O00116	347	AGPS	NA	NA	15.0582
O00148;Q13838	52;53	DDX39A;DDX39B	17.2279	17.6601	17.2563
O00148	35	DDX39A	16.5312	16.833	15.8279
O00148;Q13838	383;384	DDX39A;DDX39B	19.6661	19.2991	19.8336
O00148	240	DDX39A	17.4935	17.5348	17.3127
O00148	187	DDX39A	16.5099	16.0467	16.7467
O00148;Q13838	333;334	DDX39A;DDX39B	20.7595	20.5907	20.9538
O00154	157	ACOT7	15.6067	NA	NA
O00154	198	ACOT7	16.3432	NA	15.9236
O00193	174	SMAP	NA	NA	15.6003
O00193	13	SMAP	NA	NA	15.4127
O00193	75	SMAP	NA	NA	18.4491
O00231	32	PSMD11	17.7261	18.2542	18.282
O00231	417	PSMD11	15.4271	16.0651	15.6594
O00232	330	PSMD12	NA	NA	16.2711
O00232	52	PSMD12	17.455	16.8143	17.704
O00232	98	PSMD12	15.4859	15.5507	15.4754
O00233	87	PSMD9	21.1126	21.353	21.4688
O00264	96	PGRMC1	17.3198	NA	NA
O00264	102	PGRMC1	17.7106	17.4181	17.8278
O00264	105	PGRMC1	18.1774	17.6087	18.9988
O00267	344	SUPT5H	15.3859	NA	14.6343
O00299	119	CLIC1	18.1583	19.0836	18.4703
O00299	131	CLIC1	16.1632	16.5291	16.4853
O00299	192	CLIC1	15.0614	15.2492	15.1838
O00418	170	EEF2K	16.8147	16.864	17.0857
O00418	238	EEF2K	21.1554	20.8169	21.3871
O00425	440	IGF2BP3	15.2275	NA	15.1538
O00425	552	IGF2BP3	15.2577	NA	15.2441
O00425;Q9NZI8;Q9Y6M1	294;294;292	IGF2BP3;IGF2BP1;IGF2BP2	16.2042	15.9574	16.2298
O00425;Q9NZI8;Q9Y6M1	465;465;487	IGF2BP3;IGF2BP1;IGF2BP2	NA	16.676	15.594
O00425;Q9NZI8	223;223	IGF2BP3;IGF2BP1	17.0221	16.9627	16.8011
O00425	190	IGF2BP3	14.0941	NA	14.685
O00425	567	IGF2BP3	16.4547	16.7836	16.3621
O00429	271	DNM1L	NA	16.6553	15.9215
O00483	76	NDUFA4	15.7008	16.3412	15.9279
O00483	10	NDUFA4	17.2414	17.1826	NA
O00505	97	KPNA3	17.0511	16.9878	17.0812
O00515	223	LAD1	NA	NA	15.8072
O00541	26	PES1	14.8313	16.2492	17.2058
O00541	533	PES1	16.0394	15.9818	16.3751
O00541	111	PES1	17.6225	17.7262	17.208
O00541	152	PES1	16.5907	16.527	16.3027
O00567	90	NOP56	15.9987	16.3206	16.3506
O00567	375	NOP56	15.7682	15.7854	15.7764
O00571	255	DDX3X	15.6782	16.23	16.2307
O00571	81	DDX3X	16.5851	16.2397	17.0178
O00571	511	DDX3X	18.7694	18.8328	19.0726
O00571	118	DDX3X	16.8185	16.2738	17.4235
O00571	491	DDX3X	18.8445	18.4666	18.631
O00571	427	DDX3X	18.6341	19.0842	19.0361
O00625	6	PIR	NA	NA	15.2273
O00764	119	PDXK	18.1006	17.8143	19.3811
O00767	341	SCD	NA	NA	15.384
O14526	181	FCHO1	17.2378	17.0882	17.2246
O14530	211	TXNDC9	18.2071	NA	18.4446
O14579	278	COPE	15.916	16.2408	15.8972
O14602	88	EIF1AY	19.5393	19.3224	19.6262
O14602	104	EIF1AY	NA	16.7559	16.1415
O14656	108	TOR1A	23.0609	23.5894	22.0413
O14656	320	TOR1A	19.8623	20.0338	19.5263
O14657	327	TOR1B	23.2143	23.3182	22.9439
O14657	115	TOR1B	22.3815	21.9591	22.1454
O14684	42	PTGES	NA	18.755	18.9185
O14733	245	MAP2K7	17.6647	18.0752	17.4812
O14737	105	PDCD5	15.8433	16.1773	16.1559
O14737	20	PDCD5	19.1659	19.9114	19.3715
O14737	63	PDCD5	16.6845	16.9552	16.5196
O14737	68	PDCD5	16.6801	18.4477	18.2314
O14745	159	SLC9A3R1	18.0839	17.6125	18.3182
O14745	19	SLC9A3R1	18.6948	18.5937	19.0029
O14757	132	CHEK1	18.5691	17.8724	17.7999
O14757	445	CHEK1	21.3589	20.8924	20.8734
O14802	398	POLR3A	19.3301	19.5604	19.2436
O14802	445	POLR3A	16.3824	16.312	16.8045
O14818	52	PSMA7	16.4499	16.5225	16.1159
O14874	245	BCKDK	18.9497	18.9621	18.7815
O14880	149	MGST3	16.1439	16.5383	16.3481
O14920	147	IKBKB	20.5763	21.019	20.4494
O14936	41	CASK	19.5772	19.8928	20.1196
O14936	305	CASK	16.8695	16.4663	16.7583
O14950	151	MYL12B	17.4779	17.6527	17.6441
O14964	207	HGS	15.6892	16.0653	16.0826
O14965	258	AURKA	22.8859	22.4825	22.3239
O14965;Q96GD4;Q9UQB9	143;87;53	AURKA;AURKB;AURKC	20.7179	18.6204	20.0206
O14979	306	HNRNPDL	21.0063	21.0137	20.8675
O14979	180	HNRNPDL	21.06	20.8947	21.1045
O14979	289	HNRNPDL	18.2388	18.8048	18.9565
O14979	197	HNRNPDL	17.5689	16.5858	16.1293
O14979	221	HNRNPDL	17.7011	16.9179	17.636
O14980	594	XPO1	17.2676	NA	15.9021
O14980	686	XPO1	16.2884	17.4496	16.8968
O14980	693	XPO1	16.2756	16.7817	16.3075
O15021	698	MAST4	18.6565	19.1722	18.9666
O15066	371	KIF3B	16.5712	17.6266	18.0338
O15067	236	PFAS	19.0715	19.1024	NA
O15067	639	PFAS	15.7668	15.4724	16.6796
O15091	415	KIAA0391	17.4939	17.8615	17.6238
O15111	146	CHUK	17.5149	17.7687	17.8689
O15144	295	ARPC2	15.8546	NA	15.3944
O15145	29	ARPC3	NA	16.5565	14.8311
O15173	126	PGRMC2	17.7686	17.335	17.6329
O15173	132	PGRMC2	NA	NA	15.3432
O15212	8	PFDN6	15.8938	15.3493	16.109
O15347	161	HMGB3	16.5335	16.0731	15.696
O15347	112	HMGB3	17.1756	17.5449	17.5049
O15347;P26583	88;90	HMGB3;HMGB2	17.1249	17.1338	16.6046
O15347	145	HMGB3	17.708	18.6151	18.6332
O15347	43	HMGB3	NA	NA	18.4579
O15347	55	HMGB3	14.2781	NA	14.6941
O15371	41	EIF3D	16.8193	17.4044	17.8729
O15371	53	EIF3D	17.2903	17.0232	17.2643
O15371	90	EIF3D	17.0733	17.2766	17.3477
O15371	458	EIF3D	16.0741	16.1966	16.1165
O15372	269	EIF3H	15.3747	16.4935	15.9961
O15372	274	EIF3H	18.6039	18.4258	18.4613
O15381	311	NVL	21.3511	21.5289	21.2892
O15382	353	BCAT2	15.3275	NA	15.9849
O15438	931	ABCC3	17.02	16.8211	16.7021
O15438	1329	ABCC3	18.497	17.6247	18.4143
O15439	633	ABCC4	18.7479	19.2746	19.0853
O15446	70	CD3EAP	16.9444	16.1234	16.5106
O15530	115	PDPK1	NA	17.7936	NA
O15530	465	PDPK1	15.8798	16.3911	15.8732
O43143	166	DHX15	17.9582	17.945	17.8062
O43143	786	DHX15	16.8018	16.4642	16.3994
O43143	691	DHX15	17.746	17.1849	17.5335
O43148	208	RNMT	18.4115	20.0915	NA
O43169	30	CYB5B	14.4993	NA	NA
O43169	35	CYB5B	19.1022	18.5452	18.7207
O43252	171	PAPSS1	16.7151	16.2154	16.2183
O43390	300	HNRNPR	21.5288	21.6299	21.9707
O43390;O60506	584;576	HNRNPR;SYNCRIP	15.7231	15.6797	17.299
O43390	374	HNRNPR	17.1414	17.1222	17.3043
O43390;O60506	313;310	HNRNPR;SYNCRIP	16.6299	17.1307	16.9288
O43390	103	HNRNPR	17.9729	18.8882	18.5533
O43390	341	HNRNPR	17.203	17.3339	17.6563
O43395	65	PRPF3	17.8247	18.3939	18.1844
O43399	128	TPD52L2	NA	NA	14.4244
O43491	514	EPB41L2	15.6795	NA	15.7935
O43491	83	EPB41L2	NA	NA	14.9678
O43491;Q9H4G0	447;326	EPB41L2;EPB41L1	NA	17.1325	NA
O43491	277	EPB41L2	15.6018	15.8564	15.7366
O43491	601	EPB41L2	16.7526	16.5949	16.5858
O43491;P11171	946;808	EPB41L2;EPB41	14.4316	NA	14.1143
O43505	377	B4GAT1	19.7437	19.495	18.4951
O43570	343	CA12	15.26	16.2361	15.9232
O43570	196	CA12	19.7788	18.8666	20.9808
O43670	31	ZNF207	16.1352	16.7716	17.0129
O43681	301	ASNA1	21.5378	23.4591	20.7006
O43681	45	ASNA1	17.4219	16.8342	17.5568
O43684	179	BUB3	16.2962	16.3277	15.9564
O43707	779	ACTN4	18.4525	19.4283	19.7404
O43707	497	ACTN4	17.2891	17.6165	18.4013
O43707	760	ACTN4	NA	NA	16.5165
O43707	450	ACTN4	NA	NA	16.8373
O43707	214	ACTN4	16.1447	17.1256	17.3719
O43707	604	ACTN4	20.6322	20.8461	21.4888
O43707	625	ACTN4	NA	NA	16.6685
O43707;P12814	176;157	ACTN4;ACTN1	16.876	16.8253	17.3622
O43707;P12814	54;35	ACTN4;ACTN1	17.7914	17.7521	18.817
O43707;P12814	417;398	ACTN4;ACTN1	17.2219	17.4483	18.2283
O43707	98	ACTN4	17.7274	18.3089	18.2477
O43707	535	ACTN4	17.6984	17.2299	18.2865
O43707	108	ACTN4	15.2665	15.5418	16.3767
O43709	255	WBSCR22	15.3204	NA	15.1583
O43768;P56211	74;69	ENSA;ARPP19	NA	NA	15.8519
O43776	445	NARS	18.1981	18.8142	18.4746
O43776	244	NARS	15.5363	16.288	16.1971
O43776	104	NARS	NA	NA	15.2738
O43795	995	MYO1B	16.4647	17.5986	17.7093
O43809	23	NUDT21	18.385	18.5672	18.9735
O43852	75	CALU	16.1655	NA	NA
O43865	40	AHCYL1	NA	NA	16.938
O43865	284	AHCYL1	20.7485	22.09	21.8726
O43865	286	AHCYL1	NA	NA	18.5506
O43865	267	AHCYL1	17.3241	17.456	17.39
O60216	387	RAD21	15.3599	NA	15.2986
O60218	22	AKR1B10	22.1657	21.8232	22.4105
O60218	27	AKR1B10	17.4274	18.055	18.1258
O60218	169	AKR1B10	19.0878	18.8905	19.232
O60218	173	AKR1B10	18.3463	18.2927	18.3967
O60218	222	AKR1B10	NA	18.2829	NA
O60218	62	AKR1B10	18.822	18.8706	19.1519
O60218	66	AKR1B10	17.1547	18.5899	16.8471
O60218	95	AKR1B10	16.4921	16.3472	16.1283
O60218	98	AKR1B10	17.3479	17.7068	17.4342
O60218	263	AKR1B10	21.2361	21.1414	20.7134
O60218	125	AKR1B10	21.7115	21.7044	21.408
O60218	195	AKR1B10	19.3175	19.6057	19.0889
O60264;P28370	319;322	SMARCA5;SMARCA1	15.1296	15.0154	15.478
O60282;P33176	849;847	KIF5C;KIF5B	16.9878	16.8545	16.9294
O60282;P33176	238;237	KIF5C;KIF5B	17.3643	17.3831	17.4052
O60282;P33176	253;252	KIF5C;KIF5B	15.9298	NA	15.8998
O60307	492	MAST3	19.7487	20.2953	20.499
Q9UMY4	62	SNX12	15.5037	15.8754	16.1464
O60503	1232	ADCY9	18.1375	18.2859	18.2225
O60506	363	SYNCRIP	17.4049	17.5733	17.5363
O60506	81	SYNCRIP	18.25	17.8864	18.0421
O60506	100	SYNCRIP	17.9729	18.8882	18.5533
O60506	297	SYNCRIP	22.5302	23.1986	22.8183
O60506	371	SYNCRIP	18.086	18.9199	19.084
O60506	232	SYNCRIP	16.7372	16.4293	16.1528
O60506	123	SYNCRIP	16.9386	NA	NA
O60506	42	SYNCRIP	NA	NA	16.7765
O60513	293	B4GALT4	19.5855	18.535	18.9948
O60568	89	PLOD3	22.6383	22.3108	22.6186
O60664	164	PLIN3	NA	NA	14.3809
O60664	102	PLIN3	19.0747	18.3233	15.9044
O60678	481	PRMT3	18.9379	18.6958	19.3458
O60701	207	UGDH	17.2651	17.8847	17.7371
O60701	339	UGDH	18.5823	18.5335	19.1984
O60701	264	UGDH	18.9767	19.5535	19.605
O60701	124	UGDH	15.5952	NA	16.5511
O60701	129	UGDH	17.0007	18.0693	18.25
O60701	431	UGDH	17.7302	NA	18.1236
O60701	434	UGDH	16.6805	17.858	17.8401
O60701	464	UGDH	19.5081	19.6281	19.8404
O60716	749	CTNND1	16.7719	17.1589	16.8902
O60716	728	CTNND1	15.8684	16.2197	16.3202
O60716	622	CTNND1	16.2617	17.366	17.2743
O60739	61	EIF1B	15.5155	15.1902	15.9246
O60739	42	EIF1B	17.9901	18.3113	18.9173
O60814;P58876;P62807;Q16778;Q99877;Q99879;Q99880	25;25;25;25;25;25;25	HIST1H2BK;HIST1H2BD;HIST1H2BC; HIST1H2BE; HIST1H2BF; HIST1H2BG; HIST1H2BI;HIST2H2BE;HIST1H2BN;HIST1H2BM;HIST1H2BL	17.2517	17.68	17.7435
O60814;P58876;P62807;Q16778;Q99877;Q99880	21;21;21;21;21;21	HIST1H2BK;HIST1H2BD;HIST1H2BC; HIST1H2BE; HIST1H2BF; HIST1H2BG; HIST1H2BI;HIST2H2BE;HIST1H2BN;HIST1H2BL	NA	19.8505	19.9269
O60814;P58876;P62807;Q5QNW6;Q99877;Q99879;Q99880	47;47;47;47;47;47;47	HIST1H2BK;HIST1H2BD;HIST1H2BC; HIST1H2BE; HIST1H2BF; HIST1H2BG; HIST1H2BI;HIST2H2BF;HIST1H2BN;HIST1H2BM;HIST1H2BL	23.1492	23.1112	23.1788
O60814;P58876;P62807;Q5QNW6;Q99877;Q99879;Q99880	35;35;35;35;35;35;35	HIST1H2BK;HIST1H2BD;HIST1H2BC; HIST1H2BE; HIST1H2BF; HIST1H2BG; HIST1H2BI;HIST2H2BF;HIST1H2BN;HIST1H2BM;HIST1H2BL	21.6208	20.9146	21.6955
O60814;P58876;P62807;Q16778;Q5QNW6;Q99877;Q99879;Q99880	86;86;86;86;86;86;86;86	HIST1H2BK;HIST1H2BD;HIST1H2BC; HIST1H2BE; HIST1H2BF; HIST1H2BG; HIST1H2BI;HIST2H2BE;HIST2H2BF;HIST1H2BN;HIST1H2BM;HIST1H2BL	20.4917	19.0305	20.6271
O60814;P58876;P62807;Q16778;Q5QNW6;Q96A08;Q99877;Q99879;Q99880	109;109;109;109;109;110;109;109;109	HIST1H2BK;HIST1H2BD;HIST1H2BC; HIST1H2BE; HIST1H2BF; HIST1H2BG; HIST1H2BI;HIST2H2BE;HIST2H2BF;HIST1H2BA;HIST1H2BN;HIST1H2BM;HIST1H2BL	26.068	26.1281	25.6019
O60814;P62807;Q16778	6;6;6	HIST1H2BK;HIST1H2BC; HIST1H2BE; HIST1H2BF; HIST1H2BG; HIST1H2BI;HIST2H2BE	19.9426	19.9649	19.8535
O60814;P62807;Q16778	12;12;12	HIST1H2BK;HIST1H2BC; HIST1H2BE; HIST1H2BF; HIST1H2BG; HIST1H2BI;HIST2H2BE	16.633	16.4761	16.5653
O60841	628	EIF5B	15.625	15.4933	16.142
O60841	1195	EIF5B	17.2578	17.4509	15.7015
O60841	1214	EIF5B	17.0002	17.4814	NA
O60869	131	EDF1	15.7364	NA	NA
O60869	25	EDF1	15.383	15.7087	15.5093
O60869	56	EDF1	16.0634	16.2338	16.283
O60870	23	KIN	18.1971	18.3786	18.1995
O60884	158	DNAJA2	16.2659	16.5563	16.2613
O60925	28	PFDN1	16.0425	NA	16.636
O60942	294	RNGTT	16.9002	16.093	16.5101
O75027	511	ABCB7	17.3074	NA	17.0259
O75063	104	FAM20B	NA	NA	14.4846
O75077	652	ADAM23	19.3201	19.6994	19.6254
O75083	21	WDR1	15.2115	NA	15.4316
O75083	155	WDR1	NA	NA	15.1227
O75116	216	ROCK2	17.9374	18.5459	18.2954
O75116	1065	ROCK2	18.779	19.4078	19.1934
O75116;Q13464	121;105	ROCK2;ROCK1	NA	14.9496	NA
O75131	184	CPNE3	19.7399	19.7243	19.8137
O75165	653	DNAJC13	18.1467	18.1432	18.2564
O75323	75	GBAS	20.5766	21.1504	21.1926
O75323	143	GBAS	17.4966	17.5296	16.9682
O75347	52	TBCA	15.0675	NA	NA
O75347	105	TBCA	NA	NA	15.563
O75348	21	ATP6V1G1	14.5343	NA	15.1083
O75356	248	ENTPD5	15.4187	NA	15.4674
O75369	864	FLNB	17.8248	18.2265	18.0601
O75369	1057	FLNB	17.8143	19.1583	18.2591
O75369	1572	FLNB	19.0892	19.129	19.1658
O75369	2514	FLNB	16.1826	15.8687	16.5287
O75369	2518	FLNB	16.4845	16.8826	17.0989
O75369	1564	FLNB	17.4923	17.4864	17.7039
O75369	681	FLNB	17.1888	18.8816	18.5372
O75369	2372	FLNB	16.9139	NA	17.3287
O75369	1372	FLNB	16.6259	17.8676	NA
O75369;P21333;Q14315	465;493;487	FLNB;FLNA;FLNC	17.2272	16.1271	17.3136
O75369	2576	FLNB	16.3785	17.5262	15.7117
O75369	1232	FLNB	15.7669	NA	NA
O75369	987	FLNB	16.735	16.3805	17.3086
O75369;Q14315	60;80	FLNB;FLNC	15.8541	16.2039	16.4835
O75369	6	FLNB	20.5652	21.2388	20.8793
O75369	1508	FLNB	16.0838	16.7258	17.6411
O75369	849	FLNB	17.1113	17.06	17.3422
O75369;P21333	2096;2141	FLNB;FLNA	17.2064	17.4796	17.4194
O75369	1221	FLNB	17.0814	17.6521	17.5403
O75369	744	FLNB	17.485	17.1685	NA
O75369	2074	FLNB	NA	NA	18.4124
O75369	2150	FLNB	16.3249	17.257	16.2709
O75369	822	FLNB	NA	17.6791	NA
O75385	140	ULK1	18.3855	19.9233	19.602
O75390	366	CS	17.6665	18.1065	17.9547
O75390	375	CS	16.5739	NA	17.4783
O75390	103	CS	16.048	16.526	16.5399
O75390	382	CS	16.9637	17.3545	17.271
O75390	459	CS	NA	15.9817	16.7384
O75396	38	SEC22B	17.6692	18.6324	18.9682
O75400	590	PRPF40A	16.0587	15.7111	15.0151
O75400	727	PRPF40A	18.3705	18.1212	18.221
O75400	676	PRPF40A	17.0134	17.3653	17.2021
O75436	133	VPS26A	21.0133	NA	21.7819
O75460	690	ERN1	22.3391	22.0361	21.9761
O75460	599	ERN1	16.2125	NA	16.084
O75475	16	PSIP1	15.4164	NA	15.4413
O75475	309	PSIP1	17.7433	16.8717	16.9984
O75521	92	ECI2	16.6898	17.024	17.9323
O75521	161	ECI2	19.1273	19.6761	19.7743
O75533	240	SF3B1	15.9315	NA	16.2024
O75533	6	SF3B1	17.4421	17.7313	17.4604
O75533	700	SF3B1	16.8277	17.1752	17.4817
O75533	195	SF3B1	16.4329	16.3922	16.5674
O75534	307	CSDE1	15.5762	15.7521	NA
O75575	34	CRCP	18.2395	18.6272	18.2678
O75581	324	LRP6	14.3787	NA	NA
O75582	179	RPS6KA5	16.5268	17.4343	17.7115
O75582;O75676	62;46	RPS6KA5;RPS6KA4	18.2162	18.7764	19.3265
O75643	1146	SNRNP200	16.8593	16.7694	16.9742
O75643	577	SNRNP200	20.8975	20.6752	19.3224
O75643	1421	SNRNP200	18.634	18.2475	17.8795
O75643	55	SNRNP200	NA	NA	15.2058
O75643	1172	SNRNP200	15.5687	15.8162	15.4297
O75648	103	TRMU	17.8614	18.284	17.8899
O75794	168	CDC123	17.561	16.246	17.8217
O75821	280	EIF3G	18.5014	17.8296	17.9438
O75821	94	EIF3G	15.232	NA	15.2766
O75821	9	EIF3G	19.295	19.1618	18.8251
O75821	212	EIF3G	16.6034	16.4532	16.8191
O75821	77	EIF3G	15.9353	15.8212	15.9196
O75822	224	EIF3J	15.8909	15.4034	15.7939
O75879	332	GATB	16.538	16.0257	16.5598
O75879	186	GATB	19.9758	19.894	19.9514
O75879	139	GATB	23.4691	22.9794	23.5088
O75879	280	GATB	16.0886	16.5718	14.5535
O75937	40	DNAJC8	NA	NA	15.073
O75937	176	DNAJC8	15.9584	16.585	16.4012
O75947	63	ATP5H	16.4565	17.3567	16.5435
O75964	54	ATP5L	16.6199	16.4657	16.4137
O75964	55	ATP5L	17.4146	17.0972	17.5698
O76003	253	GLRX3	16.4894	16.9586	16.7761
O76021	468	RSL1D1	15.8424	16.5403	16.3104
O76021	408	RSL1D1	16.9795	16.7717	17.4709
O76021	38	RSL1D1	16.502	16.0375	16.3717
O76021	188	RSL1D1	16.2835	NA	16.3442
O76021	374	RSL1D1	17.4072	16.5611	17.1621
O76024	836	WFS1	20.0374	19.0945	20.2608
O76031	299	CLPX	19.0978	19.1157	19.1004
O76094	498	SRP72	NA	17.7189	17.9612
O94776;Q9BTC8	285;288	MTA2;MTA3	17.1905	16.8426	16.7028
O94804	159	STK10	24.4594	24.5105	25.0944
O94804	65	STK10	18.9149	19.1941	19.1889
O94826	188	TOMM70A	17.2412	16.3266	17.7116
O94903	99	PROSC	18.9591	19.2367	18.8349
O94905	199	ERLIN2	15.6115	15.7269	15.3401
O94905	287	ERLIN2	15.5974	NA	15.8508
O94906	768	PRPF6	18.5886	18.7088	18.529
O94906	710	PRPF6	16.4078	NA	15.7175
O94906	680	PRPF6	19.9215	18.7444	19.4416
O94925	164	GLS	18.2817	18.0459	17.8991
O94988	158	FAM13A	17.1091	17.6353	17.023
O95071	2656	UBR5	NA	NA	15.6851
O95166	46	GABARAP	16.2917	NA	16.116
O95197	1013	RTN3	15.5021	NA	16.644
O95197	1018	RTN3	16.3757	17.0033	17.2264
O95197	1028	RTN3	16.7252	17.2382	17.0388
O95218	95	ZRANB2	14.6979	NA	14.0595
O95260	99	ATE1	15.6395	NA	15.961
O95292	118	VAPB	18.4179	18.6142	18.6179
O95292	45	VAPB	17.7389	17.366	17.5653
O95299	70	NDUFA10	18.1288	18.2499	18.0812
O95319	495	CELF2	20.4364	20.656	19.5144
O95319	502	CELF2	15.4965	15.8131	15.8538
O95319	458	CELF2	16.3584	16.5922	17.2026
O95340	161	PAPSS2	17.9457	17.0096	17.1703
O95347	930	SMC2	16.5385	NA	16.3645
O95347	493	SMC2	17.0379	16.4909	17.4253
O95347	188	SMC2	15.37	15.5777	14.9874
O95352	309	ATG7	16.5328	16.9764	16.6588
O95433	208	AHSA1	16.1017	16.477	16.4207
O95433	212	AHSA1	NA	16.1822	14.4834
O95433	189	AHSA1	15.9514	NA	NA
O95453	234	PARN	NA	16.9934	17.1063
O95453	326	PARN	23.6922	23.7558	23.1607
O95470	353	SGPL1	17.8148	17.4929	17.7591
O95573	581	ACSL3	18.0087	17.9526	17.8156
O95573	699	ACSL3	17.9269	17.4758	17.5499
O95573	13	ACSL3	NA	15.8923	15.7408
O95639	133	CPSF4	16.6671	16.4194	16.4189
O95747	289	OXSR1	NA	15.3143	NA
O95757;P34932;Q92598	388;388;388	HSPA4L;HSPA4;HSPH1	17.4109	NA	18.2956
O95793	270	STAU1	16.4552	16.8395	16.1256
O95810	102	SDPR	NA	NA	15.1572
O95816	200	BAG2	NA	NA	14.3184
O95816	9	BAG2	16.1161	15.8282	16.1708
O95816	189	BAG2	14.8958	NA	15.2032
O95819	155	MAP4K4	22.8467	23.2287	23.2167
O95835	734	LATS1	19.5351	19.2677	19.2079
O95835	830	LATS1	17.1843	17.1784	17.0494
O95835	739	LATS1	17.7273	18.0644	18.036
O95994	169	AGR2	17.6461	17.3294	18.2504
O95994	172	AGR2	NA	NA	15.4603
O95994	39	AGR2	19.2894	18.7494	18.9557
O95994	89	AGR2	16.9533	16.9214	17.0316
O95994	95	AGR2	16.4991	16.0247	16.2075
O95994	116	AGR2	22.9026	22.8529	22.2441
O95994	165	AGR2	18.1498	18.4196	18.626
O96008	175	TOMM40	17.7138	17.7449	17.8135
O96017	349	CHEK2	19.6418	20.4724	19.9453
O96017	249	CHEK2	19.0253	19.3124	19.1106
P00338	232	LDHA	16.3954	17.3124	16.4491
P00338	243	LDHA	16.4411	16.9978	15.1022
P00338	155	LDHA	NA	16.54	15.765
P00338	318	LDHA	18.1296	18.1447	18.582
P00338	59	LDHA	18.0971	17.8165	17.9625
P00338	118	LDHA	18.9831	NA	19.5818
P00338	76	LDHA	15.0627	NA	NA
P00352	435	ALDH1A1	NA	NA	16.4804
P00352	128	ALDH1A1	21.3374	21.8158	21.8544
P00352	260	ALDH1A1	20.1033	20.1495	20.7086
P00352	410	ALDH1A1	21.3656	21.7764	22.0413
P00352	378	ALDH1A1	27.3174	26.8487	28.0851
P00352	490	ALDH1A1	18.6401	19.1019	18.3084
P00352	495	ALDH1A1	18.0847	18.966	18.5861
P00352	363	ALDH1A1	18.1764	19.8298	18.2378
P00352	419	ALDH1A1	20.9876	21.535	21.7276
P00352	65	ALDH1A1	17.2565	17.9275	17.555
P00352	91	ALDH1A1	19.9531	20.6788	20.1395
P00352	37	ALDH1A1	21.125	21.5703	21.3556
P00352	193	ALDH1A1	25.1637	25.9161	25.811
P00352	22	ALDH1A1	19.0983	19.5953	18.972
P00352	329	ALDH1A1	19.9445	20.2535	20.187
P00352	348	ALDH1A1	22.1101	23.0715	21.7562
P00352	139	ALDH1A1	19.6266	20.067	20.9197
P00367	187	GLUD1	18.2257	18.4425	18.406
P00367	191	GLUD1	15.6935	NA	15.8588
P00367	399	GLUD1	17.6819	18.3237	18.3038
P00367	390	GLUD1	15.2795	15.868	16.2473
P00367	480	GLUD1	17.2234	18.1268	19.1338
P00367	503	GLUD1	21.1839	21.1449	21.3888
P00367	200	GLUD1	16.4821	16.0498	15.6892
P00390	97	GSR	18.274	18.4959	17.9369
P00390	354	GSR	22.2813	22.6549	22.3083
P00390	379	GSR	17.7345	16.774	19.1375
P00390	164	GSR	19.2846	19.3368	19.5782
P00441	10	SOD1	NA	NA	15.7612
P00441	71	SOD1	NA	NA	14.7711
P00441	123	SOD1	NA	NA	14.3566
P00492	103	HPRT1	15.5681	15.8679	NA
P00492	166	HPRT1	16.4561	16.8896	16.6644
P00505	387	GOT2	22.2173	20.8609	22.1817
P00505	430	GOT2	19.0456	17.7577	19.026
P00505	338	GOT2	15.7191	15.9081	16.0591
P00505	73	GOT2	18.3854	18.3307	18.0935
P00505	363	GOT2	16.1737	16.0441	16.1024
P42684	446	ABL2	18.3269	18.5788	18.1088
P00533	875	EGFR	20.4211	21.1685	21.0951
P00533	716	EGFR	20.2237	19.9658	19.7182
P00533	745	EGFR	21.4728	22.1081	21.7665
P00533	867	EGFR	16.6855	17.6111	18.0886
P00533	852	EGFR	17.0536	17.82	17.523
P00558	48	PGK1	18.4858	18.7427	18.9153
P00558	279	PGK1	19.0174	18.9483	19.5709
P00558	192	PGK1	18.2416	18.3763	18.4835
P00558	184	PGK1	17.0268	18.0987	18.3713
P00558	141	PGK1	19.283	19.832	19.4807
P00558	131	PGK1	18.8568	19.8063	19.1796
P00558	353	PGK1	16.8593	17.6552	17.5764
P00558	323	PGK1	15.8438	16.0607	16.5215
P00558	11	PGK1	NA	16.5396	16.1744
P00558	91	PGK1	16.215	17.1319	NA
P00558	75	PGK1	20.1568	20.2851	20.4436
P00558	30	PGK1	19.5198	20.2051	19.6878
P00558	264	PGK1	NA	17.9402	17.0927
P00558	406	PGK1	17.5819	17.6651	18.6119
P00568	21	AK1	23.3089	23.328	23.9153
P00973	60	OAS1	17.8207	17.4637	18.4923
P02545	260	LMNA	18.1211	18.592	18.3565
P02545	261	LMNA	16.2001	17.2543	17.0226
P02545	417	LMNA	19.5658	19.7181	19.2997
P02545	155	LMNA	NA	17.7112	NA
P02545	270	LMNA	19.4863	20.0333	19.8647
P02545	78	LMNA	17.8266	17.5096	18.526
P02545	171	LMNA	NA	17.8082	17.5045
P02545	311	LMNA	19.6771	20.7318	20.2387
P02545	316	LMNA	18.5917	18.7829	18.7919
P02545	123	LMNA	16.7264	16.6886	17.1435
P02545	420	LMNA	18.5769	18.393	19.138
P02545	378	LMNA	21.519	22.0274	22.3498
P02545	97	LMNA	14.8582	NA	15.8511
P02545	135	LMNA	16.2924	17.6496	17.3707
P02545	341	LMNA	17	17.7501	17.9518
P02545	32	LMNA	NA	17.3141	16.4701
P02545	208	LMNA	18.0169	18.7159	19.0168
P02545	233	LMNA	18.9963	19.3175	19.2785
P02545	470	LMNA	16.5355	16.6337	17.1782
P02545	450	LMNA	17.6968	17.3311	18.3443
P02545	114	LMNA	17.061	17.6265	17.7723
P03928	45	MT-ATP8	16.8251	16.7074	17.1364
P03928	54	MT-ATP8	16.6362	15.5099	17.726
P04040	237	CAT	23.3526	23.2657	23.3545
P04075	99	ALDOA	18.7176	19.3184	18.857
P04075	101	ALDOA	17.4777	17.7269	17.7692
P04075	342	ALDOA	19.9962	20.4134	20.5419
P04075	312	ALDOA	17.4053	17.2675	17.482
P04075	318	ALDOA	15.8844	15.7337	16.4121
P04075	230	ALDOA	18.5507	18.9508	19.2013
P04075	322	ALDOA	19.6887	19.9315	20.1209
P04075;P09972	139;139	ALDOA;ALDOC	16.4062	16.1889	16.9368
P04075;P09972	147;147	ALDOA;ALDOC	16.8028	NA	17.912
P04075;P09972	208;208	ALDOA;ALDOC	17.8428	18.4502	18.6018
P04075	153	ALDOA	20.9062	20.8229	20.9401
P04075	111	ALDOA	21.158	22.0382	21.922
P04075	28	ALDOA	20.4589	20.3588	20.8911
P04075	14	ALDOA	NA	18.8128	15.5201
P04075	13	ALDOA	18.5988	18.816	19.6642
P04075;P09972	200;200	ALDOA;ALDOC	20.8305	21.4557	21.6222
P04083	128	ANXA1	21.6288	22.2899	22.55
P04083	98	ANXA1	18.9244	19.5898	19.3977
P04083	71	ANXA1	19.7671	20.3131	20.9081
P04083	287	ANXA1	19.0853	19.9533	19.7804
P04083	166	ANXA1	21.2076	22.1432	22.0381
P04083	185	ANXA1	22.4703	22.7652	22.6093
P04083	257	ANXA1	19.6257	20.2885	20.4707
P04083	294	ANXA1	17.2712	18.1364	18.0003
P04083	214	ANXA1	20.3725	20.6525	21.7132
P04083	26	ANXA1	19.4482	20.4892	19.3761
P04083	29	ANXA1	20.6574	21.6299	21.7634
P04083	81	ANXA1	15.3396	16.8289	16.7013
P04083	239	ANXA1	19.2675	19.5959	20.1453
P04083	242	ANXA1	18.0204	18.1219	18.1828
P04083	312	ANXA1	17.3582	17.5661	18.2544
P04083	147	ANXA1	18.9593	19.6989	19.5003
P04083	161	ANXA1	16.0844	17.0663	16.867
P04183	203	TK1	15.6848	NA	15.3257
P04183	32	TK1	18.1358	17.4262	17.8069
P04406	227	GAPDH	21.8671	22.0247	22.6592
P04406	61	GAPDH	15.6047	NA	NA
P04406	215	GAPDH	22.5865	22.4005	23.6785
P04406	5	GAPDH	22.3055	22.553	22.7465
P04406	86	GAPDH	20.6605	21.4182	NA
P04406	107	GAPDH	23.451	23.1106	23.2231
P04406	251	GAPDH	19.7319	20.3805	20.0551
P04406	259	GAPDH	16.4871	17.0436	16.546
P04406	334	GAPDH	21.1615	20.0332	20.8764
P04406	145	GAPDH	21.7986	21.7239	23.416
P04406	186	GAPDH	28.9862	29.7006	28.2976
P04792	198	HSPB1	15.8275	16.5858	17.2149
P04792	141	HSPB1	17.8512	19.5114	20.1144
P04792	112	HSPB1	17.8911	18.6308	18.2056
P04843	564	RPN1	17.5277	17.7686	17.6263
P04843	524	RPN1	18.2108	18.0297	18.2268
P04843	576	RPN1	NA	NA	15.8686
P04843	187	RPN1	16.623	15.871	16.2895
P04843	553	RPN1	14.3323	15.2062	NA
P04844	70	RPN2	15.8797	NA	15.9609
P04899	35	GNAI2	17.8957	18.1059	18.8686
P05023	54	ATP1A1	15.4841	NA	15.6492
P05091	383	ALDH2	16.6151	17.2089	16.6911
P05091	369	ALDH2	20.6823	20.5351	20.5706
P05114	5	HMGN1	NA	15.3194	15.4069
P05120	240	SERPINB2	15.6385	16.5693	16.4058
P05141	23	SLC25A5	16.5174	16.8054	15.3808
P05141	163	SLC25A5	19.4346	19.7307	19.638
P05141	166	SLC25A5	17.8647	18.2101	17.9173
P05141;P12236	63;63	SLC25A5;SLC25A6	20.3043	20.0117	20.5245
P05141	245	SLC25A5	20.1698	19.3564	19.911
P05141	260	SLC25A5	17.218	16.8616	17.5353
P05141	147	SLC25A5	20.1769	20.1822	20.4181
P05141;P12236	33;33	SLC25A5;SLC25A6	21.6775	21.6415	21.7732
P05141;P12236	94;94	SLC25A5;SLC25A6	22.2201	21.8472	23.2991
P05141	96	SLC25A5	19.9628	19.982	20.0314
P05165	219	PCCA	17.9497	18.0252	17.8616
P05165	298	PCCA	18.5432	18.924	18.5472
P05198	106	EIF2S1	17.261	17.4226	17.5067
P05204	18	HMGN2	15.3608	NA	15.457
P05387	49	RPLP2	18.0157	18.225	18.1359
P05387	25	RPLP2	19.0774	19.5676	18.8664
P05387	24	RPLP2	NA	19.5059	NA
P05388	10	RPLP0	17.5907	16.9254	17.9068
P05388	77	RPLP0	18.5658	18.9183	18.2402
P05388	50	RPLP0	16.5174	16.5893	16.9551
P05388	246	RPLP0	17.9941	17.9405	18.5632
P05388	146	RPLP0	16.5138	16.9115	16.7585
P05455	151	SSB	20.3431	20.2769	20.9011
P05455	165	SSB	NA	NA	15.9282
P05455	166	SSB	NA	NA	15.2268
P05455	287	SSB	17.4089	17.7639	17.4174
P05455	280	SSB	15.1842	NA	15.7779
P05455	208	SSB	15.0661	16.4232	16.2631
P05455	185	SSB	17.8924	18.3716	17.9914
P05455	269	SSB	NA	NA	15.5206
P05455	360	SSB	15.4863	NA	15.9419
P05455	344	SSB	16.003	16.9738	16.8727
P05455	328	SSB	18.162	16.3137	18.0226
P05455	204	SSB	15.7587	NA	NA
P05455	76	SSB	16.8695	17.0719	16.8973
P05455	229	SSB	16.4679	17.6378	16.7008
P05556	93	ITGB1	16.13	15.7935	16.1654
P05556	794	ITGB1	16.755	16.6786	16.7019
P05783	131	KRT18	17.7655	17.3961	16.7252
P05783	81	KRT18	20.9514	20.0899	20.8325
P05783	417	KRT18	20.9192	20.6141	20.6
P05783	426	KRT18	22.1283	21.5586	21.7124
P05783	215	KRT18	16.1391	16.1029	15.7855
P05783	187	KRT18	22.2827	21.8182	21.8601
P05783	317	KRT18	20.6621	20.1399	20.3364
P05783	247	KRT18	19.5995	19.2799	19.5946
P06241;P12931	427;426	FYN;SRC	22.9653	22.7109	23.071
P06454	103	PTMA	17.7832	17.9455	19.332
P06454	21	PTMA	18.2854	19.3103	20.1611
P06454	106	PTMA	NA	NA	14.8701
P06493	130	CDK1	24.4957	24.9277	24.3496
P06493	56	CDK1	16.3362	NA	16.8399
P06493	33	CDK1	20.1084	19.9354	19.9585
P06493	201	CDK1	18.6316	19.2846	18.1607
P06493	245	CDK1	14.8259	NA	14.2612
P06576	522	ATP5B	17.6089	18.1305	17.8874
P06576	259	ATP5B	18.9573	19.3714	19.7004
P06576	480	ATP5B	NA	NA	19.9974
P06576	485	ATP5B	17.2267	18.0773	17.3468
P06576	212	ATP5B	28.5138	28.3756	28.1062
P06576	124	ATP5B	20.6425	20.6805	20.5457
P06576	133	ATP5B	18.4724	19.6052	19.3554
P06576	426	ATP5B	19.617	19.942	20.0629
P06576	159	ATP5B	19.2972	NA	NA
P06703	47	S100A6	21.2342	21.6183	21.844
P06703	35	S100A6	17.4819	17.7518	17.9828
P06730	159	EIF4E	17.9447	NA	NA
P06730	162	EIF4E	NA	17.8943	18.1752
P06730	206	EIF4E	18.016	17.7584	16.9173
P06730	212	EIF4E	NA	NA	13.7869
P06730	119	EIF4E	15.6236	16.3012	16.4096
P06733	54	ENO1	21.1058	21.0685	21.3616
P06733	239	ENO1	18.2609	17.4823	21.1604
P06733	80	ENO1	20.5159	21.0464	20.8156
P06733	343	ENO1	19.5376	19.3007	19.5603
P06733	221	ENO1	22.1494	20.1712	22.1646
P06733	28	ENO1	20.2936	19.7465	20.7306
P06733	199	ENO1	17.2399	18.487	17.828
P06733	120	ENO1	16.6503	NA	NA
P06733	326	ENO1	17.7308	18.0952	17.7383
P06733	330	ENO1	18.5886	19.625	19.7296
P06733	420	ENO1	20.2658	20.3424	20.6481
P06733	193	ENO1	20.4695	21.0633	21.1522
P06733	406	ENO1	19.3771	19.8716	20.2908
P06733	434	ENO1	17.4139	NA	18.2676
P06733	358	ENO1	20.122	20.8759	20.2027
P06733	256	ENO1	20.0362	20.4236	20.7733
P06733	60	ENO1	18.7398	19.0375	19.4815
P06737;P11216	290;290	PYGL;PYGB	18.9895	18.58	19.2506
P06744	454	GPI	18.7054	18.1318	18.9346
P06744	550	GPI	19.2891	19.6906	19.7583
P06744	89	GPI	16.3548	17.3887	17.3035
P06744	73	GPI	17.0352	17.5511	17.5657
P06744	142	GPI	16.6544	16.5744	17.547
P06748	27	NPM1	20.8011	20.8152	21.0554
P06748	257	NPM1	21.3851	21.2914	21.7408
P06748	202	NPM1	21.4765	21.1228	21.801
P06748	267	NPM1	21.8391	21.5944	21.9197
P06748	229	NPM1	20.8659	20.3135	20.908
P06748;Q9NYF8	233;725	NPM1;BCLAF1	20.4437	21.1187	NA
P06748	236	NPM1	17.1966	16.8083	14.2542
P06748	141	NPM1	20.8552	21.4873	21.2746
P06748	212	NPM1	22.1182	21.9921	22.4815
P06748	154	NPM1	21.6223	21.4939	21.5237
P06748	73	NPM1	20.9924	21.3988	21.9449
P06753	137	TPM3	17.8351	18.2789	17.8719
P06753;P67936	162;125	TPM3;TPM4	NA	18.5242	NA
P06753	169	TPM3	NA	NA	15.3203
P07108	17	DBI	NA	17.202	15.7674
P07195	7	LDHB	NA	15.8766	NA
P07195	308	LDHB	17.1974	18.5046	17.7672
P07195	91	LDHB	NA	18.0817	16.8389
P07195	319	LDHB	15.9124	16.1315	16.7456
P07205	91	PGK2	15.4907	NA	NA
P07205	388	PGK2	18.3742	19.1087	18.9543
P07237	71	P4HB	20.5388	20.5	20.6271
P07237	65	P4HB	18.2625	18.2501	18.5861
P07237	103	P4HB	NA	17.2518	17.7071
P07237	254	P4HB	18.6668	18.2657	18.5513
P07237	263	P4HB	17.3834	18.1102	17.1868
P07237	309	P4HB	NA	NA	15.5087
P07237	31	P4HB	17.4779	NA	17.344
P07237	81	P4HB	18.2671	17.5746	18.2933
P07237	444	P4HB	15.7784	18.5948	19
P07237	114	P4HB	19.8323	19.9866	20.0616
P07237	283	P4HB	17.0344	16.8809	17.0559
P07237	467	P4HB	16.4725	16.3989	16.7772
P07237	375	P4HB	17.0269	17.3214	17.2288
P07237	207	P4HB	15.8005	16.0408	15.6421
P07305	82	H1F0	17.082	17.3528	17.0899
P07305	59	H1F0	16.4742	16.7702	15.6094
P07305	27	H1F0	15.8729	NA	16.9503
P07339	341	CTSD	16.0694	17.0074	16.6531
P07355	49	ANXA2	20.28	20.0614	20.7716
P07355	204	ANXA2	19.9322	20.4704	20.3877
P07355	206	ANXA2	17.9903	NA	17.992
P07355	157	ANXA2	21.1079	21.6085	21.502
P07355	81	ANXA2	18.0656	18.7704	18.5348
P07355	176	ANXA2	20.0414	20.2244	20.5622
P07355	313	ANXA2	17.948	19.0899	18.146
P07355	28	ANXA2	20.7068	20.9656	21.1128
P07355	279	ANXA2	17.7278	18.3038	17.9562
P07355	115	ANXA2	NA	NA	19.3913
P07355	302	ANXA2	17.893	18.1972	18.3261
P07355	227	ANXA2	22.7866	23.2598	23.2497
P07355	233	ANXA2	19.9351	21.0632	20.6702
P07355	148	ANXA2	18.7267	19.8291	19.7498
P07384	84	CAPN1	NA	NA	14.8995
P07437;P68371	350;350	TUBB;TUBB4B	19.3813	19.2111	18.7313
P07437	362	TUBB	19.7998	20.6826	20.3251
P07437	379	TUBB	17.655	17.7811	17.5378
P07437	58	TUBB	19.5149	19.5844	19.8784
P07437;P68371;Q13509;Q3ZCM7;Q9BUF5	252;252;252;252;252	TUBB;TUBB4B;TUBB3;TUBB8;TUBB6	21.5765	21.1651	21.8554
P07437;P68371	324;324	TUBB;TUBB4B	19.2741	19.8363	19.7289
P07437;P68371	216;216	TUBB;TUBB4B	22.8068	22.4605	21.4783
P07602	413	PSAP	18.1239	18.2664	19.0116
P07602	414	PSAP	18.0652	18.5962	18.7276
P07686	462	HEXB	17.1502	17.5411	16.8685
P07737	38	PFN1	17.1774	17.9601	17.5766
P07737	54	PFN1	20.9387	20.9674	20.6938
P07737	70	PFN1	18.8737	19.8573	20.3391
P07737	105	PFN1	19.677	20.2843	20.3762
P07737	116	PFN1	20.1093	20.8344	20.5528
P07741	91	APRT	20.3814	20.1458	19.9142
P07814	849	EPRS	16.0886	NA	15.4402
P07814	1361	EPRS	16.7451	16.1302	16.608
P07814	987	EPRS	16.3391	16.347	16.4991
P07814	991	EPRS	16.4127	16.5689	16.7662
P07814	666	EPRS	14.8099	NA	15.0503
P07814	435	EPRS	15.8498	NA	15.6454
P07814	1503	EPRS	17.3132	16.6263	15.8462
P07814	1156	EPRS	18.2222	17.6045	18.1413
P07858	209	CTSB	19.2953	19.7695	19.5355
P07858	220	CTSB	NA	NA	15.9193
P07900	112	HSP90AA1	27.8498	28.2713	27.8014
P07900	116	HSP90AA1	14.5038	NA	14.2411
P07900	431	HSP90AA1	NA	18.2032	18.8139
P07900	435	HSP90AA1	18.9456	18.8407	18.8203
P07900	436	HSP90AA1	17.5519	17.3143	18.1072
P07900	581	HSP90AA1	16.209	16.688	16.3907
P07900	585	HSP90AA1	18.3147	18.5973	18.5418
P07900	632	HSP90AA1	21.1326	20.9398	21.5147
P07900	558	HSP90AA1	17.3358	18.6548	17.8551
P07900;P08238;Q58FF8	283;275;197	HSP90AA1;HSP90AB1;HSP90AB2P	21.1843	21.1166	21.2129
P07900	84	HSP90AA1	18.4073	18.7086	18.7505
P07900	58	HSP90AA1	17.4756	17.6253	17.5479
P07900;P08238	407;399	HSP90AA1;HSP90AB1	23.3364	23.5827	23.6693
P07900	446	HSP90AA1	19.3485	19.2803	19.6241
P07900;P08238	185;180	HSP90AA1;HSP90AB1	22.5237	22.6632	22.8589
P07900;P08238	191;186	HSP90AA1;HSP90AB1	23.5969	23.8729	23.8356
P07900	204	HSP90AA1	18.4727	18.3201	18.314
P07900	209	HSP90AA1	19.5613	19.9686	19.8882
P07900	615	HSP90AA1	21.8217	22.0524	21.8503
P07900	513	HSP90AA1	22.8101	23.0549	22.8755
P07900	458	HSP90AA1	18.9763	17.334	19.1763
P07900;P08238	358;350	HSP90AA1;HSP90AB1	22.3635	22.7501	22.8491
P07900;P08238	362;354	HSP90AA1;HSP90AB1	19.8794	20.0311	20.0858
P07900	418	HSP90AA1	20.4043	15.708	19.8625
P07900	567	HSP90AA1	17.9715	18.2275	18.1064
P07900	485	HSP90AA1	17.186	18.0809	18.0349
P07900	327	HSP90AA1	19.5398	18.9569	19.1661
P07900;P08238	649;641	HSP90AA1;HSP90AB1	16.5779	17.1271	17.1868
P07900	294	HSP90AA1	22.4613	22.701	22.7101
P07900	69	HSP90AA1	17.0217	17.5634	16.7176
P07900	478	HSP90AA1	18.8976	18.7657	19.1999
P07910	157	HNRNPC	19.7197	19.3834	19.6944
P07910	229	HNRNPC	20.1845	20.782	19.9978
P07910	197	HNRNPC	18.7506	19.1181	18.2112
P07910	170	HNRNPC	19.4115	19.2922	18.9646
P07910	176	HNRNPC	20.2011	20.1185	20.342
P07910	39	HNRNPC	18.4027	17.8933	18.8751
P07910	42	HNRNPC	17.6369	17.271	17.7155
P07910	89	HNRNPC	18.6244	17.7287	18.9885
P07910	219	HNRNPC	16.2416	NA	17.4794
P07910	29	HNRNPC	19.5513	19.2902	19.6112
P07919	42	UQCRH	20.9657	20.9845	20.9267
P07942	1741	LAMB1	15.4393	15.7069	16.0366
P07942	1707	LAMB1	16.6533	NA	NA
P07948	275	LYN	21.2594	21.06	20.9915
P07954	100	FH	14.1063	NA	NA
P07954	263	FH	14.7325	NA	NA
P07954	223	FH	NA	NA	15.4612
P08133	442	ANXA6	19.2219	18.8015	19.9091
P08195	217	SLC3A2	18.5369	17.6963	18.4877
P08195	255	SLC3A2	18.2083	18.6897	19.153
P08195	257	SLC3A2	15.9661	16.3738	16.2714
P08195	245	SLC3A2	19.6306	20.4291	20.7452
P08195	160	SLC3A2	17.6607	18.3992	18.3413
P08195	615	SLC3A2	20.3424	20.5418	20.7021
P08195	145	SLC3A2	16.2157	17.0224	16.626
P08238	107	HSP90AB1	28.8804	28.8121	28.717
P08238	347	HSP90AB1	25.2613	24.9224	25.3077
P08238	428	HSP90AB1	17.596	17.1333	17.7883
P08238	623	HSP90AB1	20.0221	20.0575	20.3239
P08238	624	HSP90AB1	21.2852	22.0393	22.0775
P08238	538	HSP90AB1	NA	17.3336	17.3035
P08238	573	HSP90AB1	16.3078	17.3929	16.8862
P08238	577	HSP90AB1	18.9397	20.06	19.9152
P08238;P14625	53;114	HSP90AB1;HSP90B1	20.0494	20.1681	19.7287
P08238	438	HSP90AB1	19.63	19.568	19.7442
P08238	607	HSP90AB1	21.7605	22.0041	21.8008
P08238	505	HSP90AB1	19.9374	19.9546	20.0605
P08238	477	HSP90AB1	16.9408	17.357	17.9059
P08238	491	HSP90AB1	22.6135	22.7187	21.9479
P08238	319	HSP90AB1	19.5398	18.9569	19.1661
P08238	199	HSP90AB1	19.3573	16.61	18.3223
P08238	286	HSP90AB1	22.6907	22.8189	22.5152
P08238;Q58FF8	69;69	HSP90AB1;HSP90AB2P	19.6599	20.3163	19.3784
P08243	467	ASNS	18.6278	17.9864	18.3079
P08243	556	ASNS	17.7618	17.3719	17.9427
P08473	93	MME	14.505	16.0232	NA
P08581	1232	MET	22.557	22.167	22.3423
P08581	1244	MET	20.7731	21.439	21.0883
P08581	1110	MET	18.491	18.477	18.6406
P08590	142	MYL3	19.1549	18.8585	19.4567
P08621	162	SNRNP70	19.9002	20.2431	20.1698
P08621	130	SNRNP70	16.882	16.5687	17.0306
P08621	118	SNRNP70	17.4213	17.002	17.0393
P08670	188	VIM	16.2963	NA	15.7822
P08670	439	VIM	20.183	19.7334	20.2288
P08670	129	VIM	20.3058	20.3256	20.0686
P08670	143	VIM	19.635	18.6761	19.415
P08670	236	VIM	19.0788	18.8346	19.0985
P08670	235	VIM	17.8381	18.4298	18.8449
P08670	97	VIM	19.097	18.6703	19.2032
P08670	373	VIM	16.4405	17.9803	16.3894
P08670	294	VIM	18.9282	18.7494	18.247
P08670	313	VIM	18.0501	17.7509	15.4765
P08670	282	VIM	17.5294	18.3156	17.6007
P08670	168	VIM	16.5914	15.6185	16.1533
P08670	445	VIM	20.2288	19.7639	20.0023
P08670	104	VIM	15.2807	16.4766	NA
P08686	232	CYP21A2	16.4656	NA	16.7871
P08708	72	RPS17	19.2317	19.67	19.2838
P08708	32	RPS17	20.8639	20.8328	20.8528
P08708	129	RPS17	20.771	21.2873	21.5665
P08708	49	RPS17	21.566	21.6216	21.4213
P08708	44	RPS17	19.7939	19.8833	19.8249
P08708	19	RPS17	21.8449	21.0518	21.6909
P08758	29	ANXA5	NA	NA	15.8814
P08758	290	ANXA5	16.4094	NA	NA
P08758	301	ANXA5	16.991	18.1394	17.3594
P08758	97	ANXA5	20.0174	20.0439	20.632
P08865	89	RPSA	22.4295	21.9932	22.3337
P08865	40	RPSA	22.2942	21.7929	21.4489
P08865	42	RPSA	21.1182	20.8415	21.4218
P08865	52	RPSA	17.8926	18.5202	18.8617
P09012	60	SNRPA	17.0886	16.999	16.2541
P09012	122	SNRPA	15.8436	16.1165	16.5466
P09012	96	SNRPA	16.1612	16.6671	16.3714
P09104	105	ENO2	17.9851	17.5533	17.4129
P09211	128	GSTP1	18.9228	19.4628	19.4076
P09211	55	GSTP1	18.289	NA	NA
P09211	189	GSTP1	NA	16.6917	16.445
P09234	31	SNRPC	15.5102	16.1601	15.6544
P09234	3	SNRPC	18.2483	17.7676	18.7758
P09234	52	SNRPC	17.8774	17.8298	17.8078
P09382	64	LGALS1	19.885	19.9836	20.0165
P09382	29	LGALS1	17.5781	18.6977	17.6977
P09429	172	HMGB1	NA	17.9056	17.5102
P09429;P26583	157;157	HMGB1;HMGB2	16.7017	17.1633	NA
P09429	76	HMGB1	16.4976	16.8226	16.544
P09429	82	HMGB1	16.3974	16.6542	16.5753
P09429	128	HMGB1	23.1839	23.1488	23.0942
P09429	30	HMGB1	22.2319	23.036	22.5769
P09429	29	HMGB1	NA	19.0999	NA
P09429	146	HMGB1	19.3555	19.9845	19.6586
P09493	136	TPM1	16.8061	18.1552	17.4904
P09493	48	TPM1	16.036	16.4277	15.9829
P09493	248	TPM1	16.2502	16.4877	16.1741
P09496	223	CLTA	17.0109	16.9742	17.2438
P09496	242	CLTA	20.4705	20.4311	20.968
P09543	400	CNP	23.5979	23.4738	23.6153
P09543	402	CNP	21.6302	22.0007	21.8881
P09543	162	CNP	17.1045	17.4356	17.0174
P09543	73	CNP	15.724	16.2051	15.9361
P09601	243	HMOX1	16.3304	17.354	17.506
P09601	179	HMOX1	21.2318	22.0009	22.2052
P09601	148	HMOX1	16.546	17.5089	17.6073
P09622	430	DLD	17.7713	17.8631	18.0691
P09622	267	DLD	16.4889	18.0306	16.5627
P09622	132	DLD	16.878	16.8673	17.619
P09651	105	HNRNPA1	21.9464	21.1869	22.012
P09651	161	HNRNPA1	19.9186	20.7379	17.6649
P09651	166	HNRNPA1	20.0685	19.3185	19.3162
P09651	78	HNRNPA1	NA	22.0989	NA
P09651	8	HNRNPA1	18.076	18.5836	18.218
P09651	52	HNRNPA1	20.5151	20.3572	20.3055
P09651	350	HNRNPA1	21.4315	21.7152	21.9357
P09651;P22626;P51991;Q9C0G6;Q9P225	87;94;108;2901;3216	HNRNPA1;HNRNPA2B1;HNRNPA3;DNAH6;DNAH2	22.5474	21.9917	22.4562
P09661	172	SNRPA1	15.4566	NA	15.3842
P09661	56	SNRPA1	16.1537	16.7345	16.2777
P09874	621	PARP1	16.6326	17.7918	16.5069
P09914	259	IFIT1	NA	NA	15.087
P09936	131	UCHL1	16.8981	17.8623	15.759
P09936	135	UCHL1	17.5041	18.193	18.1033
P09936	221	UCHL1	NA	NA	15.92
P09936	65	UCHL1	NA	NA	16.2408
P09936	78	UCHL1	17.0289	17.1121	17.3842
P09936	83	UCHL1	19.5501	18.3556	19.072
P09960	580	LTA4H	15.5736	16.4885	16.3473
P0C0S5	116	H2AFZ	18.1171	NA	NA
P0C0S5	121	H2AFZ	19.3661	19.2977	20.277
P0C0S8;P20671;Q16777;Q8IUE6;Q93077;Q99878	10;10;10;10;10;10	HIST1H2AG; HIST1H2AI; HIST1H2AK; HIST1H2AL; HIST1H2AM;HIST1H2AD;HIST2H2AC;HIST2H2AB;HIST1H2AC;HIST1H2AJ	16.7174	17.16	16.6606
P0C0S8;P20671;Q16777;Q99878	100;100;100;100	HIST1H2AG; HIST1H2AI; HIST1H2AK; HIST1H2AL; HIST1H2AM;HIST1H2AD;HIST2H2AC;HIST1H2AJ	21.3169	20.9992	21.4128
P0C0S8;Q16777;Q8IUE6;Q93077;Q99878	37;37;37;37;37	HIST1H2AG; HIST1H2AI; HIST1H2AK; HIST1H2AL; HIST1H2AM;HIST2H2AC;HIST2H2AB;HIST1H2AC;HIST1H2AJ	21.7337	19.954	22.0483
P0C0S8;P20671;Q99878	119;119;119	HIST1H2AG; HIST1H2AI; HIST1H2AK; HIST1H2AL; HIST1H2AM;HIST1H2AD;HIST1H2AJ	20.6677	20.8207	20.7093
P0C7N1	303	OR8U8	NA	17.0869	16.189
P0C7P4	177	UQCRFS1P1	NA	NA	15.7099
P0DMM9	106	SULT1A3	22.7919	24.1668	23.8958
P0DMU7;Q5HYN5	179;179	CT45A6;CT45A1	17.3001	NA	17.3877
P0DMV8;P17066	451;453	HSPA1A;HSPA6	NA	16.6591	NA
P0DMV8;P17066	500;502	HSPA1A;HSPA6	16.9526	17.1981	17.1071
P0DMV8;P17066	507;509	HSPA1A;HSPA6	18.2359	18.6824	18.7111
P0DMV8	246	HSPA1A	19.4408	17.9844	19.1622
P0DMV8	328	HSPA1A	18.3378	19.21	18.7355
P0DMV8	190	HSPA1A	18.5873	18.4632	19.6716
P0DMV8;P17066	345;347	HSPA1A;HSPA6	16.2238	16.8697	16.6094
P0DMV8	348	HSPA1A	17.9975	19.5996	18.2612
P0DMV8	251	HSPA1A	16.1509	16.0294	16.4976
P0DMV8	77	HSPA1A	18.0896	18.2089	18.4984
P0DMV8	56	HSPA1A	26.0256	26.4362	26.093
P0DMV8	512	HSPA1A	17.4777	17.8915	17.8131
P0DMV8	524	HSPA1A	15.9248	16.6486	16.4337
P0DMV8	423	HSPA1A	18.2204	18.8845	19.0339
P0DMV8	159	HSPA1A	19.1197	19.5996	19.5878
P0DMV8	597	HSPA1A	19.5274	20.6058	19.8448
P0DMV8;P17066	319;321	HSPA1A;HSPA6	17.2232	17.9516	17.3803
P0DMV8	108	HSPA1A	17.4641	17.6104	17.72
P0DMV8	539	HSPA1A	16.257	15.422	18.5322
P10412	177	HIST1H1E	15.7005	16.2612	15.6482
P10412	159	HIST1H1E	17.3849	17.7207	17.3141
P10412	168	HIST1H1E	18.0464	17.9823	18.0656
P10412;P16402;P16403	46;47;46	HIST1H1E;HIST1H1D;HIST1H1C	21.5764	21.9826	21.6928
P10412;P16401;P16403	110;113;110	HIST1H1E;HIST1H1B;HIST1H1C	18.9491	19.2924	19.0355
P10412;P16401;P16402;P16403	85;88;86;85	HIST1H1E;HIST1H1B;HIST1H1D;HIST1H1C	22.0164	21.615	21.7546
P10412;P16401;P16402;P16403	90;93;91;90	HIST1H1E;HIST1H1B;HIST1H1D;HIST1H1C	21.9496	22.0754	21.9838
P10412	186	HIST1H1E	NA	16.2173	16.5434
P10412	148	HIST1H1E	18.8417	NA	NA
P10412	32	HIST1H1E	16.2314	16.6391	16.4939
P10412;P16402;P16403	63;64;63	HIST1H1E;HIST1H1D;HIST1H1C	21.5266	21.398	21.4879
P10515	473	DLAT	16.6751	16.5426	16.6991
P10515	362	DLAT	15.1345	15.2983	15.6601
P10599	81	TXN	17.9952	18.1678	18.7071
P10599	94	TXN	19.5932	21.3216	21.6154
P10599	39	TXN	17.7605	18.6333	18.0099
P10599	3	TXN	17.9785	18.5272	18.4304
P10606	121	COX5B	17.877	18.3413	18.1403
P10606	56	COX5B	15.7373	16.0418	15.9871
P10606	57	COX5B	19.4477	18.7416	19.5598
P10606	86	COX5B	19.2706	19.1404	19.331
P10768	200	ESD	15.7968	NA	16.3016
P10809	250	HSPD1	18.078	18.4625	18.5569
P10809	469	HSPD1	20.9616	20.5799	20.8152
P10809	218	HSPD1	17.7593	18.1699	18.9423
P10809	82	HSPD1	18.3292	18.2652	17.9855
P10809	89	HSPD1	18.9129	19.3253	19.6159
P10809	91	HSPD1	18.4932	18.4325	18.5258
P10809	31	HSPD1	17.2873	NA	17.3664
P10809	130	HSPD1	19.8172	19.7249	19.9495
P10809	233	HSPD1	19.8266	19.7753	19.9029
P10809	202	HSPD1	16.6008	16.8858	16.7405
P10809	156	HSPD1	18.0907	18.6069	18.6657
P10809	387	HSPD1	20.4928	19.9577	19.8228
P10809	418	HSPD1	15.8182	17.6331	15.5297
P10809	396	HSPD1	18.9605	19.3536	19.2066
P10809	405	HSPD1	15.7966	16.0682	NA
P10809	292	HSPD1	21.0169	20.8123	21.0422
P10809	301	HSPD1	19.9471	19.8531	20.044
P10809	417	HSPD1	15.3217	15.7523	15.4475
P10809	314	HSPD1	NA	18.2215	18.0651
P10809	481	HSPD1	18.9194	18.674	NA
P10809	72	HSPD1	21.5442	21.398	21.4307
P10809	359	HSPD1	17.208	17.4975	16.8846
P11021	326	HSPA5	22.2665	21.3174	22.8326
P11021	287	HSPA5	16.2103	17.6547	15.5866
P11021	118	HSPA5	19.0394	18.7116	19.0784
P11021	213	HSPA5	18.8132	18.9361	19.4951
P11021	370	HSPA5	17.0625	17.4675	17.7042
P11021	376	HSPA5	19.1191	19.1027	19.1876
P11021	81	HSPA5	22.938	23.3691	23.0257
P11021	96	HSPA5	18.3217	18.296	18.6936
P11021	621	HSPA5	18.7118	17.6417	NA
P11021	353	HSPA5	16.108	NA	NA
P11021	447	HSPA5	17.6854	17.5945	17.7043
P11021	138	HSPA5	19.4761	18.819	19.0409
P11021	163	HSPA5	17.8517	18.1923	18.1652
P11021	573	HSPA5	17.4752	18.7593	17.9598
P11021	579	HSPA5	15.8604	NA	NA
P11021	523	HSPA5	15.2058	NA	15.2645
P11021	185	HSPA5	19.0706	18.5186	18.8873
P11021	340	HSPA5	18.1007	18.2557	18.0298
P11021	344	HSPA5	16.4917	16.9738	16.1822
P11021	268	HSPA5	22.4839	22.4242	22.2756
P11142	325	HSPA8	20.2824	20.3842	20.1183
P11142	328	HSPA8	21.1426	21.0357	20.9685
P11142	539	HSPA8	16.6956	NA	16.4786
P11142	601	HSPA8	18.2473	18.7445	18.3062
P11142	112	HSPA8	19.8017	20.5118	19.8986
P11142	319	HSPA8	18.7278	19.1233	18.7989
P11142	187	HSPA8	19.1554	19.4613	NA
P11142	188	HSPA8	19.7254	21.9931	20.4191
P11142;P54652	348;351	HSPA8;HSPA2	21.6333	21.4987	21.9273
P11142;P54652	357;360	HSPA8;HSPA2	19.3299	19.433	19.8659
P11142;P54652	507;510	HSPA8;HSPA2	18.2359	18.6824	18.7111
P11142	251	HSPA8	15.8696	NA	16.1494
P11142	56	HSPA8	27.1193	27.3369	27.241
P11142	512	HSPA8	18.0658	18.1178	18.407
P11142	137	HSPA8	21.6572	20.4043	20.7068
P11142	246	HSPA8	21.1731	20.7853	21.4798
P11142	159	HSPA8	21.4174	21.1899	21.3388
P11166	245	SLC2A1	16.6429	17.7805	17.367
P11169	217	SLC2A3	15.8625	17.2782	16.4495
P11216	12	PYGB	15.072	NA	15.4792
P11413	97	G6PD	18.5125	18.7375	18.9764
P11413	497	G6PD	19.3002	19.5459	19.5882
P11413	205	G6PD	19.54	20.0957	18.9207
P11413	476	G6PD	19.1278	20.2222	19.1006
P11413	478	G6PD	19.7158	NA	NA
P11413	171	G6PD	19.81	20.2271	20.0254
P11413	429	G6PD	19.3257	20.0191	20.0103
P11413	89	G6PD	18.8514	19.343	18.9644
P11413	386	G6PD	21.0226	21.1972	21.6614
P11413	508	G6PD	21.6259	20.5495	21.6621
P11413	514	G6PD	19.1256	19.2476	19.7459
P11413	293	G6PD	16.8835	18.1216	NA
P11413	403	G6PD	23.6768	23.8948	24.119
P11498	273	PC	19.8694	20.0367	20.0562
P11498	152	PC	15.9139	NA	15.8056
P11586	10	MTHFD1	17.9525	17.6686	18.5278
P11586	733	MTHFD1	NA	NA	17.651
P11586	739	MTHFD1	16.7091	16.7605	14.7699
P11586	352	MTHFD1	17.45	17.3653	16.6321
P11586	302	MTHFD1	16.6859	15.724	16.703
P11586	553	MTHFD1	19.0426	19.1244	18.7856
P11586	58	MTHFD1	15.6928	15.5333	16.1368
P11586	21	MTHFD1	15.1878	15.4233	15.688
P11586	866	MTHFD1	20.5516	20.5808	19.6635
P11586	386	MTHFD1	24.12	23.8357	23.4749
P11717	1545	IGF2R	15.0327	15.1623	14.601
P11766	366	ADH5	18.7071	18.5953	18.9923
P11766	107	ADH5	15.6738	NA	16.3739
P11766	226	ADH5	NA	17.5084	NA
P11766	228	ADH5	17.602	15.7352	17.4782
P11802	142	CDK4	17.5679	17.7344	17.7277
P11908	176	PRPS2	19.8972	19.6345	19.467
P11908	235	PRPS2	18.3002	18.8012	18.2374
P11940;Q13310	157;157	PABPC1;PABPC4	18.1457	18.4801	18.3367
P11940;Q13310	167;167	PABPC1;PABPC4	17.7666	17.1444	17.6257
P11940;Q9H361	259;259	PABPC1;PABPC3	17.4985	NA	17.1895
P11940;Q9H361	221;221	PABPC1;PABPC3	16.1876	NA	NA
P11940;Q9H361	229;229	PABPC1;PABPC3	15.3652	NA	14.7898
P11940;Q9H361	361;361	PABPC1;PABPC3	18.3271	18.7135	18.7765
P11940	312	PABPC1	18.0975	18.0723	18.5311
P11940	104	PABPC1	20.0204	20.0141	20.2359
P11940;Q13310;Q9H361	348;348;348	PABPC1;PABPC4;PABPC3	17.2822	18.0296	18.1477
P11940	620	PABPC1	18.4855	18.6478	17.6821
P11940	138	PABPC1	19.5417	18.787	19.5952
P12004	164	PCNA	18.3395	18.4908	18.4085
P12004	77	PCNA	17.0107	17.2788	17.185
P12036	677	NEFH	NA	NA	19.0868
P12081	42	HARS	16.0452	NA	15.5282
P12236	163	SLC25A6	18.7629	18.9818	18.8025
P12236	166	SLC25A6	16.971	17.0122	16.8383
P12236	245	SLC25A6	17.2548	16.4462	17.5607
P12236	147	SLC25A6	18.9529	18.7341	18.9789
P12236	96	SLC25A6	16.5259	16.6159	16.3089
P12268	167	IMPDH2	18.2283	19.0067	17.8577
P12268	134	IMPDH2	19.4569	19.184	19.4932
P12268	208	IMPDH2	22.4318	22.4282	22.6336
P12268	422	IMPDH2	22.298	22.4759	22.1716
P12268;P20839	229;229	IMPDH2;IMPDH1	18.8734	18.7275	18.7743
P12268	109	IMPDH2	15.8084	NA	NA
P12268	195	IMPDH2	18.2344	NA	18.476
P12268	511	IMPDH2	22.1338	21.4032	21.8521
P12268	455	IMPDH2	NA	NA	17.5284
P12268	436	IMPDH2	19.2888	19.4189	19.2578
P12270	854	TPR	17.3557	17.2183	17.3576
P12270	1563	TPR	15.375	15.6672	NA
P12429	97	ANXA3	21.4191	22.2392	21.639
P12429	101	ANXA3	20.579	20.7582	21.3389
P12429	104	ANXA3	18.4684	18.5946	19.2096
P12429	176	ANXA3	15.6132	NA	14.8273
P12814	195	ACTN1	NA	NA	16.1483
P12956	287	XRCC6	NA	NA	14.9973
P12956	591	XRCC6	18.1914	NA	NA
P12956	297	XRCC6	16.2873	NA	16.6674
P12956	357	XRCC6	NA	19.3148	NA
P12956	123	XRCC6	NA	NA	17.8259
P12956	182	XRCC6	16.4406	16.5975	16.7953
P12956	605	XRCC6	17.7157	17.8362	17.9525
P12956	463	XRCC6	NA	NA	15.3667
P12956	189	XRCC6	NA	NA	17.8995
P12956	570	XRCC6	19.7209	19.9066	20.0675
P13010	543	XRCC5	15.4285	15.9166	15.12
P13010	545	XRCC5	17.5209	17.544	17.545
P13010	156	XRCC5	NA	NA	16.5473
P13010	481	XRCC5	17.301	17.211	17.15
P13010	603	XRCC5	16.0287	16.0316	15.8577
P13073	29	COX4I1	20.7507	21.5935	21.554
P13073	53	COX4I1	20.1283	20.0642	20.254
P13073	60	COX4I1	18.5021	16.883	16.6397
P13073	87	COX4I1	NA	NA	18.2797
P13489	226	RNH1	NA	NA	15.5033
P13489	86	RNH1	16.762	NA	NA
P13639	16	EEF2	15.5649	NA	15.7937
P13639	258	EEF2	16.3435	16.6063	16.5437
P13639	571	EEF2	16.2575	16.1623	15.6662
P13639	572	EEF2	17.7032	17.7212	17.6221
P13639	594	EEF2	NA	18.0217	18.0267
P13639	598	EEF2	18.5451	17.457	17.5986
P13639	239	EEF2	16.3187	16.7932	16.1719
P13639	275	EEF2	19.9808	19.9503	19.9863
P13639	159	EEF2	18.2098	18.385	18.6785
P13639	438	EEF2	14.8419	NA	NA
P13639	439	EEF2	15.7594	15.1665	15.3223
P13639	648	EEF2	17.6072	16.0089	16.1233
P13639	318	EEF2	16.4568	16.9175	16.1705
P13639	32	EEF2	18.3715	18.3347	18.6641
P13639	629	EEF2	18.3649	NA	18.5478
P13639	391	EEF2	16.6061	NA	NA
P13639	512	EEF2	17.5743	18.1373	17.8041
P13639	498	EEF2	17.0162	16.7353	17.2387
P13667	221	PDIA4	19.2583	18.2132	18.5771
P13667	111	PDIA4	16.7775	16.8967	16.4356
P13667	637	PDIA4	17.7345	17.7636	17.5484
P13667	366	PDIA4	NA	NA	14.722
P13667	509	PDIA4	NA	17.4823	17.5783
P13667	528	PDIA4	17.8329	17.3903	17.676
P13667	533	PDIA4	17.1199	17.5981	17.5807
P13667	576	PDIA4	17.432	17.5832	17.6577
P13667	544	PDIA4	15.9126	NA	NA
P13667	145	PDIA4	17.8409	17.279	17.6963
P13667	163	PDIA4	NA	15.7591	NA
P13667	260	PDIA4	16.5009	16.3621	16.6652
P13667	211	PDIA4	18.2845	18.6062	18.6035
P13667	407	PDIA4	NA	NA	15.9434
P13667	570	PDIA4	18.9005	19.0203	18.8681
P13667	245	PDIA4	17.119	17.2419	17.1834
P13693	19	TPT1	15.9073	16.0491	15.9542
P13693	97	TPT1	16.4528	16.7178	16.8454
P13693	102	TPT1	16.826	16.8301	16.6536
P13693	112	TPT1	16.973	17.4888	17.0552
P13804	226	ETFA	19.0594	19.0697	18.779
P13804	139	ETFA	18.3845	18.6137	18.2073
P13804	216	ETFA	17.2549	17.2115	17.4539
P13984	47	GTF2F2	16.2352	NA	16.1547
P13987	66	CD59	20.0193	19.749	20.6942
P13995	44	MTHFD2	15.6222	NA	14.8358
P14174	78	MIF	NA	16.5118	17.1294
P14314	196	PRKCSH	17.3239	NA	16.7608
P14314	149	PRKCSH	16.8916	NA	16.8228
P14314	431	PRKCSH	16.884	16.3732	17.2254
P14314	436	PRKCSH	16.2608	16.3309	17.4675
P14314	376	PRKCSH	15.6625	15.0577	16.0873
P14324	123	FDPS	15.8746	NA	15.6399
P14618	367	PKM	22.1753	21.7218	22.0327
P14618	322	PKM	17.2054	17.7461	20.2312
P14618	433	PKM	20.3023	20.2629	20.3268
P14618	66	PKM	19.7003	20.3721	20.9921
P14618;P30613	311;354	PKM;PKLR	20.6178	21.601	21.6369
P14618	270	PKM	20.458	20.6683	20.8782
P14618	186	PKM	19.8258	20.1026	20.3209
P14618	188	PKM	20.273	19.7702	20.4105
P14618	247	PKM	16.3425	16.8328	17.3678
P14618	505	PKM	19.8067	20.1916	20.3198
P14618	89	PKM	20.4811	20.2635	20.4848
P14618	166	PKM	16.8714	17.4329	17.3703
P14618	115	PKM	21.8369	22.2533	22.5136
P14618	125	PKM	19.8517	19.9275	19.5595
P14625	360	HSP90B1	16.1972	15.3483	15.9282
P14625	364	HSP90B1	25.9469	26.4077	26.1109
P14625	628	HSP90B1	16.3806	16.332	16.8153
P14625	683	HSP90B1	17.8195	16.947	17.6921
P14625	623	HSP90B1	17.8805	17.5874	17.9737
P14625	161	HSP90B1	19.2127	19.4454	19.2291
P14625	75	HSP90B1	NA	18.7595	NA
P14625	800	HSP90B1	15.9118	16.2163	16.1187
P14625	455	HSP90B1	17.4053	19.1921	18.8988
P14625	458	HSP90B1	22.5683	22.4787	22.5118
P14625	404	HSP90B1	26.3051	26.1769	26.6704
P14625	405	HSP90B1	26.4599	25.8146	26.3473
P14625	663	HSP90B1	18.9933	19.2328	19.3121
P14625	547	HSP90B1	17.9125	18.3117	18.1998
P14625	561	HSP90B1	19.8699	NA	20.2814
P14625	467	HSP90B1	17.3629	17.7162	17.6449
P14625	473	HSP90B1	16.0274	16.4033	16.6243
P14625	270	HSP90B1	17.9069	16.5305	18.3101
P14625;REV__Q9Y6H5	508;256	HSP90B1	17.9942	17.866	18.041
P14625	97	HSP90B1	17.1565	17.299	17.1544
P14625	135	HSP90B1	17.5231	18.0431	16.9098
P14625	87	HSP90B1	19.1382	19.7227	19.5082
P14625	537	HSP90B1	17.9986	18.2315	17.5006
P14625	428	HSP90B1	18.1942	18.6016	18.726
P14625	434	HSP90B1	18.1177	17.2857	18.9602
P14625	733	HSP90B1	17.8219	18.1838	18.2427
P14678	36	SNRPB	17.9844	18.1024	18.0333
P14678	88	SNRPB	17.42	17.7355	17.5104
P14678	57	SNRPB	15.4538	15.875	15.7446
P14678	5	SNRPB	NA	NA	17.0872
P14854	42	COX6B1	15.9682	16.4884	16.3416
P14866	448	HNRNPL	NA	NA	18.192
P14866	455	HNRNPL	18.4415	18.8973	18.2509
P14866	248	HNRNPL	16.3421	17.1308	16.7484
P14866	416	HNRNPL	19.4082	19.0081	19.7329
P14866	418	HNRNPL	19.7048	19.9636	20.3141
P14866	493	HNRNPL	19.7911	20.0479	20.0136
P14866	269	HNRNPL	17.4201	17.3123	17.2577
P14866	229	HNRNPL	20.4741	20.3401	20.7169
P14866	302	HNRNPL	19.7646	20.5724	20.321
P14866	533	HNRNPL	15.1056	NA	14.5628
P14866	538	HNRNPL	19.9554	19.3775	20.1515
P14866	552	HNRNPL	20.9876	20.8651	20.7761
P14866	411	HNRNPL	18.2856	17.9194	16.3842
P14866	59	HNRNPL	17.7537	17.6972	18.1
P14927	72	UQCRB	16.4487	NA	16.1051
P15056	578	BRAF	20.9723	21.2878	21.047
P15121	243	AKR1B1	15.3416	NA	15.3186
P15121;REV__Q6P1J9;REV__Q9NYC9	235;345;1179	AKR1B1	15.7508	NA	15.6255
P15121	12	AKR1B1	16.7224	17.4295	17.2139
P15121	22	AKR1B1	18.247	19.0585	19.0451
P15121	179	AKR1B1	NA	16.8579	16.6283
P15170	484	GSPT1	16.0782	15.9634	16.9865
P15170	490	GSPT1	17.8397	18.0688	18.0763
P15170	448	GSPT1	16.1122	16.5541	16.4506
P15170	247	GSPT1	15.8878	NA	15.7767
P15170	493	GSPT1	16.0883	16.9131	16.7079
P15311	450	EZR	16.2971	17.3967	17.189
P15311	400	EZR	NA	17.172	NA
P15311;P35241	316;316	EZR;RDX	18.759	19.1593	19.603
P15311;P26038;P35241	566;557;563	EZR;MSN;RDX	15.6203	16.3118	15.9904
P15311	344	EZR	18.189	18.9185	18.8907
P15311	139	EZR	15.4511	16.6797	16.6101
P15311	184	EZR	16.589	18.1193	17.9859
P15311	523	EZR	15.1313	16.2382	15.9415
P15311;P35241	79;79	EZR;RDX	NA	NA	18.0365
P15311;P26038;P35241	296;296;296	EZR;MSN;RDX	16.4799	16.7962	16.853
P15311	64	EZR	17.275	18.283	17.7381
P15311	357	EZR	NA	NA	16.9292
P15311;P26038;P35241	253;253;253	EZR;MSN;RDX	18.7811	19.2144	19.3819
P15311;P35241	3;3	EZR;RDX	19.6136	20.5117	20.2566
P15311	546	EZR	18.7802	19.5361	19.2859
P15311	438	EZR	16.8354	17.4782	17.1812
P15313	397	ATP6V1B1	17.0612	17.5553	17.4743
P15559	59	NQO1	19.1769	19.9927	19.2638
P15559	77	NQO1	20.6829	20.9934	20.7792
P15559	248	NQO1	17.5243	18.0428	NA
P15559	250	NQO1	NA	NA	17.8289
P15559	251	NQO1	18.9445	18.5871	18.7264
P15559	271	NQO1	17.9069	18.2413	17.9683
P15559	209	NQO1	18.5852	18.0846	19.2414
P15735	53	PHKG2	19.0059	18.5751	19.0908
P15735	364	PHKG2	NA	15.4442	15.7079
P15880	65	RPS2	21.133	20.8938	21.3812
P15880	145	RPS2	17.3922	17.0791	17.1292
P15880	257	RPS2	19.1184	18.4002	18.9217
P15880	275	RPS2	21.2606	21.6865	21.443
P15880	125	RPS2	19.2118	18.6999	18.7409
P15880	159	RPS2	18.0871	17.2753	18.3223
P15880	238	RPS2	19.0453	19.1539	19.4996
P15880	211	RPS2	18.1927	18.3719	18.1271
P15880	212	RPS2	18.8063	19.4417	19.1843
P15880	173	RPS2	17.2209	NA	17.2839
P15880	183	RPS2	20.5435	20.076	20.4522
P15880	114	RPS2	19.024	19.2432	18.6617
P15880	71	RPS2	16.3181	16.2992	16.8351
P15924	1105	DSP	18.2491	18.4875	18.6918
P15924	444	DSP	NA	NA	19.1504
P16070	38	CD44	17.4567	16.9759	17.2299
P16070	681	CD44	15.9575	15.4372	16.0185
P16070	715	CD44	17.6915	17.5811	17.9658
P16070	158	CD44	16.5126	16.3755	16.5974
P16104	135	H2AFX	16.0808	NA	15.8797
P16104	37	H2AFX	16.0244	15.6316	15.713
P16152	148	CBR1	16.0289	16.675	16.307
P16152	157	CBR1	NA	NA	18.023
P16401	49	HIST1H1B	17.0255	16.5826	17.1701
P16401	168	HIST1H1B	15.121	NA	14.6767
P16401	66	HIST1H1B	16.8936	17.1784	16.9527
P16402	118	HIST1H1D	17.271	16.2871	16.9958
P16402	128	HIST1H1D	17.4451	16.9642	16.6123
P16402	169	HIST1H1D	18.7377	18.7689	18.7813
P16402	149	HIST1H1D	16.8872	17.2266	17.0372
P16402	209	HIST1H1D	NA	16.0499	16.3949
P16402	179	HIST1H1D	15.7617	NA	15.756
P16403	159	HIST1H1C	16.2689	16.5541	16.4483
P16403	168	HIST1H1C	17.6995	17.3917	16.7452
P16403	178	HIST1H1C	18.184	18.2471	18.1464
P16403	148	HIST1H1C	17.1864	17.1951	17.2788
P16403	187	HIST1H1C	15.2654	15.5287	14.7418
P16403	191	HIST1H1C	18.0824	18.0781	18.3328
P16403	122	HIST1H1C	16.9767	16.9133	16.5572
P16422	168	EPCAM	NA	NA	14.7389
P16435	602	POR	20.2664	20.423	20.2482
P16452	453	EPB42	16.3045	NA	16.7991
P16591	720	FER	20.0543	20.5912	20.392
P16591	591	FER	21.3917	21.7428	21.5556
P16615	143	ATP2A2	19.2885	19.5202	19.8167
P16615	205	ATP2A2	20.5669	24.1486	24.2276
P16615	464	ATP2A2	16.5543	16.7514	16.6658
P16615	492	ATP2A2	21.1208	21.3591	21.6927
P16615	502	ATP2A2	16.4192	17.0821	17.0709
P16615	169	ATP2A2	16.6661	16.6266	16.1797
P16615	510	ATP2A2	16.0427	NA	NA
P16615	533	ATP2A2	16.7921	17.1167	17.3113
P16949	128	STMN1	17.2059	17.7704	17.3088
P16949;Q93045	53;87	STMN1;STMN2	17.3622	18.3827	18.1169
P16949	119	STMN1	16.8086	17.3584	17.6385
P16949	85	STMN1	16.4502	17.3917	16.6101
P16949;Q93045	43;77	STMN1;STMN2	NA	NA	14.313
P16949	62	STMN1	15.7921	15.5301	17.7378
P16949	70	STMN1	15.9809	16.4767	16.492
P16949	140	STMN1	NA	NA	16.1188
P16989	124	YBX3	16.6099	NA	NA
P16989	90	YBX3	18.6192	18.7847	18.9488
P16989	96	YBX3	17.8283	16.6742	18.8692
P17066	359	HSPA6	19.3299	19.433	19.8659
P17096	31	HMGA1	19.0522	19.7488	19.1588
P17096	74	HMGA1	17.748	17.8262	17.9735
P17174	97	GOT1	NA	NA	15.2774
P17174	55	GOT1	24.1817	24.5358	24.4329
P17252	197	PRKCA	18.511	NA	19.1677
P17252	199	PRKCA	NA	18.4125	NA
P17480	114	UBTF	15.4966	NA	15.5381
P17812	466	CTPS1	17.4013	18.0357	17.4966
P17812	557	CTPS1	NA	NA	15.2
P17813	237	ENG	17.6244	17.2655	18.0228
P17844	32	DDX5	16.9168	16.3159	16.9288
P17844	33	DDX5	NA	NA	17.1605
P17844	470	DDX5	20.52	20.2547	20.3155
P17844	56	DDX5	16.7762	16.8084	17.118
P17844	523	DDX5	17.1068	17.7655	17.5238
P17844	391	DDX5	18.2866	18.3401	17.9993
P17844;Q92841	264;341	DDX5;DDX17	19.6744	19.1046	19.4666
P17844	236	DDX5	18.0591	18.0209	18.2868
P17844;Q92841	197;274	DDX5;DDX17	17.8718	17.9298	17.9868
P17844;Q92841	207;284	DDX5;DDX17	16.5235	15.8133	16.7798
P17844	80	DDX5	16.6117	16.3804	16.8992
P17844	437	DDX5	18.5402	18.1311	18.8744
P17858	392	PFKL	17.7445	18.0718	17.8194
P17980	125	PSMC3	18.6157	18.7272	18.6373
P17980	294	PSMC3	18.245	17.3639	17.7478
P17980	233	PSMC3	22.2745	22.529	22.7235
P17980	372	PSMC3	17.6263	16.6686	17.0531
P17987	541	TCP1	18.0976	18.546	18.1809
P17987	365	TCP1	16.0094	NA	16.4587
P17987	126	TCP1	16.8597	16.9352	16.8771
P17987	247	TCP1	16.4624	16.2635	16.7699
P17987	494	TCP1	17.3287	17.3247	17.8377
P17987	199	TCP1	16.7301	16.8264	17.33
P18077	66	RPL35A	19.5156	19.6316	18.7916
P18077	52	RPL35A	18.3504	18.2869	18.247
P18077	29	RPL35A	16.5445	NA	16.4889
P18077	8	RPL35A	19.2681	17.0135	19.1427
P18077	95	RPL35A	20.2049	19.9178	20.0123
P18077	73	RPL35A	19.4438	18.7255	19.6547
P18124	88	RPL7	19.2606	16.2523	17.3637
P18124	59	RPL7	17.9909	17.3219	17.8815
P18124	212	RPL7	20.2592	20.005	20.5919
P18124	19	RPL7	18.6184	18.8331	18.6863
P18124	104	RPL7	19.0455	18.7312	18.9908
P18124	156	RPL7	17.6048	17.6988	18.1283
P18124	53	RPL7	17.8186	17.6646	17.5451
P18124	223	RPL7	19.6653	19.8367	19.7128
P18124	107	RPL7	18.1512	18.2037	18.4165
P18124	29	RPL7	18.9548	18.9916	18.7977
P18124	124	RPL7	18.958	18.9911	19.0487
P18124	181	RPL7	19.6463	18.7999	16.2914
P18206	581	VCL	18.2251	19.0648	18.9151
P18206	1020	VCL	17.3616	17.9049	17.6948
P18206	1024	VCL	15.5809	16.9053	16.3504
P18206	992	VCL	NA	NA	15.211
P18206	216	VCL	NA	15.5812	14.8606
P18206	1070	VCL	NA	NA	15.8189
P18206	170	VCL	NA	16.9951	NA
P18206	802	VCL	18.2798	18.3457	18.6329
P18206	59	VCL	16.937	17.4024	17.8841
P18621	46	RPL17	16.981	16.8657	16.9008
P18621	74	RPL17	16.9351	17.0186	16.7326
P18621	55	RPL17	18.5898	19.4602	20.1959
P18621	37	RPL17	19.8822	20.208	19.9211
P18621	96	RPL17	21.6042	21.9709	20.9436
P18621	27	RPL17	18.4303	18.2216	18.4946
P18621	13	RPL17	17.5048	18.1934	18.068
P18669	106	PGAM1	18.6667	17.9579	19.2337
P18669	176	PGAM1	NA	NA	19.3337
P18669	39	PGAM1	18.2788	18.8662	19.2085
P18669	157	PGAM1	19.0966	18.4673	18.559
P18858	568	LIG1	17.1594	NA	17.4473
P18858	744	LIG1	21.3085	20.6095	20.7943
P18858	882	LIG1	21.0646	20.8871	20.6677
P18859	46	ATP5J	16.129	16.438	16.5529
P19338	96	NCL	17.9905	17.5793	18.0769
P19338	62	NCL	16.4821	17.4425	16.7175
P19338	63	NCL	16.1553	16.8677	17.1014
P19338	223	NCL	19.4624	19.7599	19.4767
P19338	228	NCL	19.0411	18.7833	18.6683
P19338	15	NCL	17.5608	17.1119	17.9024
P19338	521	NCL	20.7971	19.3585	20.6268
P19338	639	NCL	19.7847	19.753	18.4061
P19338	646	NCL	19.4425	19.9425	19.7232
P19338	288	NCL	19.0331	18.9488	19.0255
P19338	610	NCL	21.0842	21.6076	17.2606
P19338	132	NCL	19.3007	19.109	19.0924
P19338	116	NCL	18.8998	19.4214	19.3289
P19338	449	NCL	17.0798	19.1506	15.8139
P19338	348	NCL	19.9655	19.9016	20.1648
P19338	282	NCL	19.3697	19.6934	19.459
P19338	102	NCL	18.8535	19.0735	19.0963
P19338	79	NCL	17.128	17.9635	18.2973
P19338	70	NCL	16.6516	17.4868	17.7008
P19338	380	NCL	18.0314	NA	NA
P19338	427	NCL	17.9075	17.8885	18.0764
P19338	429	NCL	18.0116	17.6397	18.0727
P19338	333	NCL	19.4807	19.4498	19.8456
P19338	467	NCL	19.0451	18.2309	19.0941
P19338	572	NCL	19.0799	19.4796	19.3766
P19338	577	NCL	23.0892	22.732	22.5963
P19338	398	NCL	20.4533	20.5639	20.2839
P19338	6	NCL	14.5686	NA	15.4758
P19367	429	HK1	15.8432	15.7656	16.1065
P19367;Q2TB90	544;544	HK1;HKDC1	15.8551	16.2023	15.9827
P19525	416	EIF2AK2	21.1364	21.3059	25.7156
P19525	440	EIF2AK2	23.6939	22.9206	23.9192
P19525	296	EIF2AK2	21.4015	21.1602	21.5209
P19784	159	CSNK2A2	18.5953	18.4829	18.882
P19784;P68400	75;74	CSNK2A2;CSNK2A1	16.5909	16.6676	16.7433
P20042	87	EIF2S2	18.2159	17.6647	18.2999
P20042	293	EIF2S2	17.9728	17.8274	17.7782
P20042	324	EIF2S2	15.4756	16.4907	16.8312
P20042	276	EIF2S2	16.8015	16.3042	16.9732
P20073	228	ANXA7	NA	NA	14.8166
P20290	54	BTF3	17.2686	17.7852	17.4768
P20290	57	BTF3	17.6224	18.5449	18.1629
P20290;Q96K17	67;18	BTF3;BTF3L4	17.7987	17.7138	18.2142
P20290	87	BTF3	16.5094	NA	NA
P20290	93	BTF3	17.9444	17.9889	17.8183
P20290	171	BTF3	NA	NA	14.7488
P20290;Q96K17	86;37	BTF3;BTF3L4	16.3913	17.3187	17.6704
P51148	117	RAB5C	16.1238	15.6017	16.3726
Q9H0N0	164	RAB6C	15.7465	NA	16.8221
P20618	204	PSMB1	17.566	17.589	NA
P20671	37	HIST1H2AD	18.5875	16.059	19.0682
P20674	72	COX5A	17.788	17.7951	18.2214
P20700	102	LMNB1	15.4244	NA	15.843
P20700	145	LMNB1	17.6865	17.6458	18.0738
P20700	483	LMNB1	NA	NA	16.0764
P20700;Q03252	379;373	LMNB1;LMNB2	18.997	20.1434	19.7785
P20700;Q03252	389;383	LMNB1;LMNB2	15.179	15.6006	15.0287
P20700	182	LMNB1	16.3834	NA	16.4481
P20700;Q03252	33;27	LMNB1;LMNB2	17.9058	18.3633	18.0815
P20700	271	LMNB1	19.7345	19.955	20.5634
P20700	312	LMNB1	16.5323	16.352	16.4951
P20839	208	IMPDH1	19.8028	19.3934	19.5215
P20839	134	IMPDH1	18.2109	18.2799	17.9547
P20839	436	IMPDH1	16.0024	NA	16.2144
P20962	92	PTMS	16.8741	16.402	17.2677
P20962	23	PTMS	NA	16.2147	NA
P20962	27	PTMS	15.8236	16.5217	16.0765
P20962	15	PTMS	17.0984	17.9235	17.365
P21127	564	CDK11B	22.8196	22.8421	22.897
P21291	151	CSRP1	16.331	NA	NA
P21291	168	CSRP1	17.4294	17.9577	18.1613
P21291	131	CSRP1	17.3365	17.2954	17.4144
P21291	112	CSRP1	16.7615	16.7903	16.7513
P21291	178	CSRP1	NA	NA	17.0041
P21333	1164	FLNA	14.5744	NA	14.95
P21333	220	FLNA	17.3779	NA	18.0023
P21333	1294	FLNA	15.1331	15.2767	16.0165
P21333	2559	FLNA	17.4934	17.8796	17.704
P21333	2563	FLNA	17.9531	17.8894	18.143
P21333	2584	FLNA	NA	NA	17.6372
P21333	1593	FLNA	18.2101	18.3259	18.2788
P21333	2280	FLNA	18.3922	18.5423	18.6175
P21333	1071	FLNA	18.0889	18.0493	18.4167
P21333	1536	FLNA	NA	NA	16.4797
P21333	1538	FLNA	17.9233	18.7266	18.6996
P21333	1007	FLNA	18.5244	19.1706	18.8859
P21333	982	FLNA	18.2131	18.3611	18.5605
P21333	1801	FLNA	NA	15.8541	NA
P21333	92	FLNA	17.4537	17.2242	17.4873
P21333;Q14315	43;36	FLNA;FLNC	17.8454	18.2154	18.3795
P21333	87	FLNA	17.87	17.9122	17.8324
P21333	1814	FLNA	16.6418	17.1291	16.8877
P21333	569	FLNA	NA	15.8644	16.2647
P21333	578	FLNA	16.0609	16.5974	16.8284
P21333	700	FLNA	18.0381	18.515	18.0411
P21333	900	FLNA	18.1181	18.4196	18.7062
P21333	2607	FLNA	18.609	18.8679	18.9375
P21333	1375	FLNA	16.8331	18.334	NA
P21333	876	FLNA	16.2341	16.5311	16.4267
P21333	1452	FLNA	15.8341	16.9189	16.4097
P21333	508	FLNA	16.4227	16.4554	16.9141
P21333	1549	FLNA	NA	NA	15.22
P21333	781	FLNA	17.3129	17.7127	17.8362
P21333	771	FLNA	16.7259	16.7847	17.0175
P21333	724	FLNA	NA	NA	16.6486
P21333	520	FLNA	15.4165	15.8333	15.9165
P21333	58	FLNA	15.0381	NA	15.7878
P21333	958	FLNA	NA	17.8231	17.3884
P21589	262	NT5E	17.8149	17.911	17.2949
P21796	20	VDAC1	18.8169	17.9712	18.9718
P21796	224	VDAC1	18.4249	18.4777	18.9476
P21796	236	VDAC1	20.9937	21.5475	21.4653
P21796	96	VDAC1	18.9638	19.1503	19.1645
P21796	113	VDAC1	16.8486	17.1491	17.5874
P21796	274	VDAC1	18.4043	18.8752	18.6963
P21796	61	VDAC1	16.1793	16.3874	16.4909
P21912	126	SDHB	15.91	NA	NA
P21926	170	CD9	15.3535	NA	16.4802
P21980	205	TGM2	16.8208	16.3943	16.1597
P22059	433	OSBP	17.8715	18.4824	18.3258
P22087	205	FBL	16.6611	16.3112	16.4746
P22087	102	FBL	17.5277	17.0127	17.6034
P22087	143	FBL	18.5412	18.056	17.97
P22090;P62701	211;211	RPS4Y1;RPS4X	21.0782	21.2206	20.8488
P22090;P62701	71;71	RPS4Y1;RPS4X	18.5188	18.327	18.4156
P22090;P62701	37;37	RPS4Y1;RPS4X	15.7958	15.9131	15.5925
P22090;P62701	53;53	RPS4Y1;RPS4X	20.0456	19.8799	20.2608
P22090;P62701	62;62	RPS4Y1;RPS4X	18.7972	19.0132	19.0418
P22090;P62701	16;16	RPS4Y1;RPS4X	18.4263	17.3165	17.8466
P22102	852	GART	16.2367	15.8753	16.3577
P22102	219	GART	23.6893	23.7407	23.6089
P22102	156	GART	23.3282	23.0494	23.5567
P22102	107	GART	NA	18.7091	18.7852
P22102	467	GART	17.022	NA	17.8074
P22102	866	GART	15.5413	NA	15.5329
P22102	977	GART	16.2496	16.2699	15.8112
P22234	228	PAICS	16.0672	NA	15.2268
P22234	110	PAICS	17.2073	17.0403	17.5473
P22234	17	PAICS	21.9362	21.9579	22.5171
P22234	19	PAICS	20.987	19.922	20.2439
P22234	53	PAICS	17.9154	17.7115	17.8096
P22234	36	PAICS	15.5668	16.4241	15.7674
P22307	454	SCP2	NA	NA	15.2942
P22314	296	UBA1	14.9087	NA	15.4328
P22314	627	UBA1	20.7836	21.1785	20.5628
P22314	593	UBA1	15.6778	16.5822	15.9072
P22314	528	UBA1	20.739	20.7633	20.8545
P22314	884	UBA1	18.414	18.7535	18.503
P22392	31	NME2	17.638	17.2492	17.97
P22392	26	NME2	18.0385	18.1155	18.7683
P22392	39	NME2	17.8473	17.6906	18.3866
P22392	124	NME2	15.4563	15.9215	15.713
P22392	12	NME2	20.6268	20.9745	21.1361
P22392	100	NME2	18.967	19.6715	19.3314
P22413	528	ENPP1	NA	NA	17.3363
P22570	400	FDXR	16.9225	NA	NA
P22626	112	HNRNPA2B1	21.9271	21.9342	21.9263
P22626	113	HNRNPA2B1	22.078	22.3089	22.2041
P22626	17	HNRNPA2B1	18.134	18.094	18.0606
P22626	22	HNRNPA2B1	20.5984	20.9225	20.9092
P22626	168	HNRNPA2B1	21.9779	21.8271	22.0956
P22626	186	HNRNPA2B1	19.3453	18.9553	20.5456
P22626	120	HNRNPA2B1	20.0913	20.4645	20.1557
P22626	59	HNRNPA2B1	19.2112	19.7907	19.3986
P22695	250	UQCRC2	16.1294	16.5092	17.1197
P22695	162	UQCRC2	18.2547	18.2335	18.1989
P23193	199	TCEA1	15.2057	NA	15.9399
P23193	14	TCEA1	NA	15.4811	15.3208
P23193	67	TCEA1	18.0401	17.6047	18.2597
P23193	71	TCEA1	15.497	NA	14.9835
P23193	29	TCEA1	15.3914	15.9565	15.9249
P23246	561	SFPQ	NA	15.7024	15.3324
P23246	319	SFPQ	NA	17.5091	18.6634
P23246	330	SFPQ	17.8517	18.3627	18.1527
P23246	314	SFPQ	18.5527	NA	19.0142
P23246	217	SFPQ	17.7215	16.8367	16.7902
P23246	208	SFPQ	16.7167	15.4657	17.0178
P23246	559	SFPQ	16.4638	16.2719	16.627
P23246	291	SFPQ	17.6509	17.77	18.087
P23246	271	SFPQ	18.2743	18.4798	18.1029
P23246	413	SFPQ	19.9395	19.576	19.8839
P23246	495	SFPQ	15.51	NA	16.0205
P23284	129	PPIB	NA	19.0934	19.4664
P23284	89	PPIB	17.2362	17.2986	17.7508
P23284	215	PPIB	15.2287	NA	NA
P23284	67	PPIB	21.2484	20.8	21.1885
P23284	41	PPIB	17.8235	17.6344	17.5882
P23284	45	PPIB	15.4492	NA	15.9617
P23284	186	PPIB	18.3495	18.5466	18.2061
P23284	165	PPIB	19.9825	17.0436	19.9306
P23284	98	PPIB	20.0425	20.0267	20.1862
P23368	357	ME2	22.0928	22.6754	22.5928
P23368	346	ME2	20.1802	20.0375	20.3691
P23368	156	ME2	23.9804	24.007	23.8605
P23381	102	WARS	16.2372	16.5751	16.2359
P23396	230	RPS3	17.0673	17.5197	17.2619
P23396	75	RPS3	18.2362	18.1791	18.1369
P23396	90	RPS3	18.2143	17.9752	18.4931
P23396	141	RPS3	17.8307	17.8538	17.7367
P23396	202	RPS3	19.4624	19.3318	19.9575
P23396	10	RPS3	20.5501	20.1615	19.789
P23396	185	RPS3	19.508	19.4461	19.3926
P23396	187	RPS3	18.6115	18.765	18.7944
P23396	151	RPS3	18.9276	18.7528	19.514
P23396	62	RPS3	17.7418	17.7085	16.6802
P23396	108	RPS3	17.953	17.1297	18.5979
P23443	220	RPS6KB1	22.2415	22.9776	22.5692
P23443;Q9UBS0	99;75	RPS6KB1;RPS6KB2	17.7086	17.4568	17.4785
P23458	718	JAK1	23.4777	24.6271	24.7694
P23526	186	AHCY	17.5865	19.1556	18.9752
P23526	20	AHCY	NA	15.2338	17.4626
P23526	401	AHCY	NA	NA	18.4347
P23526	405	AHCY	16.068	16.431	16.6988
P23526	408	AHCY	NA	NA	15.1889
P23526	426	AHCY	20.7481	20.4841	20.8899
P23526	322	AHCY	NA	NA	14.9279
P23528	152	CFL1	18.8104	18.7374	18.5418
P23528	164	CFL1	16.939	17.5075	17.3726
P23528	112	CFL1	19.7198	19.6813	19.5527
P23528	34	CFL1	18.5744	19.038	19.0626
P23528	114	CFL1	18.4047	18.9402	19.1978
P23528	132	CFL1	20.7029	21.1524	20.8905
P23528	30	CFL1	18.39	18.6063	18.7557
P23528	78	CFL1	NA	16.0254	16.7565
P23528	19	CFL1	17.5852	18.057	17.9931
P23528	92	CFL1	14.5676	NA	NA
P23588	365	EIF4B	16.8204	17.6591	16.9277
P23588	337	EIF4B	15.8852	16.4119	15.8689
P23588	386	EIF4B	16.6443	NA	NA
P23588	395	EIF4B	16.9281	16.8259	16.4453
P23588	343	EIF4B	15.2262	NA	15.9933
P23763	54	VAMP1	15.0037	16.6135	NA
P23919	19	DTYMK	19.6488	20.1455	20.2278
P23921	88	RRM1	19.936	20.0683	17.7696
P23921	17	RRM1	17.1602	17.1104	17.697
P24534;P29692	132;188	EEF1B2;EEF1D	16.0792	16.4745	15.8353
P24534;P29692	133;189	EEF1B2;EEF1D	18.477	NA	NA
P24534	129	EEF1B2	18.3431	18.2823	18.6326
P24534	185	EEF1B2	18.8511	18.9676	19.154
P24534	64	EEF1B2	16.0201	NA	16.1656
P24534	60	EEF1B2	16.6153	16.2653	16.5579
P24539	233	ATP5F1	15.9493	15.6595	16.3154
P24941	129	CDK2	24.9785	24.6172	24.9516
P24941	33	CDK2	20.1356	19.5352	19.6159
P25098	319	ADRBK1	15.2968	15.4119	NA
P25205	748	MCM3	14.8852	NA	15.1606
P25205	351	MCM3	15.7635	NA	16.452
P25205	248	MCM3	16.6151	15.8199	16.5605
P25205	293	MCM3	16.9707	16.9186	17.2424
P25398	132	RPS12	18.1784	18.4314	NA
P25398	121	RPS12	20.0443	19.2349	19.7901
P25398	99	RPS12	16.5199	16.7906	16.8223
P25398	93	RPS12	18.2472	18.3599	18.43
P25398	112	RPS12	NA	17.1036	NA
P25398	78	RPS12	17.8071	NA	17.1463
P25685	21	DNAJB1	14.9681	NA	15.5695
P25685	3	DNAJB1	18.2648	18.5573	18.9862
P25685	181	DNAJB1	NA	NA	15.3411
P25705	531	ATP5A1	17.936	16.8126	17.8303
P25705	434	ATP5A1	16.7107	NA	16.3109
P25705	305	ATP5A1	19.235	19.5019	19.2205
P25705	194	ATP5A1	20.1606	20.447	20.6692
P25705	167	ATP5A1	19.7402	20.624	20.4384
P25705	218	ATP5A1	18.8793	18.7794	19.0329
P25705	230	ATP5A1	18.74	18.881	19.0509
P25705	175	ATP5A1	19.6839	19.7516	20.0996
P25786	243	PSMA1	18.3645	18.6625	18.6244
P25786	115	PSMA1	19.8192	20.0953	20.0518
P25787	165	PSMA2	15.2866	15.9419	16.4235
P25787	171	PSMA2	17.0412	17.4183	17.5365
P25787	92	PSMA2	22.8565	22.4245	23.4768
P25787	176	PSMA2	15.6375	NA	NA
P25787	53	PSMA2	18.5918	18.4241	18.7502
P25787	70	PSMA2	17.0653	17.6684	17.6825
P25789	231	PSMA4	15.7105	16.2853	16.395
P26006	638	ITGA3	15.7341	15.9673	15.6063
P26006	897	ITGA3	15.288	15.962	15.4946
P26006	1031	ITGA3	16.7061	NA	NA
P26038	313	MSN	17.3653	18.325	18.3995
P26038	388	MSN	NA	15.4084	NA
P26038	79	MSN	15.3	NA	15.9203
P26038	412	MSN	15.2027	NA	14.6261
P26038	64	MSN	16.2803	NA	16.6165
P26038	352	MSN	14.978	15.3663	15.8216
P26038	520	MSN	15.5549	16.5926	16.5861
P26368	70	U2AF2	16.4576	16.6643	16.621
P26368	225	U2AF2	20.8725	20.7464	19.9093
P26373	200	RPL13	15.6134	16.2781	16.2673
P26373	136	RPL13	20.8742	20.4739	20.9569
P26373	16	RPL13	19.418	18.4052	18.3479
P26373	163	RPL13	17.8375	18.0175	18.1846
P26373	123	RPL13	19.3655	19.3627	19.7475
P26373	88	RPL13	17.6369	16.8391	16.2759
P26373	177	RPL13	19.6968	20.1142	19.8231
P26373	69	RPL13	18.144	18.1434	18.1575
P26447	22	S100A4	16.6379	16.5515	16.8573
P26447	48	S100A4	18.2034	18.2231	18.2727
P26447	35	S100A4	17.5418	17.7298	18.1557
P26583	3	HMGB2	NA	NA	15.2694
P26583	127	HMGB2	16.321	16.0946	16.9313
P26583	30	HMGB2	20.5261	20.366	19.7271
P26583	29	HMGB2	NA	19.0999	NA
P26599	428	PTBP1	19.6012	19.975	19.7244
P26599	137	PTBP1	20.4504	20.6445	20.8763
P26599	48	PTBP1	16.1575	15.6986	16.3763
P26599	134	PTBP1	20.2865	20.2415	20.2251
P26599	259	PTBP1	17.7902	18.0327	18.6413
P26599	218	PTBP1	19.7021	19.7146	19.4342
P26599	410	PTBP1	21.4844	22.005	21.6027
P26599	65	PTBP1	20.6296	21.2326	20.6339
P26599	402	PTBP1	15.2266	15.4349	15.3735
P26599	271	PTBP1	17.1658	16.8312	17.6209
P26599	482	PTBP1	16.4463	16.0826	16.7058
P26599	528	PTBP1	17.2198	15.9872	17.9236
P26599	92	PTBP1	16.591	17.215	17.0826
P26639	712	TARS	16.6225	16.1573	16.5866
P26641	277	EEF1G	15.4807	16.0586	15.7024
P26641	212	EEF1G	17.3973	17.7397	17.7704
P26641	235	EEF1G	NA	16.9312	15.2716
P26641	227	EEF1G	16.1877	16.3044	16.3342
P26641	147	EEF1G	NA	17.2362	NA
P26641	401	EEF1G	16.1284	16.9189	16.4074
P26641	219	EEF1G	16.9107	16.8495	17.3638
P26641	294	EEF1G	17.4021	17.1827	18.0121
P26885	103	FKBP2	18.2165	17.6121	18.0153
P27348	139	YWHAQ	18.0247	18.2373	18.1434
P27348	49	YWHAQ	17.2231	18.1939	18.0246
P27348;P31946;P31947;P61981;P63104;Q04917	120;122;122;125;120;125	YWHAQ;YWHAB;SFN;YWHAG;YWHAZ;YWHAH	17.4766	17.3737	17.5176
P27348	68	YWHAQ	16.7379	17.5361	16.8066
P27448;Q7KZI7	180;177	MARK3;MARK2	19.3685	19.4626	19.5254
P27448	89	MARK3	21.3497	20.7956	21.357
P27448;Q7KZI7;Q96L34	64;61;67	MARK3;MARK2;MARK4	16.7184	15.9668	16.2667
P27635	42	RPL10	19.7045	20.6917	20.2504
P27635	121	RPL10	20.5727	20.271	20.704
P27635	208	RPL10	16.5215	NA	16.308
P27635	30	RPL10	18.3069	17.9904	17.2818
P27635	74	RPL10	18.8102	18.9838	19.0692
P27635	78	RPL10	17.4596	17.6804	17.5487
P27635	101	RPL10	19.8944	20.3456	20.2396
P27635	175	RPL10	20.083	19.4984	20.4258
P27635	145	RPL10	19.6746	19.9002	19.7282
P27635	13	RPL10	17.6442	18.1965	18.0181
P27694	588	RPA1	17.6561	18.2952	18.3801
P27695	103	APEX1	18.3371	18.5717	18.6951
P27695	197	APEX1	14.4936	NA	14.815
P27695	7	APEX1	17.5045	17.7741	17.7641
P27695	228	APEX1	16.7993	16.8157	17.3613
P27707	34	DCK	20.5562	18.8806	19.9358
P27708	1313	CAD	15.7722	16.0875	16.3758
P27708	754	CAD	18.7249	18.6479	18.5232
P27708	747	CAD	17.7681	17.585	17.9882
P27797	355	CALR	15.9349	NA	15.8009
P27797	358	CALR	16.0084	16.3079	15.5723
P27797	164	CALR	19.113	19.2125	18.8244
P27797	62	CALR	18.4019	18.6737	19.2099
P27797	159	CALR	18.3865	18.7575	18.9717
P27797	43	CALR	20.08	20.0084	20.0215
P27797	206	CALR	17.7523	17.9971	17.9575
P27797	209	CALR	18.8441	19.4421	19.0246
P27797	151	CALR	17.2703	17.4244	17.968
P27797	375	CALR	NA	NA	15.8195
P27816	718	MAP4	15.2584	16.0163	16.0603
P27816	1034	MAP4	NA	NA	15.4275
P27816	998	MAP4	NA	15.8135	14.5877
P27816	802	MAP4	15.5743	16.1186	16.4023
P27816	809	MAP4	16.0249	15.9158	16.4762
P27816	986	MAP4	NA	NA	14.5813
P27824	127	CANX	19.6939	19.7595	19.7358
P27824	380	CANX	NA	NA	18.86
P27824	87	CANX	15.7293	16.2643	15.8463
P27824	210	CANX	17.6669	18.5199	18.7923
P27824	401	CANX	17.1992	NA	17.7951
P27824	170	CANX	18.3742	18.4289	18.6354
P27824	137	CANX	18.409	18.2024	17.4847
P27824	233	CANX	18.0175	18.126	18.1663
P27824	398	CANX	20.0691	19.7279	20.4944
P28072	67	PSMB6	14.9573	NA	14.9603
P28288	479	ABCD3	17.3044	NA	17.9367
P28482	151	MAPK1	27.6189	28.31	28.2743
P28715	90	ERCC5	NA	19.3835	15.9272
P29317	778	EPHA2	23.6287	21.3496	22.7318
P54756	839	EPHA5	17.6027	17.3676	17.4528
P29323	787	EPHB2	20.2967	20.4893	20.7531
P29353	313	SHC1	NA	21.8231	NA
P29401	232	TKT	21.5456	22.4403	22.0689
P29401	241	TKT	18.2385	18.9406	18.9364
P29401	465	TKT	19.111	18.3672	19.9146
P29401	260	TKT	20.6951	21.4718	21.0956
P29401	343	TKT	17.9036	18.9564	18.5119
P29401	352	TKT	19.2579	19.7937	20.7204
P29401	327	TKT	19.2845	19.7217	19.9698
P29401	283	TKT	18.5158	19.2633	18.9336
P29401	102	TKT	17.0344	17.1935	17.1177
P29401	16	TKT	18.3956	18.8763	18.7339
P29401	310	TKT	19.7081	20.0386	20.662
P29401	314	TKT	19.9054	20.1766	20.3556
P29401	603	TKT	16.3761	17.4155	16.5853
P29401	524	TKT	19.1194	19.4741	20.1161
P29401	493	TKT	19.3257	19.1925	19.4182
P29401	538	TKT	18.7357	18.7042	19.604
P29401	144	TKT	NA	NA	16.9016
P29692	59	EEF1D	19.4558	19.8375	19.2732
P29692	117	EEF1D	19.1322	19.1108	19.0199
P29966	152	MARCKS	15.1841	16.1153	15.6012
P29966	165	MARCKS	NA	NA	15.0938
P29966	11	MARCKS	NA	NA	14.8739
P30038	93	ALDH4A1	NA	NA	15.1943
P30040	230	ERP29	15.5587	15.4806	15.8564
P30040	54	ERP29	15.1752	NA	15.6018
P30040	253	ERP29	15.6609	16.1491	16.5968
P30040	204	ERP29	16.5689	16.8797	17.2653
P30041	56	PRDX6	15.8657	NA	15.6822
P30041	63	PRDX6	NA	NA	15.9607
P30041	209	PRDX6	17.6617	17.7991	17.9282
P30043	178	BLVRB	17.1483	17.9799	17.5886
P30044	86	PRDX5	20.9667	20.1118	20.8338
P30044	116	PRDX5	NA	17.0684	16.7722
P30048	253	PRDX3	NA	NA	15.982
P30048	196	PRDX3	18.5151	18.9538	19.1227
P30048	149	PRDX3	19.3282	19.5515	19.8637
P30049	165	ATP5D	15.8631	NA	16.024
P30050	40	RPL12	18.9761	19.1602	NA
P30050	41	RPL12	17.4889	17.5363	17.7857
P30050	61	RPL12	18.9227	19.0688	19.0718
P30050	99	RPL12	20.5214	20.3535	20.8016
P30084	282	ECHS1	16.5547	16.6535	16.7893
P30084	118	ECHS1	21.3613	20.9357	20.7061
P30084	43	ECHS1	17.847	17.8437	18.1528
P30084	284	ECHS1	16.1351	16.0319	16.5661
P30084	261	ECHS1	14.6572	NA	15.8575
P30085	16	CMPK1	24.8483	24.9961	25.243
P30086	150	PEBP1	NA	NA	15.87
P30086	113	PEBP1	17.2556	17.5287	17.1846
P30101	347	PDIA3	17.5602	17.4223	18.5507
P30101	362	PDIA3	15.0322	17.649	18.6137
P30101	335	PDIA3	15.4967	NA	NA
P30101	460	PDIA3	NA	16.0945	17.9615
P30101	500	PDIA3	15.8317	NA	14.3586
P30101	466	PDIA3	18.6361	18.3081	19.2253
P30101	75	PDIA3	16.8949	16.7896	17.4209
P30101	425	PDIA3	17.4944	18.1592	17.7911
P30101	417	PDIA3	15.4749	16.5786	16.6644
P30101	129	PDIA3	17.2816	17.1628	17.3217
P30101	226	PDIA3	16.1306	16.3138	15.5053
P30101	288	PDIA3	NA	NA	15.7397
P30153	107	PPP2R1A	NA	NA	15.9183
P30153	542	PPP2R1A	16.2334	16.3597	16.4234
P30291	428	WEE1	17.3722	17.6499	18.299
P30405	86	PPIF	15.4044	15.2396	15.0117
P30405	91	PPIF	15.4991	NA	15.1691
P30405	190	PPIF	15.9664	NA	15.6224
P30405	67	PPIF	18.6348	18.4403	18.8387
P30414	862	NKTR	17.6211	NA	17.7199
P30519	199	HMOX2	20.7855	20.9291	21.0962
P30519	214	HMOX2	NA	17.8328	14.8105
P30519	216	HMOX2	NA	17.8328	14.8105
P30520	164	ADSS	16.0518	15.8752	16.2302
P30530;Q12866	710;761	AXL;MERTK	17.4566	17.7331	17.8723
P30533	182	LRPAP1	17.4581	17.5844	17.4115
P30622	277	CLIP1	17.091	17.543	17.3856
P30837	383	ALDH1B1	21.7074	21.9572	21.9264
P30837	399	ALDH1B1	23.3075	23.1325	23.4272
P30837	426	ALDH1B1	17.5343	17.3401	17.9156
P30837	429	ALDH1B1	16.6609	16.1802	16.7444
P30837	364	ALDH1B1	21.3936	21.5066	21.0058
P30838	202	ALDH3A1	18.4979	18.9131	18.4757
P30838	269	ALDH3A1	18.2264	18.3773	18.3848
P30876	942	POLR2B	20.2119	20.1076	20.0926
P30876	151	POLR2B	18.1812	18.4448	18.836
P31040	179	SDHA	NA	NA	16.4493
P31040	182	SDHA	NA	NA	14.9964
P31040	335	SDHA	16.5989	16.9358	15.5556
P31327	793	CPS1	23.5191	23.8131	24.0715
P31327	831	CPS1	20.9264	21.2507	21.0329
P31689	105	DNAJA1	17.5962	18.0767	17.5162
P31689	144	DNAJA1	16.4271	15.6297	16.5832
P31689	296	DNAJA1	16.8209	16.0006	16.8584
P31749	163	AKT1	17.9595	17.844	17.7498
P31930	225	UQCRC1	17.6027	17.7086	17.4143
P31930	134	UQCRC1	NA	NA	16.3356
P31939	14	ATIC	18.5866	17.9279	18.8932
P31939	266	ATIC	18.1558	18.8281	18.2415
P31939	356	ATIC	NA	NA	16.3527
P31939	358	ATIC	18.8695	19.38	19.3597
P31939	331	ATIC	NA	17.1664	17.2927
P31939	39	ATIC	16.1476	NA	NA
P31939	389	ATIC	15.6086	NA	16.0302
P31939	66	ATIC	17.055	17.5062	17.119
P31942	67	HNRNPH3	17.4599	17.7344	17.2193
P31943;P55795	349;349	HNRNPH1;HNRNPH2	15.4367	15.2929	14.9692
P31943	35	HNRNPH1	17.1189	17.0282	17.3464
P31943	98	HNRNPH1	20.4623	21.2746	21.057
P31943;P55795	167;167	HNRNPH1;HNRNPH2	19.7919	20.2334	18.2949
P31946	13	YWHAB	18.2287	18.9438	18.2621
P31946	51	YWHAB	21.1396	21.799	21.5137
P31947	9	SFN	14.8397	16.1657	NA
P31947	32	SFN	15.4935	16.325	16.0468
P31947	49	SFN	18.7192	18.92	18.9497
P31947	68	SFN	16.7262	18.1591	17.5952
P31948	272	STIP1	NA	NA	17.128
P31948	32	STIP1	19.5267	19.5458	20.0005
P31948	453	STIP1	18.3662	18.6411	18.7347
P31948	73	STIP1	19.5779	18.8043	20.7788
P31948	347	STIP1	16.7807	17.1724	16.8567
P31948	325	STIP1	19.6523	19.6853	19.7633
P31948	395	STIP1	18.8769	18.7628	18.9126
P31948	229	STIP1	17.4766	17.9192	17.3817
P31948	237	STIP1	17.5865	17.551	17.369
P31948	388	STIP1	16.4861	17.1192	NA
P31948	312	STIP1	16.5311	16.2234	16.0559
P31948	533	STIP1	16.1421	16.3231	16.1366
P31948	434	STIP1	18.5146	18.3555	18.5919
P31948	78	STIP1	15.7995	15.8013	NA
P31948	239	STIP1	16.3008	16.5091	16.8083
P31948	513	STIP1	18.2274	18.4973	18.2419
P31948	162	STIP1	16.5894	NA	16.7932
P31948	301	STIP1	19.8959	19.7031	19.7445
P31948	50	STIP1	18.3823	18.2901	18.5047
P31948	337	STIP1	17.1702	17.2553	17.1828
P31948	109	STIP1	17.4039	NA	18.0902
P31949	52	S100A11	18.3168	18.4541	17.1512
P31949	27	S100A11	15.625	16.0997	16.2712
P32322	307	PYCR1	16.9963	17.5159	17.2362
P32969	50	RPL9; RPL9P7; RPL9P8; RPL9P9	19.0522	19.2626	18.7268
P32969	184	RPL9; RPL9P7; RPL9P8; RPL9P9	19.3935	18.6138	18.8305
P32969	21	RPL9; RPL9P7; RPL9P8; RPL9P9	20.3175	20.7388	20.4327
P32969	82	RPL9; RPL9P7; RPL9P8; RPL9P9	18.4973	NA	18.0298
P32969	28	RPL9; RPL9P7; RPL9P8; RPL9P9	17.8581	17.5654	18.0164
P32969	59	RPL9; RPL9P7; RPL9P8; RPL9P9	16.5733	15.4016	16.6109
P33176	801	KIF5B	17.1645	NA	17.3975
P33176	213	KIF5B	17.3142	17.6615	17.5696
P33316	179	DUT	19.6815	19.468	19.2303
P33991	858	MCM4	17.6309	17.4976	18.09
P33991	752	MCM4	16.389	NA	NA
P33991	220	MCM4	NA	16.6204	17.2788
P33991	409	MCM4	16.8464	16.5206	16.7133
P33992	696	MCM5	19.6815	19.0735	19.1353
P33992	36	MCM5	15.4548	NA	15.5053
P33992	196	MCM5	15.6669	15.5646	15.9142
P33992	581	MCM5	16.3774	16.1226	16.5586
P34897	356	SHMT2	15.5896	NA	15.7738
P34897	474	SHMT2	16.2701	16.2788	16.2869
P34897	459	SHMT2	NA	16.9456	16.5118
P34897	464	SHMT2	15.5872	NA	16.5776
P34897	409	SHMT2	17.5618	18.0221	17.8734
P34932	631	HSPA4	NA	NA	15.092
[truncated: 2,840 more rows]

## Sheet: Calu1
Leading Proteins	Positions	Gene Symbol	Calu1 DMSO Log2	Calu1 AZD6244 Log2	Calu1 MEK162 Log2
A0AVT1	851	UBA6	NA	18.8845	19.005
A0AVT1	503	UBA6	16.854	16.1439	16.7267
A0FGR8	875	ESYT2	20.0697	20.7964	19.9172
A0PK00	55	TMEM120B	16.2924	16.6007	16.2273
A2A3N6;P55036	559;74	PIPSL;PSMD4	15.8739	16.4552	16.633
A2RTY3	221	HEATR9	NA	NA	16.7965
A6NCE7	30	MAP1LC3B2	16.2056	16.726	16.5929
A6NCE7	49	MAP1LC3B2	NA	16.9402	16.916
A6NCE7	51	MAP1LC3B2	17.1252	NA	NA
A6NCM1	811	IQCA1L	18.7696	19.1417	18.8631
A6NHR9	279	SMCHD1	NA	16.6972	NA
A6NIZ1	174		NA	15.6571	15.7387
A6NJ78	271	METTL15	16.0019	NA	15.3031
A6NNT2	545	C16orf96	17.6367	17.374	NA
A7E2Y1;P11055;P12883;P13533;P35579;P35580;Q7Z406;Q9UKX2;Q9UKX3;Q9Y2K3;Q9Y623	249;247;246;247;237;244;264;249;248;259;249	MYH7B;MYH3;MYH7;MYH6;MYH9;MYH10;MYH14;MYH2;MYH13;MYH15;MYH4	15.4753	NA	15.7237
A8K855	242	EFCAB7	NA	NA	18.8846
B2RPK0;P09429	150;150	HMGB1P1;HMGB1	16.2348	16.4162	16.2128
B2RPK0;P09429	90;90	HMGB1P1;HMGB1	19.4909	19.4447	19.3877
B2RPK0;P09429	127;127	HMGB1P1;HMGB1	18.6229	19.5347	19.0869
B2RPK0;P09429;P26583	12;12;12	HMGB1P1;HMGB1;HMGB2	19.6391	19.8477	20.4833
B2RPK0;P09429	177;177	HMGB1P1;HMGB1	16.0637	16.2271	16.11
B2RPK0	82	HMGB1P1	18.0284	18.0558	18.1194
B2RPK0;P09429;P26583	50;50;50	HMGB1P1;HMGB1;HMGB2	18.7106	17.6534	18.7869
B5ME19	644	EIF3CL	17.5253	17.7495	17.3663
B5ME19	895	EIF3CL	15.5553	NA	15.1454
B5ME19	72	EIF3CL	15.1913	NA	NA
B5ME19	136	EIF3CL	16.6998	16.5628	16.6128
B5ME19	99	EIF3CL	15.6456	NA	15.7414
CON__ENSEMBL:ENSBTAP00000016242;Q71U36;Q9BQE3	112;112;112	TUBA1A;TUBA1C	NA	15.2828	NA
CON__ENSEMBL:ENSBTAP00000016242;Q71U36;Q9BQE3	311;311;311	TUBA1A;TUBA1C	19.0182	18.7784	19.2866
CON__ENSEMBL:ENSBTAP00000016242;Q71U36;Q9BQE3	401;401;401	TUBA1A;TUBA1C	18.2129	17.8848	18.3901
CON__ENSEMBL:ENSBTAP00000016242;Q71U36;Q9BQE3	163;163;163	TUBA1A;TUBA1C	20.1962	20.0749	20.1604
CON__ENSEMBL:ENSBTAP00000016242;Q71U36;Q9BQE3	96;96;96	TUBA1A;TUBA1C	22.3311	22.7226	22.8548
CON__ENSEMBL:ENSBTAP00000016242;Q71U36;Q9BQE3	60;60;60	TUBA1A;TUBA1C	22.6636	22.5886	22.2187
CON__Q14533	379	KRT81	17.6578	17.289	17.6934
CON__Q14533;CON__Q3KNV1	132;117	KRT81;KRT7	18.3474	17.7862	17.7837
CON__Q14533	319	KRT81	19.2092	19.2765	19.4029
CON__O95678;CON__P05787;CON__Q922U2	424;364;437	KRT75;KRT8;Krt5	17.7196	17.5113	17.6467
CON__O95678;CON__P07744;CON__P12035;CON__P35908;CON__Q922U2	154;151;203;189;167	KRT75;Krt4;KRT3;KRT2;Krt5	16.6179	16.1605	16.1941
CON__O95678;CON__P07744;CON__P12035;CON__P35908;CON__Q922U2	159;156;208;194;172	KRT75;Krt4;KRT3;KRT2;Krt5	20.6041	21.0799	20.801
CON__P05784;P05783	365;372	Krt18;KRT18	17.8827	17.7365	18.3259
CON__P05784;P05783	160;167	Krt18;KRT18	NA	NA	16.6435
CON__P05787	285	KRT8	19.7357	20.3688	19.8996
CON__P05787	347	KRT8	19.5369	20.2681	19.9367
CON__P05787	472	KRT8	19.4667	19.1949	19.3405
CON__P05787	483	KRT8	15.9318	NA	15.1895
CON__P05787	207	KRT8	17.6006	16.8567	17.4369
CON__P05787	96	KRT8	19.739	20.0109	19.891
CON__P05787	117	KRT8	19.6846	19.2386	19.6274
CON__P05787	122	KRT8	20.4037	18.0069	20.0164
CON__P05787	393	KRT8	19.8799	19.9367	19.733
CON__P05787	325	KRT8	20.5591	20.2516	20.2875
CON__P05787	130	KRT8	19.7726	19.6733	19.6885
CON__P05787	304	KRT8	19.6274	19.3427	19.3944
CON__P05787	197	KRT8	16.4444	15.7814	16.6078
CON__P05787	8	KRT8	18.2665	18.4493	18.3799
CON__P10096;P04406	261;263	GAPDH;GAPDH	22.6301	22.9998	22.9575
CON__P60712;P63261;P68032	326;326;328	ACTB;ACTG1;ACTC1	23.8037	24.056	24.0282
CON__P60712;P0CG38;P63261;P68032;Q6S8J3	213;913;213;215;913	ACTB;POTEI;ACTG1;ACTC1;POTEE	18.5181	18.9918	18.6899
CON__P60712;P63261;Q6S8J3	215;215;915	ACTB;ACTG1;POTEE	20.2654	19.418	19.8741
CON__P60712;P63261;P68032	50;50;52	ACTB;ACTG1;ACTC1	23.9987	24.0839	24.1955
CON__P60712;P63261	291;291	ACTB;ACTG1	21.718	21.4464	22.0479
CON__P60712;P63261	113;113	ACTB;ACTG1	24.1334	24.7085	24.2253
CON__Q3KNV1;P08670	394;402	KRT7;VIM	19.7309	19.6026	19.5202
CON__Q3SX28;P06753;P67936	128;129;92	TPM3;TPM4	17.0002	16.2347	16.4477
CON__Q3SX28;P06753;P09493	7;8;7	TPM3;TPM1	16.8888	16.3178	16.8525
CON__Q3SX28;P06753;P09493;P67936	112;113;112;76	TPM3;TPM1;TPM4	20.9888	19.9782	20.7964
CON__Q3SX28;P06753	248;249	TPM3	17.7481	17.712	17.448
CON__Q3ZBD7;P06744	366;366	GPI;GPI	18.0061	17.8473	17.9391
CON__Q6NXH9;CON__Q7RTS7	148;157	Krt73;KRT74	21.0785	21.0846	20.9378
E9PAV3	1945	NACA	18.2882	17.9168	18.0931
E9PAV3	2005	NACA	19.6326	18.683	19.6446
E9PAV3	1963	NACA	18.8221	18.8941	19.1647
H7BZ55	1192	CROCC2	NA	18.0537	NA
O00148;Q13838	52;53	DDX39A;DDX39B	16.9773	17.6429	17.4455
O00148	35	DDX39A	NA	16.4326	17.0633
O00148;Q13838	383;384	DDX39A;DDX39B	18.9141	19.5253	19.4552
O00148	187	DDX39A	16.5907	NA	16.2924
O00148;Q13838	333;334	DDX39A;DDX39B	20.2299	19.667	20.3477
O00154	172	ACOT7	16.4222	17.7852	NA
O00154	157	ACOT7	NA	15.0281	15.7812
O00154	198	ACOT7	16.1579	15.8044	16.0373
O00154	369	ACOT7	17.6103	16.9088	17.1597
O00193	174	SMAP	16.4586	NA	15.7724
O00231	32	PSMD11	NA	16.5931	16.812
O00231	355	PSMD11	NA	16.0603	NA
O00231	417	PSMD11	17.2971	16.1398	16.3028
O00232	330	PSMD12	16.9447	16.7066	NA
O00232	52	PSMD12	16.9127	17.339	17.2775
O00232	98	PSMD12	NA	15.5739	NA
O00233	87	PSMD9	20.3497	21.097	20.8894
O00264	96	PGRMC1	17.5354	18.5193	18.2763
O00264	102	PGRMC1	17.7312	17.5002	17.4377
O00264	105	PGRMC1	18.1385	17.2379	17.9905
O00299	238	CLIC1	18.9997	18.6002	NA
O00299	119	CLIC1	19.3992	19.6302	19.4445
O00299	131	CLIC1	18.6235	18.8599	18.9713
O00299	192	CLIC1	15.7975	16.2517	16.1951
O00418	238	EEF2K	18.9081	18.8108	19.188
O00425	440	IGF2BP3	15.3747	NA	NA
O00425	36	IGF2BP3	18.8325	18.2944	18.5974
O00425	552	IGF2BP3	14.7496	15.1696	15.163
O00425;Q9NZI8;Q9Y6M1	294;294;292	IGF2BP3;IGF2BP1;IGF2BP2	15.5095	15.6274	18.1934
O00425;Q9NZI8;Q9Y6M1	465;465;487	IGF2BP3;IGF2BP1;IGF2BP2	NA	NA	15.9693
O00425;Q9NZI8	223;223	IGF2BP3;IGF2BP1	15.8506	16.1971	16.0535
O00425	567	IGF2BP3	14.8448	15.1674	NA
O00429	271	DNM1L	17.2759	16.9026	17.638
O00483	76	NDUFA4	NA	15.3848	NA
O00483	10	NDUFA4	NA	16.5892	NA
O00505	97	KPNA3	16.3855	16.6518	16.0434
O00567	438	NOP56	15.6291	NA	NA
O00567	90	NOP56	16.4663	15.9514	15.6612
O00571	255	DDX3X	NA	14.8085	NA
O00571	335	DDX3X	16.1454	NA	15.8431
O00571	81	DDX3X	16.9073	16.3069	16.5691
O00571	118	DDX3X	17.4924	NA	17.9877
O00571	491	DDX3X	17.1886	17.1506	17.3146
O00571	427	DDX3X	NA	16.9117	16.7214
O00592	394	PODXL	15.2417	NA	NA
O00592	418	PODXL	NA	15.6239	NA
O00625	6	PIR	15.5532	15.9451	15.9997
O00764	119	PDXK	18.9356	NA	19.776
O14522	1070	PTPRT	NA	18.31	17.2152
O14526	181	FCHO1	18.451	18.1897	18.0584
O14579	278	COPE	NA	15.7256	15.5691
O14602	88	EIF1AY	19.0986	18.7189	19.144
O14602	104	EIF1AY	17.2793	16.7211	16.7497
O14656	108	TOR1A	20.2382	21.2184	21.6231
O14656	320	TOR1A	18.6804	18.7214	18.4135
O14657	327	TOR1B	21.5577	22.2302	22.0079
O14657	115	TOR1B	NA	17.0053	18.9021
O14684	42	PTGES	NA	16.7127	16.4858
O14733	245	MAP2K7	16.7696	17.0421	16.7991
O14737	105	PDCD5	16.7137	16.3825	16.5592
O14737	20	PDCD5	19.2266	19.1392	18.9896
O14737	63	PDCD5	18.1798	18.3243	17.6821
O14737	68	PDCD5	17.6903	17.2533	17.9226
O14745	159	SLC9A3R1	17.8462	17.9923	18.0976
O14745	19	SLC9A3R1	18.2948	18.9553	18.7684
O14757	445	CHEK1	22.3877	21.7864	21.8906
O14802	398	POLR3A	18.1953	18.7654	18.3271
O14802	445	POLR3A	15.2289	NA	NA
O14818	28	PSMA7	16.3639	15.9652	NA
O14818	52	PSMA7	17.2082	16.9141	16.8508
O14880	149	MGST3	16.1292	15.8419	16.087
O14920	147	IKBKB	19.043	20.0087	20.0204
O14936	41	CASK	18.8262	19.4041	19.1642
O14950	151	MYL12B	18.5957	18.7868	NA
O14964	207	HGS	16.9325	NA	NA
O14965	258	AURKA	22.973	22.2037	22.1806
O14965	162	AURKA	17.1496	17.5083	NA
O14965;Q96GD4;Q9UQB9	143;87;53	AURKA;AURKB;AURKC	19.5457	17.6367	18.7462
O14979	306	HNRNPDL	19.6301	19.6724	19.665
O14979	180	HNRNPDL	20.3635	20.2259	19.9265
O14979	289	HNRNPDL	NA	17.0284	17.2497
O14979	197	HNRNPDL	15.1992	NA	16.3946
O14979	221	HNRNPDL	NA	17.2617	NA
O14979	149	HNRNPDL	18.4792	17.795	17.9046
O14980	594	XPO1	NA	NA	15.4676
O14980	686	XPO1	17.184	17.5322	17.2807
O14980	693	XPO1	17.1057	16.9735	17.0438
O15021	698	MAST4	19.6436	19.6447	19.3596
O15042	82	U2SURP	NA	NA	17.9362
O15066	371	KIF3B	17.6101	18.3682	18.0728
O15067	639	PFAS	15.4541	NA	NA
O15111	146	CHUK	NA	17.7258	17.7867
O15143	307	ARPC1B	NA	NA	15.1921
O15144	269	ARPC2	15.7315	15.6231	15.1709
O15144	295	ARPC2	15.9693	15.9038	16.0125
O15145	29	ARPC3	16.9262	16.485	16.5468
O15173	126	PGRMC2	17.9315	18.3649	18.1617
O15173	132	PGRMC2	16.1049	17.0898	18.1163
O15212	8	PFDN6	16.5778	16.56	15.9579
O15347	161	HMGB3	16.1282	15.9653	16.1398
O15347	82	HMGB3	NA	15.912	15.7331
O15347	112	HMGB3	18.413	18.02	17.8204
O15347	125	HMGB3	17.7508	17.5008	17.4483
O15347;P26583	88;90	HMGB3;HMGB2	18.277	18.5428	18.4026
O15347	145	HMGB3	17.9959	17.5365	18.1594
O15347	43	HMGB3	18.9635	18.6869	18.5787
O15347	59	HMGB3	16.5341	NA	16.7198
O15347	55	HMGB3	15.8985	15.499	15.829
O15371	41	EIF3D	17.145	16.8624	17.141
O15371	53	EIF3D	17.4908	16.5417	17.139
O15371	90	EIF3D	16.264	15.9696	16.3989
O15371	458	EIF3D	NA	14.9322	NA
O15372	269	EIF3H	16.7643	16.8116	17.077
O15372	274	EIF3H	16.676	16.2966	16.3957
O15381	311	NVL	NA	17.6846	16.186
O15382	353	BCAT2	15.7046	NA	14.8838
O15438	931	ABCC3	15.7982	NA	NA
O15438	1329	ABCC3	18.0623	NA	16.9062
O15439	633	ABCC4	NA	17.8058	NA
O15446	70	CD3EAP	16.6313	16.6239	16.3043
O15511	93	ARPC5	NA	15.7525	15.7889
O15530	465	PDPK1	16.4732	16.5085	16.4254
O43143	166	DHX15	17.5927	NA	18.257
O43143	786	DHX15	16.3438	16.5757	16.3356
O43143	691	DHX15	NA	16.4458	16.8338
O43148	208	RNMT	17.0257	NA	17.5936
O43149	2586	ZZEF1	20.1158	20.1068	15.3279
O43156	171	TTI1	NA	15.8637	NA
O43166	1074	SIPA1L1	NA	17.8808	NA
O43169	30	CYB5B	14.7725	15.3031	14.9315
O43169	35	CYB5B	NA	NA	15.7455
O43252	171	PAPSS1	16.8534	16.897	17.414
O43390	300	HNRNPR	16.0301	16.6022	15.9539
O43390;O60506	584;576	HNRNPR;SYNCRIP	16.7858	16.5586	16.8221
O43390	374	HNRNPR	NA	16.6655	16.3084
O43390;O60506	313;310	HNRNPR;SYNCRIP	16.9065	16.5822	16.9499
O43390	103	HNRNPR	18.4608	18.6193	18.9255
O43390	341	HNRNPR	17.3315	17.28	17.3499
O43395	65	PRPF3	16.9032	17.217	17.0672
O43399	128	TPD52L2	15.9346	15.7474	16.0901
O43399	139	TPD52L2	17.5288	17.8563	17.99
O43399	90	TPD52L2	16.5446	16.1178	15.775
O43491	514	EPB41L2	15.692	NA	15.9521
O43491	83	EPB41L2	NA	15.5654	15.804
O43491;Q9H4G0	447;326	EPB41L2;EPB41L1	NA	NA	16.3043
O43491	601	EPB41L2	16.3338	17.2291	16.7463
O43491;P11171	946;808	EPB41L2;EPB41	NA	14.8408	15.3504
O43570	343	CA12	NA	16.1597	16.2345
O43570	196	CA12	17.1578	17.2808	17.855
O43670	31	ZNF207	17.5015	17.7853	17.3568
O43681	301	ASNA1	NA	17.9347	17.2652
O43681	45	ASNA1	16.6276	16.3023	16.5135
O43707	779	ACTN4	17.9223	17.4501	17.2518
O43707	760	ACTN4	16.2005	15.4335	16.6255
O43707	214	ACTN4	NA	NA	15.8127
O43707	604	ACTN4	20.026	20.0972	20.286
O43707;P12814	176;157	ACTN4;ACTN1	NA	16.1117	16.0755
O43707;P12814	54;35	ACTN4;ACTN1	17.3475	17.1814	17.8928
O43707;P12814	417;398	ACTN4;ACTN1	NA	16.2998	16.6831
O43707	98	ACTN4	NA	16.1841	16.3324
O43707	535	ACTN4	NA	16.911	17.05
O43707	108	ACTN4	NA	15.5288	15.575
O43709	255	WBSCR22	15.3988	NA	NA
O43768	40	ENSA	16.0081	NA	16.6085
O43768;P56211	63;58	ENSA;ARPP19	17.2522	NA	17.3848
O43768;P56211	74;69	ENSA;ARPP19	17.7709	16.8475	17.4643
O43776	244	NARS	16.0151	15.963	16.3407
O43776	104	NARS	16.333	15.8357	16.4184
O43776	60	NARS	NA	17.6398	17.8385
O43795	995	MYO1B	17.9063	17.6481	18.1797
O43809	23	NUDT21	18.8273	18.8755	18.7747
O43865	40	AHCYL1	NA	17.088	17.4802
O43865	284	AHCYL1	22.2124	22.0029	21.9888
O43865	267	AHCYL1	17.4506	16.2863	16.4925
O60218	22	AKR1B10	22.2269	21.1391	22.0638
O60218	27	AKR1B10	18.7689	18.5577	18.6225
O60218	169	AKR1B10	19.2383	19.5174	19.1816
O60218	173	AKR1B10	19.5438	19.0005	19.1357
O60218	222	AKR1B10	19.5114	19.0797	18.6791
O60218	62	AKR1B10	18.6479	18.9034	18.6696
O60218	66	AKR1B10	17.9729	17.5694	17.5686
O60218	95	AKR1B10	16.8638	17.0173	16.8846
O60218	98	AKR1B10	17.8262	17.3446	17.4533
O60218	263	AKR1B10	21.124	20.8349	20.6303
O60218	125	AKR1B10	21.4267	21.3537	21.2342
O60218	195	AKR1B10	19.7448	19.5011	19.4981
O60264;P28370	319;322	SMARCA5;SMARCA1	14.632	NA	NA
O60282;P33176	849;847	KIF5C;KIF5B	17.7531	18.1822	17.5055
O60282;P33176	238;237	KIF5C;KIF5B	17.3479	17.5656	17.6632
O60282;P33176	253;252	KIF5C;KIF5B	16.8367	16.0739	16.2369
O60285	180	NUAK1	15.6265	NA	15.3348
O60307	492	MAST3	19.3922	20.0773	19.626
Q9UMY4	62	SNX12	16.4174	16.9495	16.7463
O60506	363	SYNCRIP	17.8702	17.5641	17.5136
O60506	81	SYNCRIP	17.0615	18.2638	18.3478
O60506	91	SYNCRIP	18.0474	18.1528	17.5043
O60506	100	SYNCRIP	18.4608	18.6193	18.9255
O60506	297	SYNCRIP	17.5372	17.6376	17.4369
O60506	371	SYNCRIP	15.165	17.8634	17.815
O60506	232	SYNCRIP	NA	16.8321	NA
O60506	42	SYNCRIP	NA	17.7064	17.0332
O60513	293	B4GALT4	19.0298	17.8604	18.1638
O60664	164	PLIN3	16.0762	15.7986	16.0323
O60664	102	PLIN3	16.7015	18.1892	17.3117
O60664	65	PLIN3	15.6831	15.6026	15.8714
O60673	3119	REV3L	16.2349	NA	16.2287
O60701	207	UGDH	17.5494	NA	18.1309
O60701	339	UGDH	17.2196	18.3684	18.3788
O60701	264	UGDH	18.7015	19.1586	19.1295
O60701	329	UGDH	16.9095	NA	NA
O60701	124	UGDH	16.4672	16.4583	16.9702
O60701	129	UGDH	17.9666	18.4955	18.242
O60701	431	UGDH	16.959	17.4278	17.6541
O60701	434	UGDH	16.3948	16.8547	16.7161
O60701	464	UGDH	18.7399	18.2914	19.0128
O60716	749	CTNND1	15.9218	16.1153	15.5338
O60716	728	CTNND1	16.146	15.5441	16.4571
O60716	622	CTNND1	17.7066	17.5718	17.5312
O60739	66	EIF1B	17.7036	NA	17.1797
O60739	61	EIF1B	17.099	17.1691	16.8531
O60739	42	EIF1B	19.0973	19.0135	18.9604
O60814;P58876;P62807;Q16778;Q99877;Q99879;Q99880	25;25;25;25;25;25;25	HIST1H2BK;HIST1H2BD;HIST1H2BC; HIST1H2BE; HIST1H2BF; HIST1H2BG; HIST1H2BI;HIST2H2BE;HIST1H2BN;HIST1H2BM;HIST1H2BL	17.3911	17.4648	17.2456
O60814;P58876;P62807;Q16778;Q99877;Q99880	21;21;21;21;21;21	HIST1H2BK;HIST1H2BD;HIST1H2BC; HIST1H2BE; HIST1H2BF; HIST1H2BG; HIST1H2BI;HIST2H2BE;HIST1H2BN;HIST1H2BL	21.215	21.1956	20.8631
O60814;P58876;P62807;Q5QNW6;Q99877;Q99879;Q99880	47;47;47;47;47;47;47	HIST1H2BK;HIST1H2BD;HIST1H2BC; HIST1H2BE; HIST1H2BF; HIST1H2BG; HIST1H2BI;HIST2H2BF;HIST1H2BN;HIST1H2BM;HIST1H2BL	23.1529	23.1123	23.0793
O60814;P58876;P62807;Q5QNW6;Q99877;Q99879;Q99880	35;35;35;35;35;35;35	HIST1H2BK;HIST1H2BD;HIST1H2BC; HIST1H2BE; HIST1H2BF; HIST1H2BG; HIST1H2BI;HIST2H2BF;HIST1H2BN;HIST1H2BM;HIST1H2BL	22.2798	21.8162	22.5067
O60814;P58876;P62807;Q16778;Q5QNW6;Q99877;Q99879;Q99880	86;86;86;86;86;86;86;86	HIST1H2BK;HIST1H2BD;HIST1H2BC; HIST1H2BE; HIST1H2BF; HIST1H2BG; HIST1H2BI;HIST2H2BE;HIST2H2BF;HIST1H2BN;HIST1H2BM;HIST1H2BL	19.9568	20.2625	20.1318
O60814;P58876;P62807;Q16778;Q5QNW6;Q96A08;Q99877;Q99879;Q99880	109;109;109;109;109;110;109;109;109	HIST1H2BK;HIST1H2BD;HIST1H2BC; HIST1H2BE; HIST1H2BF; HIST1H2BG; HIST1H2BI;HIST2H2BE;HIST2H2BF;HIST1H2BA;HIST1H2BN;HIST1H2BM;HIST1H2BL	24.4398	24.8713	24.7182
O60814;P62807;Q16778	6;6;6	HIST1H2BK;HIST1H2BC; HIST1H2BE; HIST1H2BF; HIST1H2BG; HIST1H2BI;HIST2H2BE	19.7357	19.9108	19.9201
O60814;P62807;Q16778	12;12;12	HIST1H2BK;HIST1H2BC; HIST1H2BE; HIST1H2BF; HIST1H2BG; HIST1H2BI;HIST2H2BE	19.4291	19.7576	19.4633
O60841	1214	EIF5B	17.7591	17.6314	17.1724
O60869	131	EDF1	16.8404	16.5598	16.9083
O60869	25	EDF1	17.701	17.2873	17.3112
O60869	56	EDF1	NA	NA	16.7005
O60870	23	KIN	18.7965	18.9645	18.7989
O60884	158	DNAJA2	NA	15.6268	15.7391
O60925	11	PFDN1	15.6103	15.1234	15.323
O60925	28	PFDN1	16.8664	17.2419	17.164
O75027	511	ABCB7	17.6098	14.7697	17.8939
O75063	104	FAM20B	17.3667	16.7817	17.1468
O75063	233	FAM20B	20.2212	18.7992	NA
O75077	652	ADAM23	20.8753	20.6043	20.8554
O75083	21	WDR1	17.039	17.0264	16.6948
O75083	28	WDR1	NA	NA	16.5887
O75083	155	WDR1	16.7247	16.9398	16.9377
O75116	216	ROCK2	NA	NA	16.4264
O75116	1065	ROCK2	17.1827	17.9423	17.9743
O75116;Q13464	121;105	ROCK2;ROCK1	NA	NA	15.6194
O75131	184	CPNE3	17.6154	NA	17.9399
O75165	653	DNAJC13	14.9036	NA	16.2935
O75323	75	GBAS	21.3932	21.8262	21.2121
O75323	143	GBAS	16.3598	18.0932	18.4454
O75347	12	TBCA	NA	17.4395	NA
O75347	52	TBCA	17.124	16.8079	17.0853
O75347	105	TBCA	NA	16.3557	16.4761
O75347	28	TBCA	NA	16.0763	15.9258
O75348	21	ATP6V1G1	NA	NA	15.1008
O75369	864	FLNB	18.2469	18.5269	18.3785
O75369	1057	FLNB	18.5435	19.2084	18.8148
O75369	1572	FLNB	18.3474	19.2072	18.7487
O75369	2514	FLNB	16.6698	16.9616	16.888
O75369	2518	FLNB	17.4759	17.3619	17.5053
O75369	1564	FLNB	17.8775	17.8731	17.1339
O75369	681	FLNB	18.3998	18.7944	NA
O75369	2372	FLNB	16.8288	17.8158	17.3087
O75369	1372	FLNB	17.6065	18.3509	18.2548
O75369;P21333;Q14315	465;493;487	FLNB;FLNA;FLNC	17.8819	17.3132	17.8068
O75369	2576	FLNB	16.822	17.3358	17.4343
O75369	1232	FLNB	17.1511	17.5895	17.3044
O75369	987	FLNB	18.1934	17.709	17.5398
O75369;Q14315	60;80	FLNB;FLNC	16.6024	17.9616	17.8991
O75369	6	FLNB	20.3705	20.3148	20.124
O75369	356	FLNB	15.5556	16.4592	NA
O75369	1508	FLNB	17.847	18.314	18.1037
O75369	849	FLNB	16.179	16.3404	16.3079
O75369;P21333	2096;2141	FLNB;FLNA	17.9417	18.7313	18.2587
O75369	1221	FLNB	17.4103	17.7149	17.7293
O75369	1449	FLNB	18.0705	18.3822	18.3485
O75369	744	FLNB	16.3022	16.8279	16.6543
O75369	2074	FLNB	19.1226	19.0517	19.2286
O75369	2150	FLNB	16.9959	16.6595	16.9644
O75369	822	FLNB	NA	17.1195	16.546
O75385	140	ULK1	19.3759	20.467	20.2194
O75390	366	CS	17.7986	18.2211	18.4204
O75390	375	CS	15.7398	16.3404	16.9899
O75390	103	CS	NA	16.8059	16.9516
O75390	382	CS	18.017	18.5491	18.5108
O75390	459	CS	17.1627	16.404	16.924
O75396	38	SEC22B	19.2092	19.6324	19.2504
O75400	680	PRPF40A	NA	15.2277	NA
O75400	727	PRPF40A	17.6753	18.121	18.0953
O75400	676	PRPF40A	NA	15.7044	NA
O75417	91	POLQ	18.8565	18.1794	19.0264
O75449	260	KATNA1	15.3625	NA	NA
O75460	690	ERN1	20.0248	19.8211	19.494
O75475	16	PSIP1	16.1661	15.4793	15.883
O75521	92	ECI2	17.8927	NA	17.6616
O75521	349	ECI2	NA	14.7889	NA
O75521	161	ECI2	18.2517	18.386	NA
O75531	32	BANF1	17.2897	17.5583	17.5111
O75533	240	SF3B1	15.9829	15.009	15.5152
O75533	6	SF3B1	16.817	17.0137	16.4621
O75533	700	SF3B1	NA	15.4355	NA
O75533	195	SF3B1	16.2815	16.4544	16.5931
O75534	758	CSDE1	16.9895	16.5959	16.8628
O75534	307	CSDE1	NA	16.237	15.644
O75575	34	CRCP	18.4439	17.9798	17.8916
O75581	324	LRP6	NA	16.8151	NA
O75582;O75676	62;46	RPS6KA5;RPS6KA4	19.5438	20.3446	20.104
O75643	1146	SNRNP200	16.6695	16.1509	16.7157
O75643	1421	SNRNP200	17.8276	17.5295	16.9475
O75648	103	TRMU	17.831	17.5479	17.0367
O75792	69	RNASEH2A	18.178	17.4727	14.8864
O75794	168	CDC123	19.0618	17.7858	18.2744
O75821	280	EIF3G	15.3219	17.2741	16.742
O75821	153	EIF3G	16.3557	15.9603	15.9726
O75821	94	EIF3G	16.068	16.1685	16.1146
O75821	9	EIF3G	19.3597	18.2851	18.6662
O75821	212	EIF3G	16.9873	17.2174	17.3632
O75821	77	EIF3G	NA	16.9208	16.8592
O75822	224	EIF3J	16.5176	16.2911	16.6766
O75832	221	PSMD10	NA	NA	14.9814
O75879	186	GATB	17.4129	17.4968	17.2993
O75937	40	DNAJC8	15.987	15.9978	15.8509
O75937	176	DNAJC8	NA	15.6546	15.353
O75947	63	ATP5H	17.045	NA	15.8708
O75964	54	ATP5L	NA	15.956	15.9599
O75964	55	ATP5L	16.5217	16.6438	NA
O76003	253	GLRX3	16.2395	15.992	16.5427
O76021	468	RSL1D1	NA	16.7844	16.2914
O76021	408	RSL1D1	16.1926	15.8497	15.876
O76021	38	RSL1D1	NA	15.9228	15.918
O76021	188	RSL1D1	16.4188	16.5626	16.1505
O76021	374	RSL1D1	15.6755	16.0693	16.2477
O76024	836	WFS1	19.6207	18.0503	19.5749
O76031	299	CLPX	16.8444	17.0899	16.7112
O76094	498	SRP72	NA	17.6384	NA
O94776;Q9BTC8	285;288	MTA2;MTA3	16.3995	NA	16.0273
O94804	159	STK10	23.9509	24.2734	24.0521
O94804	65	STK10	17.5263	17.719	17.5549
O94905	199	ERLIN2	NA	16.3478	16.2027
O94905	287	ERLIN2	NA	15.5548	15.6966
O94906	768	PRPF6	NA	14.1443	NA
O94906	680	PRPF6	16.6244	NA	NA
O94906	178	PRPF6	NA	15.7075	NA
O94921	164	CDK14	NA	15.5547	15.5622
O94925	164	GLS	18.2599	18.7973	18.5042
O94988	158	FAM13A	17.9839	17.6937	17.8003
O95197	1013	RTN3	15.5439	16.9828	16.293
O95197	1018	RTN3	17.2598	17.6388	17.5133
O95197	1028	RTN3	16.7939	17.1381	16.8555
O95260	99	ATE1	NA	15.4642	NA
O95292	118	VAPB	18.9543	18.7178	18.9648
O95292	45	VAPB	18.0369	18.3486	18.1405
O95319	495	CELF2	16.5384	17.1779	16.2941
O95319	502	CELF2	NA	15.2871	15.5789
O95319	458	CELF2	15.3251	15.9676	15.9827
O95340	161	PAPSS2	16.944	16.751	17.0789
O95347	930	SMC2	16.5409	15.6167	15.7121
O95347	188	SMC2	NA	15.1069	NA
O95352	140	ATG7	NA	16.8655	16.0742
O95433	208	AHSA1	16.8637	16.4196	NA
O95433	212	AHSA1	16.5028	16.2834	16.2588
O95433	189	AHSA1	NA	17.2019	17.1504
O95453	326	PARN	18.624	18.6234	18.3882
O95470	353	SGPL1	NA	NA	15.4882
O95573	581	ACSL3	17.7929	18.2359	17.8587
O95573	699	ACSL3	18.3617	17.709	17.6361
O95573	13	ACSL3	15.8523	NA	16.4564
O95639	133	CPSF4	14.1892	NA	NA
O95747	289	OXSR1	15.8093	16.2152	15.932
O95757;P34932;Q92598	388;388;388	HSPA4L;HSPA4;HSPH1	18.5231	18.0776	17.7943
O95793	270	STAU1	18.4706	17.781	18.0497
O95810	102	SDPR	16.7124	16.06	16.6329
O95810	291	SDPR	NA	17.8248	NA
O95816	200	BAG2	NA	NA	15.7462
O95816	9	BAG2	NA	14.4913	NA
O95816	189	BAG2	NA	14.9361	15.0314
O95819	155	MAP4K4	24.4093	24.0549	24.0059
O95835	734	LATS1	19.6747	19.1813	19.1806
O95835	830	LATS1	19.3131	19.4052	19.2487
O95835	739	LATS1	18.942	19.1434	19.17
O95994	169	AGR2	17.1916	17.2854	NA
O95994	172	AGR2	15.9081	NA	15.2711
O95994	39	AGR2	18.6463	18.5531	18.3734
O95994	89	AGR2	16.2536	16.821	16.8176
O95994	95	AGR2	17.0278	16.5021	17.0248
O95994	116	AGR2	18.3899	20.0146	19.1506
O95994	165	AGR2	18.721	17.5071	18.1485
O96008	175	TOMM40	15.7488	15.3175	15.5353
O96017	349	CHEK2	17.5741	17.6893	17.6093
O96017	249	CHEK2	17.3273	17.5315	17.4484
P00338	14	LDHA	17.2317	17.3677	17.5222
P00338	232	LDHA	18.1985	18.9789	18.7124
P00338	243	LDHA	18.3848	19.5332	19.7167
P00338	155	LDHA	17.7967	16.8272	16.687
P00338	318	LDHA	20.2855	18.7869	20.1068
P00338	59	LDHA	17.6224	17.3722	18.2048
P00338	118	LDHA	20.9698	21.4091	21.6379
P00338	76	LDHA	17.9598	NA	19.3738
P00352	435	ALDH1A1	17.7039	17.6696	18.4866
P00352	128	ALDH1A1	21.4828	22.2006	21.5346
P00352	260	ALDH1A1	20.4492	20.213	21.085
P00352	410	ALDH1A1	21.1734	22.2326	21.8213
P00352	378	ALDH1A1	27.332	26.2375	27.5824
P00352	490	ALDH1A1	18.6995	19.6334	19.2451
P00352	495	ALDH1A1	19.0153	19.4656	19.2523
P00352	363	ALDH1A1	19.1801	19.8279	19.633
P00352	419	ALDH1A1	21.0763	21.3715	21.4561
P00352	65	ALDH1A1	17.8903	18.7209	18.19
P00352	91	ALDH1A1	19.7484	20.7868	20.5877
P00352	37	ALDH1A1	21.8223	22.5093	22.0433
P00352	193	ALDH1A1	23.045	23.499	23.5414
P00352	22	ALDH1A1	19.481	20.3293	20.5251
P00352	329	ALDH1A1	21.0603	20.9928	21.1698
P00352	348	ALDH1A1	21.2983	20.3946	24.1926
P00352	139	ALDH1A1	20.2318	19.981	20.5206
P00367	187	GLUD1	NA	16.8201	16.7355
P00367	191	GLUD1	NA	16.0116	16.0517
P00367	399	GLUD1	18.4332	19.0276	18.5265
P00367	480	GLUD1	18.527	NA	NA
P00367	503	GLUD1	19.1973	19.8158	19.7861
P00390	97	GSR	17.6937	18.1713	17.6579
P00390	110	GSR	16.5268	17.248	16.8843
P00390	354	GSR	21.6854	22.2714	22.1681
P00390	379	GSR	18.6884	19.6839	19.8048
P00390	164	GSR	17.4332	18.707	17.9919
P00441	10	SOD1	18.1382	18.1796	18.2807
P00441	71	SOD1	16.061	16.55	16.6827
P00441	123	SOD1	17.1848	17.3261	17.0895
P00492	103	HPRT1	16.6667	16.1065	16.124
P00492	166	HPRT1	NA	NA	15.6096
P00505	387	GOT2	16.7237	17.342	18.1809
P00505	430	GOT2	18.0751	17.8769	18.74
P00505	338	GOT2	17.0756	15.7096	16.7711
P00505	73	GOT2	NA	18.2914	17.6609
P00505	363	GOT2	16.8655	16.2193	16.4578
P42684	446	ABL2	16.917	17.8205	17.7635
P00533	875	EGFR	20.0885	19.7062	20.3793
P00533	716	EGFR	21.6926	21.8938	21.5819
P00533	745	EGFR	21.9322	21.9548	21.7561
P00533	867	EGFR	19.16	NA	19.2405
P00533	852	EGFR	17.3882	16.5185	16.7239
P00558	48	PGK1	20.5579	19.7902	20.3118
P00558	279	PGK1	20.8099	20.8629	20.5231
P00558	192	PGK1	19.8411	19.3299	19.6023
P00558	184	PGK1	20.2912	19.5661	19.7238
P00558;P07205	156;156	PGK1;PGK2	20.4061	21.2676	21.1978
P00558	141	PGK1	20.5777	20.9619	20.924
P00558	272	PGK1	18.0979	17.5399	17.5895
P00558	131	PGK1	19.0242	20.0514	19.099
P00558	353	PGK1	18.9008	18.1683	18.4938
P00558	323	PGK1	17.834	17.7597	18.0696
P00558	11	PGK1	18.1631	18.4304	17.8969
P00558	91	PGK1	18.9866	20.0188	19.7796
P00558	75	PGK1	20.5313	20.7415	21.1196
P00558	30	PGK1	20.814	20.9747	20.6771
P00558	264	PGK1	18.2548	17.7016	18.0058
P00558	406	PGK1	17.4335	17.4534	19.0749
P00568	21	AK1	24.2423	23.5552	24.4528
P00973	60	OAS1	18.2625	19.3448	19.5544
P02545	260	LMNA	18.0203	18.0913	18.2484
P02545	261	LMNA	17.4611	15.64	15.556
P02545	417	LMNA	19.661	20.4156	20.2948
P02545	155	LMNA	NA	18.3007	18.1717
P02545	270	LMNA	19.3801	19.7293	19.6909
P02545	78	LMNA	18.3796	18.4825	18.7508
P02545	171	LMNA	NA	16.7251	NA
P02545	311	LMNA	20.6071	20.6406	20.673
P02545	316	LMNA	18.0588	17.917	18.1206
P02545	123	LMNA	17.4063	18.02	18.5355
P02545	420	LMNA	18.9224	18.7376	18.9049
P02545	378	LMNA	20.4107	20.8588	20.6282
P02545	97	LMNA	17.5598	18.1523	18.2557
P02545	135	LMNA	19.0242	19.1511	19.289
P02545	341	LMNA	NA	16.1202	NA
P02545	208	LMNA	18.81	19.5329	18.9643
P02545	233	LMNA	17.194	19.0148	18.6524
P02545	470	LMNA	17.8386	16.3072	18.348
P02545	486	LMNA	18.763	19.3602	17.1443
P02545	450	LMNA	18.1464	17.1379	18.7815
P02545	114	LMNA	17.9786	18.0449	18.2208
P03928	45	MT-ATP8	16.0732	15.5641	15.9515
P03928	54	MT-ATP8	15.6991	NA	16.4133
P04040	237	CAT	21.5391	21.9804	21.7753
P04075	99	ALDOA	21.0092	21.2304	20.8657
P04075	101	ALDOA	19.646	19.757	19.7988
P04075	342	ALDOA	21.1691	19.8763	21.0178
P04075	312	ALDOA	20.9282	18.224	20.2117
P04075	318	ALDOA	16.6146	16.5685	16.7798
P04075	230	ALDOA	19.1205	19.3396	19.803
P04075	322	ALDOA	20.6848	20.9739	20.8505
P04075;P09972	139;139	ALDOA;ALDOC	17.6489	17.0164	17.5794
P04075;P09972	147;147	ALDOA;ALDOC	19.5716	NA	18.8661
P04075	294	ALDOA	17.0426	NA	16.8617
P04075;P09972	208;208	ALDOA;ALDOC	19.2504	19.7548	20.0786
P04075	153	ALDOA	21.5507	21.9463	21.8093
P04075	111	ALDOA	23.2009	23.1477	23.3784
P04075	28	ALDOA	22.1505	22.001	22.0042
P04075	14	ALDOA	19.0909	18.8076	18.8001
P04075	13	ALDOA	19.2608	17.7364	18.8421
P04075;P09972	200;200	ALDOA;ALDOC	21.7163	22.442	22.109
P04083	128	ANXA1	21.2272	21.817	22.1384
P04083	98	ANXA1	NA	20.3987	16.6404
P04083	71	ANXA1	20.8036	21.4838	21.5537
P04083	287	ANXA1	18.9949	19.1614	19.3038
P04083	166	ANXA1	21.6581	22.1884	22.1546
P04083	185	ANXA1	22.4124	23.514	23.5275
P04083	257	ANXA1	19.9215	20.307	20.0915
P04083	294	ANXA1	17.4044	18.39	18.0038
P04083	214	ANXA1	21.5811	21.8305	21.8951
P04083	26	ANXA1	19.9068	NA	17.9525
P04083	29	ANXA1	22.0357	22.1473	22.7137
P04083	81	ANXA1	17.4218	17.903	17.989
P04083	239	ANXA1	19.8927	20.23	20.373
P04083	242	ANXA1	18.37	19.3054	18.4642
P04083	312	ANXA1	18.647	18.3264	18.7864
P04083	147	ANXA1	18.8313	19.6023	19.6393
P04083	161	ANXA1	17.215	17.4009	17.4831
P04183	203	TK1	18.3587	17.7508	17.5803
P04183	32	TK1	19.2553	17.0806	18.4796
P04183	220	TK1	18.572	17.419	18.1337
P04278	163	SHBG	NA	16.0365	16.2797
P04406	227	GAPDH	23.8525	24.4657	24.2545
P04406	61	GAPDH	17.7135	18.4192	17.8465
P04406	215	GAPDH	24.5502	24.4706	24.6635
P04406	5	GAPDH	23.4735	23.5734	23.5556
P04406	86	GAPDH	22.6565	23.7331	NA
P04406	107	GAPDH	21.714	22.7411	22.673
P04406	251	GAPDH	21.4557	21.617	21.4158
P04406	259	GAPDH	18.3275	NA	18.2244
P04406	334	GAPDH	22.9806	21.7974	23.0067
P04406	145	GAPDH	23.2872	24.2045	23.8229
P04406	186	GAPDH	27.8173	28.6766	28.6362
P04792	198	HSPB1	16.6538	17.3244	17.856
P04792	141	HSPB1	19.2883	20.3599	20.6097
P04792	112	HSPB1	19.1944	20.438	19.9903
P04843	564	RPN1	17.4944	17.8275	17.5719
P04843	116	RPN1	NA	16.5351	16.2301
P04843	524	RPN1	17.927	18.3037	18.5755
P04843	187	RPN1	16.8162	16.1588	16.3432
P04843	553	RPN1	NA	15.5791	NA
P04844	70	RPN2	16.0955	NA	15.9997
P04899	35	GNAI2	17.0765	17.6398	17.1222
P05023;P13637;P50993	629;619;626	ATP1A1;ATP1A3;ATP1A2	NA	17.6482	16.8122
P05023	54	ATP1A1	15.9702	15.4485	15.9515
P05023;P13637;P50993;Q13733	773;763;770;779	ATP1A1;ATP1A3;ATP1A2;ATP1A4	NA	15.2205	14.7189
P05091	383	ALDH2	17.2048	16.3329	16.6784
P05091	369	ALDH2	18.667	18.8912	18.9674
P05114	5	HMGN1	16.0638	16.1803	16.4181
P05120	240	SERPINB2	16.6542	NA	NA
P05120	102	SERPINB2	NA	17.759	17.433
P05120	215	SERPINB2	14.6293	NA	NA
P05120	147	SERPINB2	16.9302	16.8729	NA
P05120	205	SERPINB2	NA	NA	15.8659
P05141	23	SLC25A5	NA	17.3051	16.6482
P05141	163	SLC25A5	19.9136	19.8839	19.7651
P05141	166	SLC25A5	18.2156	18.2775	18.2058
P05141;P12236	63;63	SLC25A5;SLC25A6	20.0936	19.4533	20.1935
P05141	245	SLC25A5	19.2184	17.7791	19.4133
P05141	260	SLC25A5	16.712	17.3238	17.5156
P05141	147	SLC25A5	19.8846	19.6289	19.8292
P05141;P12236	33;33	SLC25A5;SLC25A6	20.7693	21.2764	20.9618
P05141;P12236	94;94	SLC25A5;SLC25A6	21.2513	21.5924	NA
P05141	96	SLC25A5	18.7526	19.6829	19.2888
P05165	219	PCCA	18.6436	18.9756	18.5506
P05165	298	PCCA	NA	16.1744	15.2795
P05198	106	EIF2S1	16.8275	16.8766	17.0648
P05204	48	HMGN2	16.7624	NA	NA
P05204	18	HMGN2	NA	16.0855	15.8979
P05387	49	RPLP2	20.7379	20.5068	20.4811
P05387	25	RPLP2	20.9981	21.0917	21.0019
P05388	10	RPLP0	17.5972	18.4656	18.5551
P05388	77	RPLP0	16.8214	16.9843	17.6506
P05388	50	RPLP0	17.1777	16.691	17.0363
P05388	246	RPLP0	18.7729	18.7416	17.6332
P05388	146	RPLP0	NA	16.4595	16.2056
P05455	151	SSB	16.8334	18.0417	17.1899
P05455	166	SSB	NA	15.3468	14.7803
P05455	287	SSB	17.2879	16.9939	17.0161
P05455	280	SSB	15.8059	15.517	15.7332
P05455	208	SSB	16.508	16.5248	16.3743
P05455	269	SSB	NA	15.5243	15.1783
P05455	360	SSB	15.9508	15.8757	16.3082
P05455	344	SSB	16.3324	16.7543	16.571
P05455	328	SSB	18.3461	15.7265	18.28
P05455	204	SSB	15.2383	16.4075	15.6901
P05455	76	SSB	16.7148	16.6808	16.4951
P05455	229	SSB	16.3687	16.6709	16.4327
P05455	95	SSB	17.0386	16.4024	16.9909
P05556	71	ITGB1	16.3967	15.4834	NA
P05556	93	ITGB1	17.5764	16.9898	17.0755
P05556	794	ITGB1	17.4033	17.2458	17.4331
P05556	100	ITGB1	16.644	NA	NA
P05783	81	KRT18	20.2609	19.0395	19.7687
P05783	417	KRT18	19.3638	19.8205	19.4984
P05783	426	KRT18	20.5318	20.6461	19.7649
P05783	215	KRT18	NA	15.7237	16.1993
P05783	187	KRT18	21.8949	20.3586	20.4655
P05783	317	KRT18	19.0267	19.0018	18.5075
P05783	247	KRT18	18.8856	18.889	18.6011
P06241;P12931	427;426	FYN;SRC	22.455	21.4591	22.3415
P06454	103	PTMA	18.9958	18.093	19.1258
P06454	21	PTMA	19.5715	19.157	19.4599
P06493	130	CDK1	21.383	22.3158	22.0884
P06493	56	CDK1	16.0323	16.1268	16.153
P06493	33	CDK1	16.4932	NA	15.4881
P06493	201	CDK1	NA	NA	15.7514
P06493	245	CDK1	NA	NA	14.712
P06576	522	ATP5B	17.2366	17.3001	17.1898
P06576	259	ATP5B	18.7113	18.4018	18.6238
P06576	485	ATP5B	18.3432	18.3398	18.043
P06576	212	ATP5B	25.0587	25.9601	25.3707
P06576	124	ATP5B	19.9901	20.6268	20.3194
P06576	133	ATP5B	18.5669	19.1966	18.4269
P06576	426	ATP5B	NA	17.3091	NA
P06576	159	ATP5B	18.8742	18.6452	19.0397
P06576	198	ATP5B	16.3242	15.8317	NA
P06703	26	S100A6	NA	15.144	16.0074
P06703	47	S100A6	18.0806	21.6554	18.5131
P06703	35	S100A6	18.4751	17.9277	18.7536
P06730	162	EIF4E	17.6959	17.0875	17.2891
P06730	206	EIF4E	17.5176	18.1205	17.4822
P06730	212	EIF4E	NA	15.0841	NA
P06730	119	EIF4E	16.8401	16.6903	16.7048
P06733	54	ENO1	21.6332	20.8677	21.5077
P06733	239	ENO1	NA	21.0122	17.1639
P06733	80	ENO1	22.2629	22.3127	22.2328
P06733	343	ENO1	20.9169	21.2088	21.3244
P06733	221	ENO1	22.4205	22.2818	22.4994
P06733	28	ENO1	21.9502	21.3208	22.4287
P06733	199	ENO1	20.9777	19.3485	19.1197
P06733	120	ENO1	NA	17.9514	17.4757
P06733	326	ENO1	20.751	20.6739	20.8185
P06733	330	ENO1	20.0076	18.699	20.5581
P06733	420	ENO1	21.8333	21.6986	21.8998
P06733	193	ENO1	22.2799	22.7135	22.2107
P06733	89	ENO1	19.6396	19.1301	19.3314
P06733	406	ENO1	22.1625	22.0237	22.2658
P06733	434	ENO1	19.7521	17.0665	19.5697
P06733	358	ENO1	21.6068	20.9905	21.3972
P06733	285	ENO1	21.4364	20.2804	22.0082
P06733	256	ENO1	21.4747	21.3812	21.6989
P06733	60	ENO1	20.3962	20.304	20.7046
P06737;P11216	290;290	PYGL;PYGB	16.7146	14.8731	16.5681
P06744	454	GPI	17.8742	18.1172	17.8592
P06744	550	GPI	20.4446	21.0123	20.6637
P06744	89	GPI	17.1261	17.0642	17.263
P06744	142	GPI	17.8889	15.5055	18.0428
P06744	128	GPI	16.509	16.3166	16.2745
P06746	72	POLB	NA	16.8413	16.157
P06748	27	NPM1	19.9412	19.8239	19.5751
P06748	257	NPM1	21.2048	21.256	21.439
P06748	202	NPM1	20.5628	20.7229	20.5584
P06748	267	NPM1	22.6115	22.5931	22.4257
P06748	229	NPM1	20.5231	20.4057	18.0238
P06748;Q9NYF8	233;725	NPM1;BCLAF1	21.2243	21.4291	21.1665
P06748	236	NPM1	NA	15.8896	NA
P06748	141	NPM1	20.7484	20.6328	20.5983
P06748	212	NPM1	21.1994	21.6159	21.1714
P06748	154	NPM1	19.5151	18.6602	19.2808
P06748	73	NPM1	NA	NA	19.3024
P06753	137	TPM3	18.311	18.8791	19.4043
P06753;P67936	162;125	TPM3;TPM4	17.6866	18.2644	18.2201
P06753	234	TPM3	NA	16.9734	NA
P06753	169	TPM3	NA	16.7802	16.6182
P07099	447	EPHX1	NA	NA	16.644
P07195	7	LDHB	19.2408	19.0272	18.6744
P07195	308	LDHB	NA	19.1702	18.837
P07195	91	LDHB	19.0414	20.559	20.3582
P07195	319	LDHB	18.4799	17.8946	18.571
P07195	266	LDHB	NA	NA	17.3498
P07195	156	LDHB	NA	15.771	15.9661
P07195	119	LDHB	18.3686	18.9393	19.2755
P07195	332	LDHB	NA	NA	18.0929
P07205	106	PGK2	18.4113	18.717	18.5422
P07205	91	PGK2	18.1952	18.1965	18.0298
P07205	388	PGK2	19.4558	19.3681	19.7852
P07237	71	P4HB	18.6104	18.7837	18.691
P07237	65	P4HB	18.4594	18.4497	18.4166
P07237	103	P4HB	17.8355	17.6551	18.121
P07237	263	P4HB	NA	18.1126	NA
P07237	352	P4HB	17.8773	18.327	18.2298
P07237	309	P4HB	NA	16.4259	15.1303
P07237	31	P4HB	18.2618	18.4242	18.3056
P07237	81	P4HB	18.3742	18.9209	18.9428
P07237	444	P4HB	19.5467	20.23	20.0359
P07237	114	P4HB	18.1782	17.7343	18.6422
P07237	283	P4HB	16.8401	16.8166	16.7126
P07237	467	P4HB	17.2595	16.6099	17.2589
P07237	375	P4HB	18.4342	19.2285	19.0156
P07237	207	P4HB	17.2372	17.4773	17.737
P07305	82	H1F0	15.897	16.2848	16.4101
P07305	59	H1F0	NA	NA	14.4269
P07305	69	H1F0	16.3985	NA	16.5996
P07305	27	H1F0	NA	16.1278	15.5121
P07339	341	CTSD	17.2058	17.4311	17.5557
P07355	49	ANXA2	21.7127	21.5456	21.9088
P07355	204	ANXA2	21.4796	21.3936	21.5532
P07355	206	ANXA2	19.8844	20.1578	20.1697
P07355	157	ANXA2	21.798	22.0532	22.0421
P07355	308	ANXA2	15.7417	16.0655	16.0974
P07355	81	ANXA2	19.5444	19.7265	19.7506
P07355	176	ANXA2	20.402	20.6344	20.8878
P07355	313	ANXA2	18.9344	19.8531	19.0776
P07355	28	ANXA2	20.957	21.9442	21.7572
P07355	279	ANXA2	17.9558	17.5678	17.8921
P07355	115	ANXA2	19.1833	19.1109	19.3728
P07355	302	ANXA2	19.5287	19.6515	20.0776
P07355	227	ANXA2	21.0579	21.9628	21.7675
P07355	233	ANXA2	20.8082	21.1154	21.2566
P07355	148	ANXA2	20.1399	20.1713	20.4648
P07384	79	CAPN1	NA	16.6173	15.5295
P07384	84	CAPN1	15.6239	NA	NA
P07437	297	TUBB	20.5435	19.8356	20.6055
P07437;P68371	350;350	TUBB;TUBB4B	19.4898	19.6726	19.5752
P07437	362	TUBB	NA	19.6635	18.2155
P07437	379	TUBB	17.1523	17.6491	17.9326
P07437	58	TUBB	21.4343	20.0868	21.5755
P07437;P68371;Q13509;Q3ZCM7;Q9BUF5	252;252;252;252;252	TUBB;TUBB4B;TUBB3;TUBB8;TUBB6	22.0724	21.5672	22.033
P07437;P68371	324;324	TUBB;TUBB4B	20.71	19.9468	20.4288
P07437;P68371	216;216	TUBB;TUBB4B	22.1007	22.5766	21.7629
P07602	413	PSAP	17.7142	17.6062	18.385
P07602	414	PSAP	18.2856	18.4428	18.6252
P07686	465	HEXB	15.2599	18.1515	18.0066
P07737	38	PFN1	20.1158	19.8073	19.8121
P07737	54	PFN1	22.4443	22.5114	22.4743
P07737	70	PFN1	21.0702	21.5866	21.1782
P07737	105	PFN1	20.2349	21.0708	20.5677
P07737	116	PFN1	20.3852	21.6029	21.213
P07741	34	APRT	NA	NA	15.3758
P07741	91	APRT	20.2677	19.7009	20.4639
P07814	229	EPRS	16.1078	NA	17.1324
P07814	849	EPRS	17.2125	17.0777	17.1005
P07814	861	EPRS	NA	17.1458	17.2836
P07814	1361	EPRS	15.6325	15.5001	15.831
P07814	987	EPRS	16.7735	16.7695	16.4936
P07814	991	EPRS	16.2799	16.8855	16.7493
P07814	666	EPRS	15.7947	15.1832	16.4005
P07814	435	EPRS	NA	NA	17.8342
P07858	209	CTSB	20.3519	20.1353	20.0905
P07858	220	CTSB	17.2677	NA	17.3754
P07900	112	HSP90AA1	29.1131	29.0009	28.791
P07900	116	HSP90AA1	16.3224	20.5689	16.0186
P07900	356	HSP90AA1	NA	24.2529	NA
P07900	431	HSP90AA1	18.3906	16.5184	16.6173
P07900	435	HSP90AA1	NA	18.1506	NA
P07900	436	HSP90AA1	18.3279	17	17.928
P07900	581	HSP90AA1	NA	15.5987	15.3785
P07900	585	HSP90AA1	18.7162	18.9549	18.8185
P07900	632	HSP90AA1	21.2611	21.4201	21.196
P07900	558	HSP90AA1	19.0301	18.8067	18.8328
P07900;P08238;Q58FF8	283;275;197	HSP90AA1;HSP90AB1;HSP90AB2P	20.613	20.5862	20.752
P07900	84	HSP90AA1	18.7615	19.0094	18.4892
P07900	58	HSP90AA1	18.3494	17.9447	18.1106
P07900;P08238	407;399	HSP90AA1;HSP90AB1	23.0885	22.907	22.8835
P07900	446	HSP90AA1	20.0539	20.2537	20.065
P07900;P08238	185;180	HSP90AA1;HSP90AB1	20.083	20.6846	20.0918
P07900;P08238	191;186	HSP90AA1;HSP90AB1	20.5258	21.9113	21.7188
P07900	209	HSP90AA1	18.2004	19.0569	18.8267
P07900	615	HSP90AA1	20.2784	20.2032	20.3834
P07900	513	HSP90AA1	19.7202	20.5557	20.5483
P07900	458	HSP90AA1	19.063	19.2168	19.1902
P07900;P08238	358;350	HSP90AA1;HSP90AB1	21.5453	22.57	22.5579
P07900;P08238	362;354	HSP90AA1;HSP90AB1	20.0197	20.0212	20.0417
P07900	418	HSP90AA1	NA	19.6349	19.1986
P07900	567	HSP90AA1	19.4506	19.0261	19.3984
P07900	485	HSP90AA1	18.2793	17.7239	18.0799
P07900	327	HSP90AA1	16.4762	NA	NA
P07900;P08238	649;641	HSP90AA1;HSP90AB1	17.5752	NA	17.6583
P07900	294	HSP90AA1	21.9173	21.9224	21.7794
P07900	69	HSP90AA1	17.4444	17.3797	17.6834
P07900	478	HSP90AA1	18.033	16.5873	17.485
P07910	157	HNRNPC	19.3147	19.7996	19.5851
P07910	229	HNRNPC	16.5989	17.7004	18.093
P07910	197	HNRNPC	18.3413	18.7348	18.7457
P07910	170	HNRNPC	18.6598	18.4952	18.6438
P07910	176	HNRNPC	19.8844	19.6947	19.8457
P07910	39	HNRNPC	19.7105	19.7549	20.1142
P07910	42	HNRNPC	18.7314	18.6714	18.4281
P07910	89	HNRNPC	20.6527	20.328	20.8242
P07910	219	HNRNPC	17.3128	16.8312	17.2677
P07910	29	HNRNPC	19.4491	20.907	20.9221
P07919	42	UQCRH	16.733	16.3533	16.0012
P07942	1741	LAMB1	16.5192	16.1808	16.6435
P07942	1707	LAMB1	NA	NA	15.772
P07948	275	LYN	20.0679	19.9804	20.2586
P07954	100	FH	15.3206	15.5468	15.5467
P07954	292	FH	16.5128	16.2283	16.1877
P07954	223	FH	15.7526	15.8501	15.8205
P07954	80	FH	16.5628	15.8689	NA
P08133	442	ANXA6	20.0558	20.9179	16.6687
P08134	162	RHOC	16.845	16.1832	16.7571
P08195	217	SLC3A2	16.5493	15.343	17.9252
P08195	255	SLC3A2	17.9958	18.5769	18.0015
P08195	257	SLC3A2	17.8324	18.3514	17.8788
P08195	245	SLC3A2	20.1044	20.4002	19.9764
P08195	160	SLC3A2	18.2057	NA	18.5914
P08195	615	SLC3A2	18.5719	19.3378	19.4404
P08195	145	SLC3A2	17.4283	17.6013	17.4953
P08195	287	SLC3A2	18.5092	18.4938	18.6751
P08238	107	HSP90AB1	29.5115	29.4165	29.2468
P08238	347	HSP90AB1	25.1696	25.3715	25.0584
P08238	428	HSP90AB1	17.9315	16.7464	17.6445
P08238	623	HSP90AB1	19.1993	18.2793	19.0246
P08238	624	HSP90AB1	20.937	21.4701	21.2752
P08238	538	HSP90AB1	18.0104	18.1388	17.4865
P08238	573	HSP90AB1	17.336	16.4484	NA
P08238	577	HSP90AB1	19.4865	18.5769	18.4997
P08238;P14625	53;114	HSP90AB1;HSP90B1	19.8451	19.8652	19.6213
P08238	438	HSP90AB1	20.1317	20.0979	19.8455
P08238	607	HSP90AB1	20.2784	20.2032	20.3834
P08238	505	HSP90AB1	18.7078	18.9516	19.0633
P08238	477	HSP90AB1	17.484	16.9874	17.2389
P08238	491	HSP90AB1	19.4165	19.2387	19.2932
P08238	319	HSP90AB1	16.4762	NA	NA
P08238	199	HSP90AB1	17.442	17.8452	17.1216
P08238	286	HSP90AB1	21.2859	21.0854	21.6413
P08238;Q58FF8	69;69	HSP90AB1;HSP90AB2P	20.0232	19.8519	19.2813
P08473	521	MME	16.6836	16.8982	17.0895
P08473	64	MME	NA	14.6173	NA
P08574	315	CYC1	NA	NA	15.3331
P08581	1232	MET	19.5925	20.0093	20.091
P08581	1244	MET	20.2888	20.4535	20.3137
P08581	1110	MET	NA	17.0478	16.0971
P08590	142	MYL3	18.7629	18.2762	18.9946
P08621	162	SNRNP70	NA	15.2321	15.2336
P08621	130	SNRNP70	17.4036	17.3431	17.3279
P08621	118	SNRNP70	16.6249	17.0004	16.7244
P08670	188	VIM	NA	18.4649	18.3145
P08670	439	VIM	21.1948	20.996	20.7376
P08670	129	VIM	21.1537	21.3507	21.3353
P08670	143	VIM	20.4642	20.1701	20.7462
P08670	236	VIM	18.639	19.6757	19.1297
P08670	262	VIM	NA	17.1469	NA
P08670	235	VIM	19.9853	19.4204	19.8499
P08670	97	VIM	19.0663	17.9944	18.1544
P08670	373	VIM	19.745	18.6195	19.1295
P08670	294	VIM	20.6213	20.1376	20.3317
P08670	313	VIM	18.5448	18.6099	17.8736
P08670	282	VIM	19.6321	18.0508	19.157
P08670	168	VIM	17.9874	17.4378	17.6113
P08670	334	VIM	18.7185	NA	18.5692
P08670	445	VIM	19.9273	20.1104	19.909
P08670	104	VIM	18.7146	18.5742	17.8896
P08686	232	CYP21A2	NA	17.2755	NA
P08708	107	RPS17	19.5008	19.0717	19.1871
P08708	72	RPS17	19.3378	18.9179	18.9694
P08708	32	RPS17	19.3448	19.3556	19.1314
P08708	129	RPS17	21.1725	20.4683	20.7695
P08708	49	RPS17	20.7394	21.0222	21.1682
P08708	44	RPS17	20.0318	19.7633	19.6988
P08708	19	RPS17	19.9788	19.8149	19.9242
P08758	29	ANXA5	18.0714	18.7859	18.2725
P08758	290	ANXA5	17.1209	17.0394	17.8803
P08758	301	ANXA5	16.4479	18.0619	17.7009
P08758	86	ANXA5	17.4157	17.4278	17.3213
P08758	97	ANXA5	20.5306	19.1314	20.3206
P08758	58	ANXA5	15.7638	NA	NA
P08865	89	RPSA	21.9604	22.3879	22.2977
P08865	40	RPSA	21.2706	22.0427	21.0371
P08865	42	RPSA	22.0775	22.03	22.0734
P08865	52	RPSA	18.3928	18.964	19.0102
P09012	60	SNRPA	14.5779	NA	15.8773
P09012	122	SNRPA	16.1767	16.4552	16.0026
P09012	96	SNRPA	17.3055	16.4215	16.7331
P09104	105	ENO2	19.666	19.3172	19.3725
P09211	128	GSTP1	19.9072	20.1283	20.0427
P09211	55	GSTP1	18.829	18.0453	19.1712
P09211	189	GSTP1	16.9266	17.4332	17.2126
P09234	31	SNRPC	15.8251	16.2351	15.6086
P09234	3	SNRPC	17.9314	17.7429	18.2244
P09234	52	SNRPC	17.7966	16.8928	17.7093
P09382	64	LGALS1	20.8073	20.1857	20.7475
P09382	29	LGALS1	20.0528	20.406	20.0917
P09382	128	LGALS1	NA	NA	14.9266
P09429	172	HMGB1	17.3619	NA	NA
P09429;P26583	157;157	HMGB1;HMGB2	18.5062	17.9837	18.6017
P09429	76	HMGB1	16.3722	15.8194	15.7658
P09429	82	HMGB1	18.0284	18.0558	18.1194
P09429	128	HMGB1	20.7643	19.9684	20.3217
P09429	30	HMGB1	20.704	21.3171	20.4062
P09429	146	HMGB1	NA	19.4142	19.4767
P09493	136	TPM1	17.9093	17.3664	18.0001
P09493	161	TPM1	NA	NA	15.6367
P09493	48	TPM1	17.4318	17.9618	17.2741
P09493	248	TPM1	16.2495	16.6873	16.5506
P09496	223	CLTA	18.1079	17.4611	17.6672
P09496	242	CLTA	20.1599	20.1385	19.9577
P09543	400	CNP	24.3553	24.4693	23.9762
P09543	402	CNP	21.5574	21.5607	21.4277
P09543	162	CNP	NA	16.7458	16.697
P09543	255	CNP	NA	23.9837	NA
P09543	73	CNP	16.7243	15.9084	16.0784
P09601	243	HMOX1	15.1584	16.8434	16.8637
P09601	179	HMOX1	19.1419	NA	20.9807
P09601	148	HMOX1	15.2961	16.8974	16.8166
P09622	430	DLD	15.2307	NA	15.35
P09622	267	DLD	17.1	17.1687	16.9086
P09622	132	DLD	16.3337	17.0647	16.9665
P09651	105	HNRNPA1	21.3786	19.401	18.2441
P09651	161	HNRNPA1	16.9268	18.9966	17.5839
P09651	166	HNRNPA1	17.3627	19.5577	18.1404
P09651	78	HNRNPA1	17.2837	19.8511	19.4464
P09651	8	HNRNPA1	18.9825	19.0342	18.8931
P09651	52	HNRNPA1	18.3384	18.8912	19.4403
P09651	350	HNRNPA1	22.27	21.2755	22.0118
P09651;P22626;P51991;Q9C0G6;Q9P225	87;94;108;2901;3216	HNRNPA1;HNRNPA2B1;HNRNPA3;DNAH6;DNAH2	21.5945	21.4578	21.6459
P09661	172	SNRPA1	16.1896	16.2171	15.7074
P09661	56	SNRPA1	15.6734	15.3568	15.6028
P09661	3	SNRPA1	17.0568	17.3476	17.2335
P09874	400	PARP1	NA	14.9751	14.2407
P09914	259	IFIT1	16.7292	NA	16.5027
P09936	131	UCHL1	18.7842	17.6614	18.696
P09936	135	UCHL1	18.4566	18.6497	NA
P09936	221	UCHL1	17.0818	NA	16.8968
P09936	65	UCHL1	17.0707	NA	17.1867
P09936	78	UCHL1	17.6473	17.8793	18.0529
P09936	195	UCHL1	18.2192	18.393	18.5513
P09936	15	UCHL1	19.1412	19.2975	19.5264
P09936	123	UCHL1	16.8667	16.1849	16.6228
P09936	83	UCHL1	17.2495	19.0636	18.7759
P09960	580	LTA4H	15.9183	16.4053	16.2779
P0C0S5	5	H2AFZ	16.3142	16.6286	NA
P0C0S5	116	H2AFZ	17.3902	17.9123	17.4454
P0C0S5	121	H2AFZ	18.6017	19.0246	18.5251
P0C0S8;P20671;Q16777;Q8IUE6;Q93077;Q99878	10;10;10;10;10;10	HIST1H2AG; HIST1H2AI; HIST1H2AK; HIST1H2AL; HIST1H2AM;HIST1H2AD;HIST2H2AC;HIST2H2AB;HIST1H2AC;HIST1H2AJ	16.712	16.9701	16.7924
P0C0S8;P20671;Q16777;Q99878	100;100;100;100	HIST1H2AG; HIST1H2AI; HIST1H2AK; HIST1H2AL; HIST1H2AM;HIST1H2AD;HIST2H2AC;HIST1H2AJ	20.181	20.7519	20.8053
P0C0S8;Q16777;Q8IUE6;Q93077;Q99878	37;37;37;37;37	HIST1H2AG; HIST1H2AI; HIST1H2AK; HIST1H2AL; HIST1H2AM;HIST2H2AC;HIST2H2AB;HIST1H2AC;HIST1H2AJ	21.0876	20.0224	21.3095
P0C0S8;P20671;Q99878	119;119;119	HIST1H2AG; HIST1H2AI; HIST1H2AK; HIST1H2AL; HIST1H2AM;HIST1H2AD;HIST1H2AJ	21.3973	21.2761	21.8175
P0C7P4	177	UQCRFS1P1	NA	NA	15.3646
P0CG12	487	CHTF8	18.6373	18.3749	18.5668
P0DKX0	589	ZNF728	16.8267	NA	17.0371
P0DMM9	106	SULT1A3	23.3615	23.7089	23.8927
P0DMV8;P17066	451;453	HSPA1A;HSPA6	16.3995	NA	16.5132
P0DMV8;P17066	500;502	HSPA1A;HSPA6	18.2719	18.4272	18.2585
P0DMV8;P17066	507;509	HSPA1A;HSPA6	20.1503	19.9084	20.0559
P0DMV8	246	HSPA1A	19.2343	19.3249	19.3757
P0DMV8	328	HSPA1A	19.3495	19.4541	19.8662
P0DMV8	190	HSPA1A	17.7743	17.8644	18.3739
P0DMV8;P17066	345;347	HSPA1A;HSPA6	16.93	16.9627	16.7933
P0DMV8	348	HSPA1A	18.922	19.0691	18.682
P0DMV8	251	HSPA1A	16.2507	16.5929	16.5506
P0DMV8	77	HSPA1A	19.7162	19.4191	19.5645
P0DMV8	56	HSPA1A	25.0246	25.1488	24.7763
P0DMV8	512	HSPA1A	18.145	17.8654	18.1447
P0DMV8	524	HSPA1A	17.1024	17.5837	16.9754
P0DMV8	423	HSPA1A	19.5396	19.3238	19.4675
P0DMV8	159	HSPA1A	19.0566	19.2559	19.1427
P0DMV8	597	HSPA1A	20.1479	20.531	20.4871
P0DMV8;P17066	319;321	HSPA1A;HSPA6	18.2608	18.1451	18.1172
P0DMV8	108	HSPA1A	18.0635	18.1105	18.2153
P0DMV8	539	HSPA1A	18.7913	18.9567	19.2297
P10398	282	ARAF	NA	20.2735	20.2118
P10412	177	HIST1H1E	NA	17.0424	17.2874
P10412	159	HIST1H1E	17.5748	17.2758	17.7358
P10412	168	HIST1H1E	17.7206	17.8657	17.9987
P10412;P16402;P16403	46;47;46	HIST1H1E;HIST1H1D;HIST1H1C	20.9886	21.6853	21.5486
P10412;P16401;P16403	110;113;110	HIST1H1E;HIST1H1B;HIST1H1C	19.1994	19.3241	18.9975
P10412;P16401;P16402;P16403	85;88;86;85	HIST1H1E;HIST1H1B;HIST1H1D;HIST1H1C	21.7062	21.7306	21.7544
P10412;P16401;P16402;P16403	90;93;91;90	HIST1H1E;HIST1H1B;HIST1H1D;HIST1H1C	22.1099	21.9744	21.8696
P10412;P16401	127;130	HIST1H1E;HIST1H1B	17.9274	17.3979	17.5889
P10412	186	HIST1H1E	16.7159	17.269	16.4094
P10412	148	HIST1H1E	18.7998	18.5336	NA
P10412	32	HIST1H1E	16.7025	17.0604	17.413
P10412;P16402;P16403	63;64;63	HIST1H1E;HIST1H1D;HIST1H1C	21.4365	21.2891	21.3222
P10515	473	DLAT	17.693	17.8569	17.8669
P10515	362	DLAT	NA	15.6994	16.2863
P10599	81	TXN	19.8374	18.9934	19.4968
P10599	85	TXN	16.0932	15.1195	15.3576
P10599	94	TXN	20.3801	21.5449	21.3401
P10599	39	TXN	18.8699	19.5327	19.2614
P10599	3	TXN	18.8554	19.0199	19.1002
P10606	121	COX5B	17.6927	17.3773	17.7203
P10606	56	COX5B	NA	NA	16.89
P10606	86	COX5B	17.9311	18.0665	18.1228
P10620	55	MGST1	NA	NA	17.9712
P10768	200	ESD	NA	NA	15.8134
P10809	58	HSPD1	NA	17.2087	NA
P10809	250	HSPD1	19.6606	19.6137	19.7575
P10809	469	HSPD1	20.8329	20.3915	20.1302
P10809	218	HSPD1	18.5751	17.9756	18.8195
P10809	82	HSPD1	17.9578	18.7898	18.6166
P10809	89	HSPD1	17.6383	17.8929	17.7406
P10809	91	HSPD1	17.9563	18.6757	18.6362
P10809	31	HSPD1	17.569	15.8367	17.2579
P10809	130	HSPD1	19.9269	19.7387	19.819
P10809	233	HSPD1	21.1656	20.3788	20.3897
P10809	202	HSPD1	18.3681	18.6659	18.5385
P10809	387	HSPD1	19.7461	19.3268	19.9052
P10809	418	HSPD1	16.1531	17.6303	17.2606
P10809	396	HSPD1	20.0702	20.1156	20.0692
P10809	405	HSPD1	15.158	15.9862	15.791
P10809	292	HSPD1	20.0634	20.9161	20.6994
P10809	301	HSPD1	20.7224	20.8289	20.6713
P10809	417	HSPD1	17.305	16.9874	17.0584
P10809	314	HSPD1	17.8072	16.9301	17.1551
P10809	481	HSPD1	18.5467	18.846	19.5317
P10809	72	HSPD1	20.3449	19.829	20.6867
P10809	359	HSPD1	17.9713	18.6019	18.7668
P11021	326	HSPA5	19.4957	18.6038	19.7084
P11021	294	HSPA5	18.0241	18.389	18.1555
P11021	553	HSPA5	17.0987	16.9955	16.1734
P11021	118	HSPA5	19.7849	19.8998	19.6562
P11021	213	HSPA5	20.2795	19.9145	20.3907
P11021	370	HSPA5	18.7475	18.5096	18.4258
P11021	376	HSPA5	19.8772	19.7161	19.4946
P11021	81	HSPA5	21.705	21.656	21.9047
P11021	96	HSPA5	20.5358	19.5139	20.1368
P11021	621	HSPA5	NA	17.271	19.0067
P11021	353	HSPA5	17.6787	17.5971	17.7704
P11021	447	HSPA5	19.6576	19.3863	19.6799
P11021	138	HSPA5	20.8817	20.1251	20.765
P11021	163	HSPA5	18.6689	18.8862	17.7097
P11021	573	HSPA5	19.4283	20.6789	19.6389
P11021	579	HSPA5	16.593	16.772	16.3886
P11021	523	HSPA5	17.8734	17.998	17.634
P11021	446	HSPA5	18.064	18.122	18.1112
P11021	185	HSPA5	17.3505	18.2994	18.7588
P11021	340	HSPA5	18.5347	18.357	18.4379
P11021	344	HSPA5	17.9244	17.6668	17.7701
P11021	268	HSPA5	16.7837	20.5427	20.3641
P11142	325	HSPA8	20.7324	21.3689	21.015
P11142	328	HSPA8	21.7627	21.8766	21.7219
P11142	539	HSPA8	19.6819	18.1453	19.4491
P11142	601	HSPA8	20.0085	19.4945	19.3918
P11142	112	HSPA8	19.8448	20.0885	17.8443
P11142	319	HSPA8	19.9721	19.8715	19.882
P11142	187	HSPA8	20.28	21.2872	20.1951
P11142	188	HSPA8	20.7803	17.9372	17.3101
P11142;P54652	348;351	HSPA8;HSPA2	21.6502	22.0557	21.8065
P11142;P54652	357;360	HSPA8;HSPA2	21.1717	20.8456	20.8729
P11142;P54652	507;510	HSPA8;HSPA2	20.1503	19.9084	20.0559
P11142	251	HSPA8	18.2441	18.0654	18.1782
P11142	56	HSPA8	26.5696	26.3174	26.2143
P11142	512	HSPA8	19.677	19.0695	19.323
P11142	137	HSPA8	20.2455	20.2358	20.5934
P11142	246	HSPA8	20.9567	21.113	21.1369
P11142	423	HSPA8	20.8782	20.3758	20.5153
P11142	159	HSPA8	21.5757	21.2634	21.2959
P11166	245	SLC2A1	16.6557	17.45	17.4112
P11169	217	SLC2A3	15.3131	15.3947	15.231
P11177	354	PDHB	NA	NA	15.4046
P11216	12	PYGB	15.952	15.4385	15.8073
P11388;REV__Q8TBY8	1367;365	TOP2A	NA	15.9489	NA
P11413	97	G6PD	18.0864	18.7695	18.915
P11413	497	G6PD	19.3007	18.9041	19.3885
P11413	205	G6PD	17.0638	16.5049	18.2672
P11413	476	G6PD	18.7925	20.6656	NA
P11413	478	G6PD	NA	19.5933	NA
P11413	171	G6PD	19.088	19.2388	19.1403
P11413	429	G6PD	18.8477	18.8433	19.016
P11413	89	G6PD	19.4355	19.2702	19.0233
P11413	386	G6PD	18.9131	19.7206	19.4768
P11413	508	G6PD	20.1754	19.8819	20.7794
P11413	514	G6PD	18.8645	18.3857	18.8574
P11413	293	G6PD	17.5119	18.9291	19.0355
P11413	403	G6PD	21.5168	21.4609	21.5344
P11498	273	PC	NA	15.7449	15.6693
P11586	10	MTHFD1	18.2353	18.2881	18.3167
P11586	733	MTHFD1	16.221	16.9895	17.252
P11586	352	MTHFD1	15.1358	NA	15.3722
P11586	302	MTHFD1	16.1458	15.3244	16.632
P11586	553	MTHFD1	18.1093	18.4529	18.0949
P11586	58	MTHFD1	17.15	16.7914	17.0596
P11586	21	MTHFD1	16.946	16.9324	17.11
P11586	866	MTHFD1	19.3134	NA	18.5077
P11586	386	MTHFD1	NA	NA	20.7054
P11766	366	ADH5	NA	15.6423	16.0458
P11766	107	ADH5	16.4338	17.0211	16.5544
P11766	228	ADH5	17.6601	18.2029	18.0321
P11766	315	ADH5	15.466	NA	15.3352
P11908	176	PRPS2	17.1585	NA	NA
P11908	235	PRPS2	18.103	19.1187	18.5204
P11940;Q13310	157;157	PABPC1;PABPC4	18.0218	17.6884	17.8599
P11940;Q13310	167;167	PABPC1;PABPC4	17.9246	17.3582	17.8284
P11940;Q9H361	259;259	PABPC1;PABPC3	17.6812	17.8857	18.0496
P11940;Q9H361	221;221	PABPC1;PABPC3	16.6859	16.712	16.5161
P11940;Q9H361	229;229	PABPC1;PABPC3	16.1821	15.7638	16.0165
P11940;Q9H361	361;361	PABPC1;PABPC3	19.2368	19.4824	19.1382
P11940	312	PABPC1	19.3732	18.4638	18.9719
P11940	104	PABPC1	19.929	19.9524	19.6653
P11940;Q13310;Q9H361	348;348;348	PABPC1;PABPC4;PABPC3	NA	NA	17.3938
P11940	620	PABPC1	18.355	18.3648	18.3062
P11940	138	PABPC1	18.5084	18.4732	18.6452
P12004	164	PCNA	19.4809	19.5971	19.1767
P12004	77	PCNA	17.1703	16.6087	17.1473
P12081	42	HARS	16.1374	15.702	15.7477
P12236	163	SLC25A6	NA	NA	18.3761
P12236	166	SLC25A6	16.786	16.8028	16.5026
P12236	245	SLC25A6	17.5396	NA	17.267
P12236	147	SLC25A6	18.0282	18.0778	18.3571
P12236	96	SLC25A6	NA	17.0053	16.7737
P12268	134	IMPDH2	18.422	18.6195	18.4806
P12268	208	IMPDH2	23.3186	24.1318	23.6156
P12268	422	IMPDH2	19.3478	18.6825	18.9132
P12268	206	IMPDH2	19.7955	21.4676	NA
P12268;P20839	229;229	IMPDH2;IMPDH1	18.0818	18.63	18.3312
P12268	109	IMPDH2	17.2897	16.5205	16.9301
P12268	195	IMPDH2	18.8298	18.6581	18.8922
P12268	511	IMPDH2	17.9535	18.5082	18.0801
P12268	455	IMPDH2	17.7013	NA	17.3841
P12268	436	IMPDH2	17.622	17.6096	17.3695
P12268	438	IMPDH2	NA	17.3354	17.2417
P12270	854	TPR	16.2249	15.9229	15.9619
P12270	1563	TPR	NA	15.7488	15.2564
P12429	97	ANXA3	17.6796	20.4506	20.2201
P12429	101	ANXA3	17.8236	19.8513	20.1471
P12429	104	ANXA3	20.5126	20.7126	20.8916
P12429	176	ANXA3	NA	16.604	16.6264
P12532;P17540	291;292	CKMT1A; CKMT1B;CKMT2	NA	14.3821	NA
P12814	198	ACTN1	NA	15.6748	16.0271
P12956	287	XRCC6	16.485	16.2802	16.271
P12956	591	XRCC6	17.7539	17.5849	17.7684
P12956	297	XRCC6	NA	16.5096	16.5799
P12956	357	XRCC6	15.6798	17.4972	17.8196
P12956	123	XRCC6	17.5767	17.7532	17.7078
P12956	182	XRCC6	17.1318	16.9367	17.0998
P12956	605	XRCC6	NA	17.9723	NA
P12956	463	XRCC6	NA	NA	14.9088
P12956	189	XRCC6	18.147	16.4412	16.4458
P12956	570	XRCC6	18.4079	19.4704	19.112
P12956	238	XRCC6	NA	15.6806	16.0123
P13010	543	XRCC5	16.1002	16.3758	16.0294
P13010	545	XRCC5	17.6192	16.9956	17.8155
P13010	532	XRCC5	NA	17.4994	17.4598
P13010	481	XRCC5	17.7024	17.9485	17.741
P13010	603	XRCC5	16.2973	16.4168	NA
P13073	29	COX4I1	15.5234	17.2181	17.4302
P13073	53	COX4I1	18.3322	18.591	18.9869
P13073	60	COX4I1	16.2485	16.0323	15.6648
P13073	87	COX4I1	15.597	16.4158	16.0513
P13489	226	RNH1	16.5578	15.7868	15.7107
P13489	86	RNH1	18.4728	17.1168	17.3674
P13639	16	EEF2	NA	15.8422	16.131
P13639	258	EEF2	17.3991	16.6656	16.9087
P13639	571	EEF2	18.6463	18.5367	18.4536
P13639	572	EEF2	18.6945	17.9924	18.2842
P13639	594	EEF2	19.1903	19.567	19.3338
P13639	598	EEF2	19.3185	18.7177	18.7625
P13639	239	EEF2	18.5088	18.0581	18.1388
P13639	275	EEF2	21.2084	21.133	21.236
P13639	159	EEF2	18.4046	17.5012	18.3155
P13639	438	EEF2	16.7288	15.8397	16.6292
P13639	439	EEF2	18.1117	17.9485	17.9461
P13639	61	EEF2	15.7701	15.1894	NA
P13639	648	EEF2	18.9716	17.7213	19.1745
P13639	318	EEF2	18.6352	18.2016	18.0575
P13639	32	EEF2	18.4482	18.4752	18.2336
P13639	42	EEF2	18.6771	18.4519	18.2597
P13639	629	EEF2	19.251	19.0851	19.2466
P13639	391	EEF2	17.4599	16.0764	17.0891
P13639	512	EEF2	18.869	18.8145	18.8196
P13639	498	EEF2	18.3726	17.5722	18.584
P13639	638	EEF2	NA	17.4801	NA
P13667	221	PDIA4	19.2081	19.0652	19.2969
P13667	111	PDIA4	17.0799	17.2597	17.1712
P13667	141	PDIA4	17.5823	17.6187	17.9062
P13667	637	PDIA4	17.038	NA	17.3902
P13667	366	PDIA4	15.4285	NA	NA
P13667	509	PDIA4	17.8909	18.0636	17.7146
P13667	528	PDIA4	17.7337	17.8943	18.0999
P13667	533	PDIA4	17.3649	17.7623	17.8241
P13667	576	PDIA4	18.5946	18.6151	18.9773
P13667	145	PDIA4	18.0894	17.9673	18.1623
P13667	163	PDIA4	15.8852	15.8516	16.2758
P13667	260	PDIA4	17.0188	17.0986	16.814
P13667	211	PDIA4	17.4885	17.249	17.4456
P13667	407	PDIA4	16.7873	NA	16.0736
P13667	570	PDIA4	18.9511	18.7241	18.8645
P13667	245	PDIA4	17.0485	16.4733	16.9098
P13693	19	TPT1	NA	17.1246	17.4504
P13693	97	TPT1	17.7536	17.077	17.4246
P13693	102	TPT1	16.6438	16.7507	16.6751
P13693	112	TPT1	18.5784	18.2398	18.503
P13804	226	ETFA	17.3998	17.2543	17.3478
P13804	139	ETFA	18.4926	18.4533	18.059
P13804	216	ETFA	17.5704	17.5406	17.6619
P13987	63	CD59	17.9075	16.8592	17.4596
P13987	66	CD59	17.1674	16.7779	NA
P13995	44	MTHFD2	NA	NA	14.7545
P14174	78	MIF	19.4577	20.6172	20.4217
P14314	196	PRKCSH	17.2869	18.0338	18.2506
P14314	149	PRKCSH	17.5584	17.8115	18.4515
P14314	167	PRKCSH	17.2052	16.7874	17.3886
P14314	431	PRKCSH	17.8474	17.8322	17.734
P14314	436	PRKCSH	16.7661	16.7131	16.7833
P14314	376	PRKCSH	16.2432	15.9586	16.247
P14324	123	FDPS	NA	15.5861	17.0459
P14618	367	PKM	23.2094	23.0522	23.3997
P14618	322	PKM	20.3187	20.4589	21.069
P14618	433	PKM	20.7436	20.6608	20.8857
P14618	66	PKM	20.8564	20.7547	20.9139
P14618;P30613	311;354	PKM;PKLR	21.4202	21.021	21.6933
P14618	475	PKM	19.8786	19.4019	19.5799
P14618	266	PKM	16.3677	16.3901	16.3436
P14618	270	PKM	21.1764	21.459	21.3087
P14618	186	PKM	20.808	20.9863	20.6279
P14618	188	PKM	21.4611	21.4546	21.405
P14618	247	PKM	17.6829	18.1445	17.8345
P14618	505	PKM	18.0014	18.024	19.2512
P14618	89	PKM	19.4202	20.607	19.9391
P14618	166	PKM	19.0041	18.7639	19.0523
P14618	115	PKM	22.8169	22.4539	22.4432
P14618	125	PKM	19.6527	20.0489	19.9957
P14618	498	PKM	19.136	18.3504	19.2824
P14625	360	HSP90B1	17.4928	16.4363	17.3303
P14625	364	HSP90B1	25.4108	25.1693	23.5269
P14625	628	HSP90B1	17.549	17.5402	17.5879
P14625	683	HSP90B1	18.328	17.9102	18.7043
P14625	623	HSP90B1	17.9594	NA	18.8568
P14625	161	HSP90B1	18.4919	19.2779	19.1959
P14625	800	HSP90B1	16.4085	15.4927	16.51
P14625	455	HSP90B1	19.1498	18.6574	18.4086
P14625	458	HSP90B1	22.5467	22.6594	22.4771
P14625	593	HSP90B1	16.3318	16.06	16.0494
P14625	404	HSP90B1	26.2335	25.9738	26.1726
P14625	405	HSP90B1	24.9756	24.7201	24.5874
P14625	663	HSP90B1	18.7291	18.6569	19.1426
P14625	547	HSP90B1	18.0716	17.538	18.1345
P14625	561	HSP90B1	NA	NA	18.572
P14625	467	HSP90B1	18.3674	18.4319	18.5331
P14625	473	HSP90B1	16.5657	17.0208	16.158
P14625	270	HSP90B1	17.7606	15.7773	17.8666
P14625;REV__Q9Y6H5	508;256	HSP90B1	18.4657	18.4947	18.1676
P14625	97	HSP90B1	16.8194	16.9601	17.0318
P14625	135	HSP90B1	NA	15.652	NA
P14625	87	HSP90B1	17.4819	17.6131	17.9165
P14625	537	HSP90B1	17.4338	17.0697	17.3535
P14625	428	HSP90B1	NA	NA	16.9935
P14625	434	HSP90B1	19.2862	18.7655	19.2177
P14625	733	HSP90B1	17.5943	17.9437	17.8284
P14678	88	SNRPB	17.6899	17.5504	18.1785
P14678	57	SNRPB	NA	16.0669	16.0991
P14678	5	SNRPB	16.341	16.3	16.4761
P14854	42	COX6B1	NA	15.0176	NA
P14866	448	HNRNPL	18.1221	18.0746	18.1967
P14866	455	HNRNPL	19.2104	18.5408	19.0855
P14866	248	HNRNPL	16.0613	16.0436	15.8091
P14866	416	HNRNPL	18.3947	18.293	19.157
P14866	418	HNRNPL	19.5911	19.0676	19.3937
P14866	493	HNRNPL	18.9734	19.033	18.9281
P14866	269	HNRNPL	17.3866	17.4061	17.3271
P14866	229	HNRNPL	19.7799	19.6445	19.3921
P14866	302	HNRNPL	20.1329	19.5847	19.5164
P14866	533	HNRNPL	15.7429	16.192	15.7625
P14866	538	HNRNPL	19.0146	18.607	18.8894
P14866	552	HNRNPL	NA	NA	17.1607
P14866	411	HNRNPL	18.1445	18.6415	18.0469
P14866	59	HNRNPL	17.5836	17.5791	17.4516
P14927	72	UQCRB	16.8326	17.1092	16.678
P15056	578	BRAF	21.7391	22.14	21.5586
P15121	243	AKR1B1	16.394	16.4268	16.1825
P15121	90	AKR1B1	15.7742	15.3517	15.4865
P15121;REV__Q6P1J9;REV__Q9NYC9	235;345;1179	AKR1B1	16.2028	16.2486	17.4119
P15121	12	AKR1B1	18.9209	18.9547	19.3026
P15121	22	AKR1B1	20.0229	19.229	19.744
P15121	179	AKR1B1	18.4187	18.4382	18.413
P15170	484	GSPT1	16.495	16.791	16.6839
P15170	490	GSPT1	18.6416	18.4139	18.3927
P15170	448	GSPT1	16.6683	16.0392	16.1961
P15170	247	GSPT1	16.9053	16.2585	16.1652
P15170	493	GSPT1	16.9492	16.68	17.059
P15311	450	EZR	18.2373	18.667	18.6854
P15311	400	EZR	17.4902	17.9735	NA
P15311;P35241	316;316	EZR;RDX	17.8427	17.8769	18.396
P15311;P26038;P35241	566;557;563	EZR;MSN;RDX	16.8415	17.5501	17.6021
P15311	344	EZR	18.4452	18.7891	19.0121
P15311	139	EZR	17.4407	18.0838	18.1199
P15311;P26038;P35241	258;258;258	EZR;MSN;RDX	NA	16.8133	NA
P15311	184	EZR	17.7198	17.7264	18.4768
P15311	523	EZR	16.5662	17.1392	17.1489
P15311;P35241	79;79	EZR;RDX	NA	18.1481	NA
P15311;P26038;P35241	296;296;296	EZR;MSN;RDX	18.4819	18.1506	18.5851
P15311	64	EZR	18.2715	18.4278	18.3669
P15311	357	EZR	17.945	18.2014	18.2903
P15311;P26038;P35241	253;253;253	EZR;MSN;RDX	19.5472	19.8546	19.9875
P15311;P35241	3;3	EZR;RDX	20.3507	20.7974	20.3985
P15311	546	EZR	19.0849	19.4018	19.6626
P15311	327	EZR	19.2595	19.0185	19.1802
P15311	438	EZR	15.8747	16.4612	17.0026
P15311;P26038;P35241	27;27;27	EZR;MSN;RDX	18.0642	17.7843	17.577
P15559	59	NQO1	20.7878	21.0827	19.8711
P15559	77	NQO1	20.4077	20.8624	21.1316
P15559	248	NQO1	NA	17.2426	16.6454
P15559	250	NQO1	16.975	NA	16.8705
P15559	251	NQO1	18.2871	18.8211	18.6024
P15559	271	NQO1	18.5171	18.3835	18.3871
P15559	209	NQO1	19.0045	17.3117	19.0586
P15559	23	NQO1	16.3102	16.5506	16.7891
P15735	53	PHKG2	20.5918	21.5426	21.3129
P15735	364	PHKG2	18.6063	18.2066	18.5032
P15880	65	RPS2	19.8945	19.5722	19.7728
P15880	145	RPS2	16.752	16.7913	16.6614
P15880	257	RPS2	19.4298	17.5899	19.3606
P15880	275	RPS2	19.7167	20.1384	19.7548
P15880	125	RPS2	18.0597	19.321	18.5018
P15880	159	RPS2	17.8765	19.4237	18.7297
P15880	238	RPS2	19.7756	19.4527	19.7405
P15880	211	RPS2	18.254	18.1527	18.1366
P15880	212	RPS2	17.9484	17.6837	18.6057
P15880	173	RPS2	NA	15.4924	NA
P15880	183	RPS2	20.0071	20.2036	19.8662
P15880	114	RPS2	18.5544	18.2176	18.4302
P15880	71	RPS2	16.9377	16.6254	16.7546
P15924	1105	DSP	18.495	NA	NA
P16070	38	CD44	18.1453	18.4826	18.2755
P16070	681	CD44	18.7277	18.1182	18.0949
P16070	739	CD44	17.2327	15.4864	16.8203
P16070	715	CD44	19.6223	18.1901	18.8282
P16070	158	CD44	17.8429	17.0721	17.219
P16104	135	H2AFX	NA	NA	15.7741
P16104	37	H2AFX	NA	16.5494	16.7636
P16152	148	CBR1	16.0631	15.9113	15.7687
P16152	157	CBR1	NA	NA	15.7414
P16401	178	HIST1H1B	15.0275	NA	NA
P16401	49	HIST1H1B	17.7129	17.5029	17.3664
P16401	168	HIST1H1B	15.1341	15.6711	14.6978
P16401	66	HIST1H1B	17.5052	17.226	17.3835
P16402	118	HIST1H1D	16.5814	16.3533	16.3664
P16402	128	HIST1H1D	17.2739	17.034	16.1806
P16402	169	HIST1H1D	NA	18.8991	18.7849
P16402	149	HIST1H1D	17.0357	15.9995	16.4534
P16402	179	HIST1H1D	15.5574	15.2922	15.1191
P16403	159	HIST1H1C	16.1104	15.9692	15.6518
P16403	168	HIST1H1C	17.3367	17.3851	17.2038
P16403	178	HIST1H1C	18.5091	18.6087	18.8204
P16403	148	HIST1H1C	17.3299	17.5851	17.1673
P16403	187	HIST1H1C	17.4445	NA	17.0558
P16403	191	HIST1H1C	17.6593	17.2251	16.806
P16403	122	HIST1H1C	NA	17.905	15.9591
P16422	168	EPCAM	NA	15.3534	NA
P16435	602	POR	19.5811	20.6812	20.3624
P16591	720	FER	21.0246	20.4184	20.7469
P16591	591	FER	20.7851	21.0724	20.7757
P16615	143	ATP2A2	19.7831	19.868	19.6746
P16615	158	ATP2A2	17.6293	18.0816	18.2733
P16615	205	ATP2A2	20.4539	21.772	23.5003
P16615	464	ATP2A2	16.8548	16.616	16.4882
P16615	492	ATP2A2	20.2123	20.3318	20.6162
P16615	502	ATP2A2	16.914	15.8534	16.8557
P16615	169	ATP2A2	17.2724	17.1549	17.4217
P16615	510	ATP2A2	16.8927	15.7827	16.4242
P16615	533	ATP2A2	17.2921	16.9424	17.1858
P16949	128	STMN1	17.342	18.0792	17.5958
P16949;Q93045	53;87	STMN1;STMN2	17.9993	19.9937	20.0138
P16949	119	STMN1	18.8806	18.7735	19.0358
P16949	85	STMN1	17.8782	19.6613	18.5887
P16949;Q93045	43;77	STMN1;STMN2	17.1087	17.4324	16.6899
P16949	62	STMN1	17.456	17.9492	17.7525
P16949	70	STMN1	18.0068	18.6816	18.3537
P16949	109	STMN1	16.5457	16.2811	16.2403
P16949	140	STMN1	17.1762	15.9947	16.0531
P16949	29	STMN1	16.763	17.8887	17.4308
P16989	124	YBX3	19.1746	18.9965	18.7532
P16989	90	YBX3	20.6759	20.659	20.5706
P16989	96	YBX3	19.6496	16.9666	19.5201
P17035	465	ZNF28	NA	17.4883	17.5646
P17066	359	HSPA6	21.1717	20.8456	20.8729
P17096	23	HMGA1	17.1156	16.7224	16.8109
P17096;P52926	62;53	HMGA1;HMGA2	NA	18.3077	17.7303
P17096	31	HMGA1	21.448	20.8146	21.1449
P17096	74	HMGA1	18.4887	18.2276	18.5189
P17174	97	GOT1	NA	NA	15.2941
P17174	55	GOT1	15.5725	NA	NA
P17252	197	PRKCA	17.6967	17.7583	17.6514
P17480	114	UBTF	NA	16.0924	NA
P17655	578	CAPN2	19.0948	NA	NA
P17812	466	CTPS1	17.0456	15.8829	16.7378
P17813	237	ENG	18.8046	18.4139	18.716
P17844	32	DDX5	16.9842	16.2913	16.6316
P17844	470	DDX5	19.894	19.7736	19.3224
P17844	523	DDX5	17.4313	17.0995	17.2256
P17844	391	DDX5	17.8848	17.9531	17.6205
P17844;Q92841	264;341	DDX5;DDX17	17.7236	16.9679	17.4462
P17844	236	DDX5	NA	NA	16.2817
P17844;Q92841	197;274	DDX5;DDX17	17.8261	17.4608	17.357
P17844;Q92841	207;284	DDX5;DDX17	17.4536	16.2347	17.0789
P17844	80	DDX5	16.7199	17.1053	16.6155
P17844	437	DDX5	18.6064	17.8754	18.2234
P17858	392	PFKL	NA	15.372	NA
P17980	125	PSMC3	16.733	17.5929	17.0299
P17980	294	PSMC3	16.0458	17.9703	17.7034
P17980	233	PSMC3	22.0897	21.3286	21.4673
P17980	372	PSMC3	17.2581	17.1522	16.7484
P17987	541	TCP1	17.8879	18.0994	17.8868
P17987	365	TCP1	16.7681	16.7807	16.4198
P17987	126	TCP1	17.2029	16.8258	17.0048
P17987	247	TCP1	16.3109	17.8853	16.9443
P17987	510	TCP1	16.6977	16.3526	15.7215
P17987	400	TCP1	17.2636	17.6306	17.6403
P17987	515	TCP1	16.066	16.239	15.8727
P17987	466	TCP1	19.9025	19.8791	19.9838
P17987	494	TCP1	18.4203	18.3327	18.3282
P17987	199	TCP1	17.5166	18.1534	17.4865
P18077	66	RPL35A	17.3669	17.6005	18.3691
P18077	52	RPL35A	16.9842	16.1675	16.8837
P18077	29	RPL35A	14.7621	NA	16.3958
P18077	8	RPL35A	18.3075	17.1106	18.6587
P18077	95	RPL35A	19.15	19.4403	19.0894
P18077	73	RPL35A	18.7399	18.0472	NA
P18124	88	RPL7	18.9414	18.7191	19.177
P18124	59	RPL7	14.647	NA	NA
P18124	212	RPL7	17.8931	17.3844	18.3276
P18124	19	RPL7	18.6491	18.5099	18.321
P18124	104	RPL7	18.573	18.0733	18.4188
P18124	156	RPL7	18.5945	18.7618	19.1126
P18124	53	RPL7	15.3076	15.7366	16.7957
P18124	223	RPL7	18.446	19.0798	19.1627
P18124	107	RPL7	18.4081	18.0532	18.0221
P18124	29	RPL7	18.2462	17.9464	18.1417
P18124	124	RPL7	18.2541	18.0677	18.1003
P18206	581	VCL	17.4149	17.8385	17.8135
P18206	1020	VCL	17.7793	17.3279	17.1648
P18206	1024	VCL	16.8922	16.9417	17.033
P18206	992	VCL	16.9026	16.7602	16.8106
P18206	216	VCL	15.1663	15.7127	15.7291
P18206	830	VCL	16.0566	15.9093	16.0958
P18206	1070	VCL	16.8256	16.8439	17.2262
P18206	170	VCL	16.8905	16.2723	16.909
P18206	308	VCL	NA	NA	18.5118
P18206	802	VCL	18.274	17.8766	18.0656
P18206	59	VCL	18.2672	18.5279	18.3067
P18621	46	RPL17	17.8277	17.8877	17.7082
P18621	74	RPL17	16.2952	NA	16.7381
P18621	55	RPL17	19.5556	19.6021	19.8415
P18621	37	RPL17	18.838	18.8061	18.7991
P18621	96	RPL17	NA	17.6496	18.8669
P18621	27	RPL17	17.3469	17.4216	17.3061
P18621	13	RPL17	17.3451	17.3228	17.1719
P18669	106	PGAM1	18.8712	18.9581	18.9529
P18669	176	PGAM1	NA	NA	19.7363
P18669	251	PGAM1	15.9715	16.6031	16.7082
P18669	39	PGAM1	18.7987	17.9997	18.2098
P18669	157	PGAM1	19.1171	18.7958	19.3055
P18858	568	LIG1	NA	NA	15.9701
P18858	744	LIG1	20.249	20.1144	20.6186
P18858	882	LIG1	19.097	18.5215	18.752
P18859	46	ATP5J	15.9966	16.4133	16.4285
P19338	96	NCL	17.9447	17.8077	17.9734
P19338	63	NCL	15.9064	17.5935	18.1313
P19338	223	NCL	18.7018	18.1188	17.5706
P19338	228	NCL	NA	17.0584	16.8991
P19338	15	NCL	17.5276	16.9452	16.9443
P19338	521	NCL	16.5953	21.2993	21.201
P19338	639	NCL	18.4498	18.4902	18.7302
P19338	646	NCL	20.985	20.4808	21.146
P19338	288	NCL	17.6925	17.5075	17.7489
P19338	610	NCL	22.2559	22.2876	22.533
P19338	132	NCL	17.8554	17.7169	17.6794
P19338	116	NCL	19.0214	19.1572	18.4446
P19338	449	NCL	18.9572	18.9655	18.6811
P19338	348	NCL	19.9917	20.14	20.6598
P19338	282	NCL	17.3748	16.4354	17.9083
P19338	318	NCL	NA	NA	18.863
P19338	102	NCL	19.0532	19.2153	19.0481
P19338	79	NCL	NA	17.9074	17.8605
P19338	70	NCL	NA	17.6592	16.1378
P19338	380	NCL	NA	20.3401	19.4362
P19338	427	NCL	17.5367	17.5092	17.5141
P19338	429	NCL	19.918	19.0279	19.8611
P19338	333	NCL	19.6278	19.71	19.5103
P19338	467	NCL	18.3156	18.9741	19.1739
P19338	572	NCL	19.4947	19.2304	19.159
P19338	577	NCL	17.0749	21.3463	21.8516
P19338	398	NCL	21.1426	21.3451	20.7796
P19338	6	NCL	16.1512	16.2929	15.9652
P19367	429	HK1	NA	16.1516	16.4941
P19367;Q2TB90	544;544	HK1;HKDC1	15.5964	NA	15.7336
P19525	416	EIF2AK2	25.1175	25.1125	25.0399
P19525	440	EIF2AK2	21.0327	21.9414	21.2342
P19525	296	EIF2AK2	17.7571	17.9817	17.8638
P19784	159	CSNK2A2	20.241	20.3949	20.1233
P19784;P68400	75;74	CSNK2A2;CSNK2A1	17.2392	17.6409	17.5815
P19784	84	CSNK2A2	NA	NA	16.5635
P20042	87	EIF2S2	18.4218	18.282	18.997
P20042	293	EIF2S2	17.8334	17.8611	17.7332
P20042	324	EIF2S2	16.7478	16.1054	16.6394
P20042	276	EIF2S2	15.6054	16.0645	15.7652
P20073	228	ANXA7	16.0617	16.0902	16.5339
P20290	54	BTF3	17.1178	16.6768	17.2335
P20290	57	BTF3	19.1184	19.4239	18.8498
P20290;Q96K17	67;18	BTF3;BTF3L4	18.8518	18.5478	18.7051
P20290	93	BTF3	18.0419	17.3991	17.9627
P20290	171	BTF3	17.1747	16.8863	16.7042
P20290;Q96K17	86;37	BTF3;BTF3L4	17.3826	NA	17.0871
P51148	117	RAB5C	NA	16.3863	17.2993
Q9H0N0	164	RAB6C	16.3736	16.9511	16.9213
P20618	204	PSMB1	NA	18.02	17.8769
P20671	37	HIST1H2AD	18.2515	16.1303	18.3723
P20674	113	COX5A	NA	NA	15.0777
P20674	72	COX5A	17.8963	16.7751	17.7156
P20700	102	LMNB1	16.4666	16.9099	16.3007
P20700	145	LMNB1	17.2608	16.6849	16.218
P20700	483	LMNB1	16.4131	16.5817	16.552
P20700;Q03252	379;373	LMNB1;LMNB2	19.6076	19.8414	19.6443
P20700;Q03252	389;383	LMNB1;LMNB2	15.9085	15.8719	15.7369
P20700	182	LMNB1	NA	17.0893	16.2611
P20700;Q03252	33;27	LMNB1;LMNB2	18.8223	18.6556	18.3865
P20700	271	LMNB1	15.5	18.2679	18.1152
P20700	312	LMNB1	15.7592	NA	16.5924
P20839	208	IMPDH1	21.0305	20.7914	20.7312
P20839	134	IMPDH1	17.5393	17.3113	17.5717
P20962	92	PTMS	17.0003	16.7706	17.1418
P20962	23	PTMS	NA	NA	15.5634
P20962	27	PTMS	NA	15.9908	15.6987
P20962	15	PTMS	18.2554	18.5549	18.9798
P21127	564	CDK11B	19.9147	20.2697	19.7855
P21291	168	CSRP1	19.4786	19.2098	19.2003
P21291	131	CSRP1	17.7266	17.6577	17.2015
P21291	112	CSRP1	17.692	17.5976	17.7714
P21291	178	CSRP1	18.8478	16.9479	18.5815
P21291	42	CSRP1	16.7232	17.5294	17.5026
P21291	8	CSRP1	16.0291	14.7498	15.7454
P21291	69	CSRP1	17.5969	16.5581	17.5137
P21333	906	FLNA	19.0775	19.0988	19.1376
P21333	1162	FLNA	16.7262	16.6907	16.7396
P21333	1164	FLNA	16.1032	16.2729	16.0765
P21333	220	FLNA	19.3468	18.318	18.8784
P21333	1294	FLNA	16.6697	16.9069	16.5726
P21333	1477	FLNA	20.155	NA	NA
P21333	2559	FLNA	18.6176	18.8822	18.8978
P21333	2563	FLNA	19.3955	19.4159	19.2511
P21333	299	FLNA	NA	18.0619	18.6384
P21333	2584	FLNA	NA	17.7351	17.6167
P21333	1593	FLNA	18.6965	19.0114	19.1178
P21333	2280	FLNA	18.6192	18.9478	19.0558
P21333	1071	FLNA	20.0632	19.4591	20.1164
P21333	1536	FLNA	17.3725	17.479	17.3269
P21333	1538	FLNA	18.3389	19.7576	19.7326
P21333	1007	FLNA	20.7318	20.6974	20.6233
P21333	982	FLNA	19.2868	19.5197	18.9164
P21333	1801	FLNA	17.2947	17.0573	16.9662
P21333	92	FLNA	16.6349	17.3134	16.932
P21333;Q14315	43;36	FLNA;FLNC	19.3185	19.1031	19.3076
P21333	87	FLNA	18.1425	18.772	18.4
P21333	179	FLNA	18.5151	17.2709	18.9346
P21333	1814	FLNA	18.5195	18.2364	18.644
P21333	1824	FLNA	15.7775	15.474	15.4956
P21333	1964	FLNA	NA	18.0672	18.5845
P21333	996	FLNA	17.8927	17.639	18.0226
P21333	569	FLNA	17.1335	16.4491	16.8458
P21333	578	FLNA	17.5095	17.1108	17.1736
P21333	700	FLNA	18.7306	19.4537	18.6561
P21333	900	FLNA	19.5801	19.8022	19.4505
P21333	2607	FLNA	19.4842	19.4848	19.3043
P21333	1375	FLNA	19.1168	19.716	19.3587
P21333	876	FLNA	16.7288	16.6566	16.6074
P21333	1452	FLNA	18.0034	17.7648	18.0153
P21333	504	FLNA	NA	17.1105	NA
P21333	508	FLNA	17.3816	17.1368	17.3261
P21333	1549	FLNA	15.8237	16.1318	15.9547
P21333	781	FLNA	18.3956	18.141	18.3713
P21333	771	FLNA	16.92	16.8963	16.6609
P21333	724	FLNA	NA	18.342	18.7231
P21333	338	FLNA	NA	17.0578	17.1881
P21333	520	FLNA	15.7617	15.445	15.739
P21333	58	FLNA	16.1638	16.6411	16.7518
P21333	958	FLNA	19.6218	19.3456	19.3645
P21589	262	NT5E	19.7652	20.5066	19.6513
P21589	67	NT5E	16.6666	16.0042	16.3883
P21796	20	VDAC1	18.4108	17.8925	18.7167
P21796	224	VDAC1	19.0125	18.1386	18.3436
P21796	236	VDAC1	19.9055	19.3546	19.4156
P21796	96	VDAC1	18.4064	18.4223	18.4971
P21796	113	VDAC1	NA	16.7166	16.4631
P21796	274	VDAC1	19.0772	19.3629	19.3316
P21796	61	VDAC1	16.9315	16.5776	16.9869
P21912	126	SDHB	NA	17.0194	NA
P21926	170	CD9	17.1618	17.0439	17.1473
P21980	468	TGM2	NA	14.2601	14.6638
P21980	590	TGM2	16.9805	16.2839	16.67
P21980	205	TGM2	19.1313	18.113	18.4811
P21980	74	TGM2	17.5674	17.5703	18.2011
P21980	425	TGM2	16.0231	16.2755	16.1021
P21980	562	TGM2	NA	15.455	NA
P22087	205	FBL	16.674	16.4497	15.0084
P22087	102	FBL	16.7111	16.2776	16.005
P22087	143	FBL	NA	17.0079	16.0879
P22090;P62701	211;211	RPS4Y1;RPS4X	18.9117	19.3584	19.0678
P22090;P62701	71;71	RPS4Y1;RPS4X	18.1638	18.2008	18.0514
P22090;P62701	37;37	RPS4Y1;RPS4X	NA	14.9172	NA
P22090;P62701	53;53	RPS4Y1;RPS4X	19.6706	19.4963	19.5592
P22090;P62701	62;62	RPS4Y1;RPS4X	17.902	17.6705	17.7691
P22102	852	GART	15.2317	16.0683	15.6202
P22102	219	GART	22.8482	23.1075	22.7979
P22102	148	GART	22.0068	21.9593	21.6578
P22102	156	GART	22.4231	22.353	22.6991
P22102	162	GART	18.0897	18.6061	18.3634
P22102	107	GART	21.4591	20.5324	20.7063
P22102	866	GART	16.0526	16.2705	16.1412
P22102	977	GART	NA	14.7755	15.1246
P22234	228	PAICS	16.4667	16.1517	16.7076
P22234	246	PAICS	18.2954	17.771	17.8322
P22234	110	PAICS	18.3314	17.9077	18.144
P22234	17	PAICS	22.0614	22.0029	21.9496
P22234	19	PAICS	18.1666	18.7652	17.386
P22234	53	PAICS	15.8852	16.5405	16.7477
P22234	36	PAICS	18.118	18.0911	18.0515
P22307	454	SCP2	15.8269	15.6978	15.9792
P22314	802	UBA1	18.5409	18.3949	18.4601
P22314	838	UBA1	NA	NA	15.4509
P22314	296	UBA1	16.7094	16.6435	16.1192
P22314	627	UBA1	20.6569	20.3577	20.7485
P22314	593	UBA1	16.9603	17.3008	17.1563
P22314	528	UBA1	18.6549	18.6421	18.6783
P22314	884	UBA1	17.2915	17.4718	17.4484
P22392	135	NME2	17.277	16.8397	17.2985
P22392	31	NME2	19.0814	19.1058	19.1715
P22392	26	NME2	19.3446	19.6576	19.5535
P22392	39	NME2	19.0975	19.2171	19.5783
P22392	124	NME2	17.1558	16.7264	16.8735
P22392	12	NME2	20.9561	20.9669	20.8493
P22392	100	NME2	20.4013	20.2085	20.2405
P22570	400	FDXR	16.2738	NA	16.283
P22626	112	HNRNPA2B1	21.0254	21.2836	20.853
P22626	113	HNRNPA2B1	18.5954	20.9988	20.5814
P22626	17	HNRNPA2B1	19.4774	20.0912	20.118
P22626	22	HNRNPA2B1	19.289	19.6208	19.72
P22626	168	HNRNPA2B1	21.6431	21.9502	21.2126
P22626	186	HNRNPA2B1	15.5708	15.3952	NA
P22626	120	HNRNPA2B1	18.8272	19.8469	19.4919
P22626	59	HNRNPA2B1	20.3093	20.3369	20.1066
P22695	250	UQCRC2	16.4828	16.5341	16.8939
P22695	162	UQCRC2	17.8015	18.2101	18.1758
P23193	199	TCEA1	NA	15.7676	16.3564
P23193	14	TCEA1	NA	15.0846	15.6846
P23193	67	TCEA1	18.7304	19.3278	18.9632
P23193	71	TCEA1	16.518	16.3774	16.5842
P23193	29	TCEA1	NA	16.4339	NA
P23246	561	SFPQ	16.4045	NA	NA
P23246	319	SFPQ	17.0686	17.5001	17.3289
P23246	330	SFPQ	18.0809	17.7948	18.0786
P23246	314	SFPQ	18.4652	14.7449	18.201
P23246	217	SFPQ	NA	17.547	16.4228
P23246	208	SFPQ	17.0776	16.1746	16.7435
P23246	559	SFPQ	NA	15.1361	15.6834
P23246	291	SFPQ	17.5331	17.9224	17.6509
P23246	271	SFPQ	16.4435	17.5345	16.8378
P23246	413	SFPQ	18.9903	18.7564	18.8697
P23246	495	SFPQ	NA	NA	14.9792
P23284	195	PPIB	NA	17.2404	16.9036
P23284	129	PPIB	18.2987	19.1731	19.271
P23284	89	PPIB	18.1894	NA	18.8466
P23284	215	PPIB	16.6364	NA	15.6763
P23284	67	PPIB	19.869	20.5258	20.0537
P23284	41	PPIB	17.1488	17.4375	17.0621
P23284	45	PPIB	NA	15.0946	NA
P23284	186	PPIB	17.8524	17.9849	17.7741
P23284	165	PPIB	18.2442	19.2537	19.3211
P23284	98	PPIB	19.751	20.0457	20.0654
P23368	357	ME2	22.3039	22.2539	22.848
P23368	346	ME2	17.3395	16.4451	18.1399
P23368	156	ME2	22.5324	23.066	23.1601
P23381	102	WARS	17.0076	17.2106	NA
P23381	331	WARS	18.0036	18.0739	17.9869
P23396	230	RPS3	17.9831	17.8296	17.9369
P23396	75	RPS3	18.3291	18.4237	18.155
P23396	90	RPS3	17.7277	17.7831	17.924
P23396	141	RPS3	19.2517	19.1124	17.6627
P23396	202	RPS3	20.0121	20.1359	20.1288
P23396	10	RPS3	18.2041	18.5361	17.9121
P23396	185	RPS3	19.5769	19.1715	19.144
P23396	187	RPS3	19.5443	18.8905	19.2106
P23396	151	RPS3	17.6949	18.9092	19.3377
P23396	62	RPS3	17.1046	17.88	17.7777
P23396	108	RPS3	19.0578	19.1682	18.8248
P23443	220	RPS6KB1	22.7431	23.0661	23.1082
P23443;Q9UBS0	99;75	RPS6KB1;RPS6KB2	15.0333	NA	15.2029
P23458	718	JAK1	21.1235	22.3685	22.2177
P23526	186	AHCY	19.1705	18.3244	18.0958
P23526	20	AHCY	18.2387	15.8059	18.7545
P23526	401	AHCY	NA	18.7657	18.9099
P23526	405	AHCY	16.7414	17.1928	17.0223
P23526	408	AHCY	16.8621	16.8926	16.7013
P23526	426	AHCY	18.0621	17.3931	18.1583
P23526	322	AHCY	16.3681	16.3231	16.0094
P23528	152	CFL1	19.7062	19.8701	19.5629
P23528	164	CFL1	19.5746	18.3584	19.2246
P23528	112	CFL1	20.4578	20.8261	21.5633
P23528	34	CFL1	20.5445	21.1243	21.1139
P23528	114	CFL1	20.4408	20.4015	20.6942
P23528	132	CFL1	21.2115	21.6368	21.5157
P23528	30	CFL1	19.0792	19.526	19.2651
P23528	78	CFL1	17.3623	16.7348	17.0496
P23528	19	CFL1	20.4453	20.2274	20.514
P23528	92	CFL1	18.3133	18.0868	17.9661
P23588	365	EIF4B	17.1687	17.5227	17.1885
P23588	578	EIF4B	NA	NA	15.8557
P23588	337	EIF4B	16.5649	16.5324	16.6388
P23588	395	EIF4B	16.9684	16.407	16.6314
P23588	343	EIF4B	NA	NA	15.4351
P23763	54	VAMP1	NA	16.1845	16.4891
P23919	19	DTYMK	19.8465	19.8747	19.9766
P23921	88	RRM1	18.9578	17.9464	17.7648
P23921	17	RRM1	17.466	17.2541	17.0536
P24534;P29692	132;188	EEF1B2;EEF1D	16.9374	16.8314	16.6187
P24534;P29692	133;189	EEF1B2;EEF1D	NA	19.0539	19.2862
P24534	7	EEF1B2	18.3942	17.8883	18.4479
P24534	129	EEF1B2	18.8384	18.5587	18.6515
P24534	185	EEF1B2	19.2333	19.1581	NA
P24534	64	EEF1B2	17.0463	16.8369	17.1037
P24534	60	EEF1B2	NA	15.6497	15.7737
P24539	233	ATP5F1	NA	16.1182	15.1697
P24941	129	CDK2	23.8905	23.4334	23.2034
P24941	33	CDK2	17.0663	16.489	16.1394
P25205	351	MCM3	16.4956	17.685	17.3824
P25205	248	MCM3	15.7185	NA	15.1865
P25205	293	MCM3	16.8989	16.5915	16.7731
P25398	132	RPS12	18.5144	18.7585	18.5324
P25398	121	RPS12	18.4653	19.2641	18.7905
P25398	99	RPS12	16.5206	17.0104	16.6833
P25398	93	RPS12	18.3038	17.9277	18.0184
P25398	112	RPS12	NA	16.4614	NA
P25398	78	RPS12	NA	NA	18.6581
P25685	21	DNAJB1	NA	15.3046	NA
P25685	3	DNAJB1	18.7036	18.7353	18.8443
P25685	181	DNAJB1	16.0619	16.8185	16.5588
P25705	531	ATP5A1	17.3059	16.9595	17.1222
P25705	427	ATP5A1	NA	NA	14.9952
P25705	434	ATP5A1	16.417	NA	NA
P25705	305	ATP5A1	23.607	19.2296	19.3082
P25705	194	ATP5A1	18.9231	18.7933	18.9817
P25705	167	ATP5A1	20.5799	20.7175	20.4026
P25705	218	ATP5A1	18.726	18.0465	18.611
P25705	230	ATP5A1	18.7508	19.0221	18.9914
P25705	175	ATP5A1	19.2583	19.4374	19.4969
P25786	243	PSMA1	17.9289	17.9692	18.6247
P25786	115	PSMA1	19.435	19.4577	19.6893
P25787	165	PSMA2	16.0469	15.854	16.1833
P25787	171	PSMA2	17.4231	17.4116	17.394
P25787	92	PSMA2	22.2807	22.2245	22.6438
P25787	176	PSMA2	NA	17.3535	NA
P25787	53	PSMA2	18.629	18.4772	18.7878
P25787	70	PSMA2	16.2628	17.0936	16.8713
P25789	231	PSMA4	17.0878	16.6175	16.7546
P26006	638	ITGA3	17.1102	16.6999	16.7608
P26006	897	ITGA3	16.8239	16.7131	16.6192
P26006	1031	ITGA3	16.7696	16.0514	16.5924
P26038	313	MSN	16.5881	17.2492	17.7313
P26038	316	MSN	NA	15.5865	NA
P26038	388	MSN	16.3388	16.4374	16.0439
P26038	79	MSN	16.1018	16.3535	16.8662
P26038	412	MSN	17.672	18.9191	18.3875
P26038	64	MSN	17.6162	17.6328	17.6452
P26038	352	MSN	16.2291	16.3238	16.4272
P26038	514	MSN	16.1278	15.713	15.9135
P26038	520	MSN	NA	17.0023	NA
P26368	70	U2AF2	NA	15.8892	15.5521
P26368	225	U2AF2	19.0004	NA	NA
P26373	200	RPL13	17.1523	17.1854	16.8253
P26373	136	RPL13	20.4843	20.4018	20.7325
P26373	16	RPL13	NA	NA	17.8042
P26373	163	RPL13	16.7419	16.9514	17.8926
P26373	123	RPL13	19.0911	19.2561	18.8813
P26373	88	RPL13	16.6752	16.8134	16.6071
P26373	177	RPL13	19.2629	19.5639	18.1188
P26373	69	RPL13	NA	17.0111	16.6584
P26447	22	S100A4	16.1446	16.6506	16.7626
P26447	35	S100A4	17.6727	17.8455	17.9848
P26583	141	HMGB2	15.9565	16.3952	16.2075
P26583	3	HMGB2	16.4674	16.5971	16.6145
P26583	127	HMGB2	18.4357	18.2914	18.3024
P26583	173	HMGB2	15.6753	16.5595	15.4549
P26583	30	HMGB2	19.3334	18.5336	19.7479
P26599	428	PTBP1	20.0532	19.6994	19.7801
P26599	137	PTBP1	20.0644	19.5709	19.7911
P26599	48	PTBP1	16.81	16.3791	17.5142
P26599	134	PTBP1	18.2545	19.587	17.5083
P26599	259	PTBP1	19.0543	19.0271	18.9654
P26599	218	PTBP1	20.9907	21.3544	20.6825
P26599	410	PTBP1	20.8348	21.029	20.9581
P26599	65	PTBP1	21.4408	20.9535	21.3945
P26599	402	PTBP1	15.9965	16.3105	15.952
P26599	271	PTBP1	17.1413	16.8436	17.4557
P26599	482	PTBP1	17.3614	17.7977	17.9335
P26599	528	PTBP1	18.4505	15.8781	18.2157
P26599	92	PTBP1	18.4332	18.1971	18.1724
P26639	712	TARS	16.1058	15.9485	16.3804
P26640	966	VARS	16.9672	16.7468	16.9397
P26641	277	EEF1G	NA	17.1261	17.1553
P26641	208	EEF1G	NA	18.1207	NA
P26641	212	EEF1G	18.7795	18.9586	19.5192
P26641	235	EEF1G	17.2381	NA	18.4249
P26641	428	EEF1G	NA	NA	16.8968
P26641	227	EEF1G	15.6825	15.4025	15.4347
P26641	147	EEF1G	15.5461	16.2926	16.1257
P26641	401	EEF1G	17.9965	17.6778	17.8513
P26641	219	EEF1G	17.8557	17.6671	17.7387
P26641	294	EEF1G	19.1243	18.4988	19.1143
P26885	30	FKBP2	15.4211	NA	NA
P26885	103	FKBP2	18.3934	18.7218	18.0935
P27037	326	ACVR2A	NA	16.9313	NA
P27348	139	YWHAQ	18.7433	18.5215	18.3399
P27348	49	YWHAQ	19.8386	19.9146	19.9643
P27348;P31946;P31947;P61981;P63104;Q04917	120;122;122;125;120;125	YWHAQ;YWHAB;SFN;YWHAG;YWHAZ;YWHAH	18.9082	19.0641	19.067
P27348	68	YWHAQ	17.4944	17.6381	17.772
P27448;Q7KZI7	180;177	MARK3;MARK2	18.8508	19.1226	18.9325
P27448	89	MARK3	20.5688	20.4952	20.4674
P27448;Q7KZI7;Q96L34	64;61;67	MARK3;MARK2;MARK4	17.6412	16.6146	17.8941
P27540	140	ARNT	NA	16.665	NA
P27635	42	RPL10	19.9795	19.7939	19.9227
P27635	121	RPL10	18.7186	18.1833	18.902
P27635	208	RPL10	NA	NA	15.6608
P27635	30	RPL10	17.1941	17.1264	17.1974
P27635	74	RPL10	18.3442	17.421	17.6964
P27635	78	RPL10	17.477	16.4292	16.6366
P27635	101	RPL10	19.2003	18.9582	19.1012
P27635	175	RPL10	NA	15.8122	17.6216
P27635	145	RPL10	17.8818	17.6651	17.8923
P27635	13	RPL10	17.0825	16.7827	16.7598
P27694	588	RPA1	17.515	16.8299	17.074
P27695	103	APEX1	17.9087	18.3526	NA
P27695	197	APEX1	15.9399	15.6264	15.8086
P27695	7	APEX1	18.3031	18.4079	18.4001
P27695	228	APEX1	17.7932	17.4352	17.8301
P27707	34	DCK	19.2213	17.4587	19.2032
P27708	1313	CAD	15.9599	15.9402	15.8546
P27708	754	CAD	17.859	17.5436	17.3649
P27797	355	CALR	16.2683	16.1131	16.2283
P27797	358	CALR	16.2215	15.8708	NA
P27797	164	CALR	17.8146	18.7178	18.8058
P27797	62	CALR	19.0602	19.2089	18.9073
P27797	159	CALR	19.1605	19.3771	19.2457
P27797	43	CALR	18.0254	18.5679	17.8595
P27797	206	CALR	18.7555	18.9969	19.4098
P27797	209	CALR	19.1346	19.3068	19.1479
P27797	151	CALR	17.6372	18.6814	18.7332
P27797	375	CALR	NA	NA	15.7936
P27816	718	MAP4	16.8173	17.3387	17.3342
P27816	1070	MAP4	16.7509	NA	17.9549
P27816	1034	MAP4	NA	16.497	16.4818
P27816	1038	MAP4	15.8701	15.9522	16.0448
P27816	998	MAP4	15.9346	16.1808	16.0438
P27816	852	MAP4	15.7604	16.1174	16.4096
P27816	997	MAP4	15.913	15.0465	NA
P27816	802	MAP4	16.5995	16.6653	17.2125
P27816	809	MAP4	17.2682	17.6833	17.6829
P27816	946	MAP4	NA	16.7317	NA
P27816	986	MAP4	15.6332	16.2878	16.5831
P27816	702	MAP4	16.0848	17.1766	16.6534
P27824	127	CANX	18.7647	18.9756	19.2675
P27824	87	CANX	16.9565	16.4399	16.9707
P27824	210	CANX	18.2772	18.9156	18.604
P27824	217	CANX	NA	16.3742	NA
P27824	401	CANX	18.4763	17.7793	17.7042
P27824	170	CANX	18.768	18.4733	18.7232
P27824	182	CANX	18.1575	18.2915	17.7654
P27824	233	CANX	18.0302	18.0212	18.2098
P27824	398	CANX	18.8647	17.6601	19.2749
P28072	67	PSMB6	NA	15.9057	15.5599
P28288	479	ABCD3	17.8905	NA	18.0048
P28482	151	MAPK1	28.1264	27.8605	28.2377
P28715	90	ERCC5	NA	20.0526	NA
P29317	778	EPHA2	21.8364	20.2992	20.3617
P29323	787	EPHB2	19.3444	18.666	17.2426
P29353	313	SHC1	19.3474	20.5917	NA
P29401	232	TKT	20.6213	21.3267	21.2728
P29401	241	TKT	19.3146	20.029	19.5674
P29401	465	TKT	18.9667	17.285	19.8662
P29401	260	TKT	20.352	20.7279	20.8186
P29401	343	TKT	19.4655	20.6841	20.2363
P29401	352	TKT	19.5283	19.536	19.8738
P29401	327	TKT	19.2552	20.1304	19.8879
P29401	283	TKT	19.5959	19.5814	20.0664
P29401	102	TKT	17.3836	17.4004	17.5209
P29401	282	TKT	16.2168	18.8559	16.67
P29401	16	TKT	19.7089	20.2335	20.0705
P29401	310	TKT	19.7249	20.4513	20.8328
P29401	314	TKT	19.6942	20.1208	20.3301
P29401	281	TKT	NA	18.8475	NA
P29401	603	TKT	NA	17.5897	NA
P29401	524	TKT	19.3116	20.4099	19.6854
P29401	493	TKT	19.3747	19.8964	20.0529
P29401	538	TKT	19.7201	20.4006	20.8757
P29401	144	TKT	16.4698	15.4712	16.738
P29692	59	EEF1D	19.9494	19.8941	19.7304
P29692	117	EEF1D	18.9337	18.7422	18.715
P29692	232	EEF1D	17.9277	18.4775	19.193
P29966	152	MARCKS	17.5413	18.0027	17.9944
P29966	165	MARCKS	18.3427	18.3109	18.9379
P29966	11	MARCKS	18.014	17.7407	17.9556
P30040	137	ERP29	17.425	15.8698	18.3737
P30040	230	ERP29	16.1735	15.9776	16.0343
P30040	54	ERP29	16.7666	16.3431	16.4725
P30040	253	ERP29	17.056	17.6352	17.1592
P30040	204	ERP29	17.0652	17.2194	17.52
P30041	56	PRDX6	17.368	17.2576	17.0967
P30041	63	PRDX6	NA	17.4727	NA
P30041	209	PRDX6	19.18	18.9842	19.1428
P30041	144	PRDX6	19.2119	NA	19.3646
P30043	178	BLVRB	NA	15.8393	16.2506
P30044	86	PRDX5	20.9721	20.0757	20.7527
P30044	116	PRDX5	17.129	17.1853	17.1182
P30048	253	PRDX3	17.1276	15.2302	16.8853
P30048	196	PRDX3	17.8242	18.4848	18.4649
P30048	149	PRDX3	19.4588	19.508	19.5788
P30049	165	ATP5D	16.7225	15.4594	16.167
P30050	31	RPL12	19.467	19.4394	19.3062
P30050	40	RPL12	19.7073	19.4948	19.3276
P30050	41	RPL12	18.2589	18.1212	18.1787
P30050	61	RPL12	18.6823	19.3127	18.9486
P30050	99	RPL12	20.5595	20.7668	20.293
P30084	282	ECHS1	16.6487	16.5067	17.1887
P30084	118	ECHS1	NA	NA	15.4924
P30084	43	ECHS1	18.5318	18.4667	18.1475
P30084	284	ECHS1	15.9525	15.5546	16.0023
P30084	261	ECHS1	16.1053	16.2686	16.3479
P30085	16	CMPK1	23.7826	24.5782	25.2195
P30086	150	PEBP1	17.6756	17.2586	17.6749
P30086	113	PEBP1	17.4666	17.9084	17.4859
P30101	347	PDIA3	17.0643	17.0152	17.514
P30101	496	PDIA3	17.515	17.4378	17.6342
P30101	362	PDIA3	18.89	18.504	18.7544
P30101	335	PDIA3	16.9914	15.5585	16.6761
P30101	460	PDIA3	19.0524	18.7743	18.2269
P30101	500	PDIA3	16.1295	17.789	17.1749
P30101	466	PDIA3	16.154	16.082	15.4883
P30101	146	PDIA3	17.1351	NA	NA
P30101	75	PDIA3	18.3294	18.0966	18.1804
P30101	425	PDIA3	19.4782	19.655	19.2866
P30101	417	PDIA3	17.1606	17.0935	17.0992
P30101	129	PDIA3	18.6403	17.4818	17.02
P30101	226	PDIA3	17.59	16.9322	17.3417
P30101	288	PDIA3	NA	15.5863	15.632
P30153	107	PPP2R1A	NA	NA	16.127
[truncated: 2,994 more rows]

## Sheet: Calu6
Leading Proteins	Positions	Gene Symbol	Calu6 DMSO Log2	Calu6 AZD6244 Log2	Calu6 MEK162 Log2
A0AVT1	851	UBA6	19.8096	20.5044	20.7827
A0AVT1	503	UBA6	18.833	18.6835	19.2953
A0FGR8	875	ESYT2	18.8837	18.8847	17.9323
A0PK00	55	TMEM120B	17.4755	17.1574	17.1263
A1A4S6	258	ARHGAP10	17.5493	17.1999	16.3042
A2A3N6;P55036	559;74	PIPSL;PSMD4	16.0837	16.2052	16.0109
A2RTY3	221	HEATR9	16.0098	16.4477	NA
A3KMH1	453	VWA8	NA	14.21	NA
P42356	1742	PI4KA	19.6247	19.8655	19.8621
A5PLL1	492	ANKRD34B	NA	16.1533	15.5671
A6NCE7	30	MAP1LC3B2	17.0653	17.3008	16.6526
A6NCE7	51	MAP1LC3B2	NA	NA	15.5699
A6NCM1	811	IQCA1L	18.9991	18.6919	18.9985
A6NI28	191	ARHGAP42	NA	15.7835	NA
A6NIZ1	174		15.928	16.0236	15.7142
A8K855	242	EFCAB7	18.6237	NA	NA
B2RPK0;P09429	150;150	HMGB1P1;HMGB1	17.2215	17.44	17.2469
B2RPK0;O15347	154;152	HMGB1P1;HMGB3	NA	NA	16.7275
B2RPK0;P09429	90;90	HMGB1P1;HMGB1	19.9644	20.1335	20.121
B2RPK0;P09429	127;127	HMGB1P1;HMGB1	20.4952	19.9848	17.7476
B2RPK0;P09429;P26583	12;12;12	HMGB1P1;HMGB1;HMGB2	20.6247	20.8215	21.1795
B2RPK0;P09429;P26583	28;28;28	HMGB1P1;HMGB1;HMGB2	19.831	NA	NA
B2RPK0;P09429	177;177	HMGB1P1;HMGB1	16.1887	17.6595	18.4976
B2RPK0	29	HMGB1P1	19.8355	NA	NA
B2RPK0	82	HMGB1P1	18.2288	18.9197	19.1854
B2RPK0;P09429;P26583	50;50;50	HMGB1P1;HMGB1;HMGB2	19.4557	19.7129	19.5572
B5ME19	644	EIF3CL	18.2295	18.1406	17.3824
B5ME19	895	EIF3CL	15.8196	15.6374	15.2396
B5ME19	200	EIF3CL	15.47	15.3634	15.6682
B5ME19	72	EIF3CL	15.3143	NA	NA
B5ME19	136	EIF3CL	15.919	15.8108	15.7934
B5ME19	99	EIF3CL	16.2369	16.077	15.892
CON__ENSEMBL:ENSBTAP00000016242;Q71U36;Q9BQE3	112;112;112	TUBA1A;TUBA1C	18.065	18.548	19.1574
CON__ENSEMBL:ENSBTAP00000016242;Q71U36;Q9BQE3	311;311;311	TUBA1A;TUBA1C	20.7347	20.4546	19.9191
CON__ENSEMBL:ENSBTAP00000016242;Q71U36;Q9BQE3	401;401;401	TUBA1A;TUBA1C	20.2529	19.9263	19.3182
CON__ENSEMBL:ENSBTAP00000016242;Q71U36;Q9BQE3	163;163;163	TUBA1A;TUBA1C	19.5599	19.6187	19.3139
CON__ENSEMBL:ENSBTAP00000016242;Q71U36;Q9BQE3	96;96;96	TUBA1A;TUBA1C	22.5105	22.0437	22.075
CON__ENSEMBL:ENSBTAP00000016242;Q71U36;Q9BQE3	60;60;60	TUBA1A;TUBA1C	22.2124	21.789	22.3501
CON__Q14533;CON__Q3KNV1	132;117	KRT81;KRT7	16.3948	16.4475	16.4712
CON__Q14533	319	KRT81	15.16	15.2191	NA
CON__O95678;CON__P05787;CON__Q922U2	424;364;437	KRT75;KRT8;Krt5	17.5844	17.3228	17.2499
CON__O95678;CON__P07744;CON__P12035;CON__P35908;CON__Q922U2	154;151;203;189;167	KRT75;Krt4;KRT3;KRT2;Krt5	15.0334	NA	NA
CON__O95678;CON__P07744;CON__P12035;CON__P35908;CON__Q922U2	159;156;208;194;172	KRT75;Krt4;KRT3;KRT2;Krt5	21.0141	20.9007	19.8719
CON__P05784;P05783	365;372	Krt18;KRT18	17.3936	17.2013	17.5422
CON__P05784;P05783	160;167	Krt18;KRT18	16.3565	15.2898	15.3511
CON__P05787	285	KRT8	19.8975	19.1031	19.26
CON__P05787	347	KRT8	19.2017	18.727	18.512
CON__P05787	472	KRT8	19.7797	19.1196	18.3453
CON__P05787	207	KRT8	17.7763	17.5062	18.0706
CON__P05787	96	KRT8	19.2076	18.9223	18.9103
CON__P05787	117	KRT8	19.1153	19.0935	18.8017
CON__P05787	122	KRT8	18.037	NA	17.552
CON__P05787	393	KRT8	22.3273	22.1549	21.9171
CON__P05787	325	KRT8	20.3241	19.9926	20.1251
CON__P05787	130	KRT8	19.2881	19.2713	19.0819
CON__P05787	304	KRT8	19.5143	19.6242	19.2371
CON__P05787	197	KRT8	15.3358	NA	NA
CON__P05787	8	KRT8	18.898	18.474	18.2391
CON__P10096;P04406	261;263	GAPDH;GAPDH	21.5254	21.3935	21.3604
CON__P60712;P63261;P68032	326;326;328	ACTB;ACTG1;ACTC1	23.2252	23.6945	23.6679
CON__P60712;P0CG38;P63261;P68032;Q6S8J3	213;913;213;215;913	ACTB;POTEI;ACTG1;ACTC1;POTEE	17.6348	17.8943	18.0269
CON__P60712;P63261;P68032	50;50;52	ACTB;ACTG1;ACTC1	23.6445	24.0398	24.1047
CON__P60712;P63261	291;291	ACTB;ACTG1	20.709	20.9641	19.7731
CON__P60712;P63261	113;113	ACTB;ACTG1	23.1134	23.5701	23.7573
CON__Q3KNV1;P08670	394;402	KRT7;VIM	22.2297	22.0064	21.7211
CON__Q3SX28;P06753;P67936	128;129;92	TPM3;TPM4	NA	NA	14.6379
CON__Q3SX28;P06753;P09493	7;8;7	TPM3;TPM1	14.8633	15.349	16.1767
CON__Q3SX28;P06753;P09493;P67936	112;113;112;76	TPM3;TPM1;TPM4	20.1001	20.3918	20.1514
CON__Q3SX28;P06753	248;249	TPM3	17.0442	16.9631	17.2766
CON__Q3ZBD7;P06744	366;366	GPI;GPI	15.9819	16.1713	16.0229
CON__Q6NXH9;CON__Q7RTS7	148;157	Krt73;KRT74	19.7015	19.4297	19.3709
E9PAV3	1945	NACA	17.7407	17.5351	17.3852
E9PAV3	2005	NACA	18.7112	18.1194	18.8039
E9PAV3	1963	NACA	17.4187	17.4484	17.8327
H7BZ55	1192	CROCC2	NA	16.7283	16.5927
O00116	347	AGPS	16.233	15.9746	16.0626
O00148;Q13838	52;53	DDX39A;DDX39B	18.4968	17.7095	17.6517
O00148	35	DDX39A	17.8617	16.5298	17.0778
O00148;Q13838	383;384	DDX39A;DDX39B	20.1624	20.1734	19.8168
O00148	240	DDX39A	18.6523	18.6729	18.2812
O00148	187	DDX39A	16.8003	17.0263	16.4486
O00148;Q13838	333;334	DDX39A;DDX39B	21.1914	21.1788	20.9416
O00154	172	ACOT7	NA	NA	15.483
O00154	157	ACOT7	16.0518	NA	NA
O00154	198	ACOT7	16.473	16.4091	16.523
O00154	369	ACOT7	17.4497	NA	17.1436
O00193	174	SMAP	18.4131	18.2292	18.4059
O00193	13	SMAP	16.4056	16.6779	16.7653
O00193	49	SMAP	NA	13.9872	NA
O00193	75	SMAP	NA	19.4026	NA
O00231	32	PSMD11	17.55	17.2227	NA
O00231	417	PSMD11	15.1928	15.0032	14.8704
O00232	330	PSMD12	16.1742	15.8833	16.5798
O00232	52	PSMD12	16.7494	17.2235	16.6872
O00232	98	PSMD12	14.8099	14.7254	14.6081
O00233	87	PSMD9	20.2355	20.5024	20.6378
O00264	96	PGRMC1	16.8813	16.8348	16.3509
O00264	102	PGRMC1	17.0399	17.2884	17.2877
O00264	105	PGRMC1	17.4652	17.4941	17.7749
O00267	344	SUPT5H	15.8618	15.7308	NA
O00299	119	CLIC1	20.9583	20.9329	20.862
O00299	131	CLIC1	18.9305	18.5994	18.9012
O00299	192	CLIC1	NA	17.2881	16.7389
O00410	800	IPO5	17.5906	NA	17.1444
O00418	170	EEF2K	16.844	16.1839	16.2385
O00418	238	EEF2K	21.2339	20.8653	20.789
O00425	440	IGF2BP3	17.4237	17.6248	17.3772
O00425	552	IGF2BP3	17.1728	17.3202	17.0188
O00425;Q9NZI8;Q9Y6M1	294;294;292	IGF2BP3;IGF2BP1;IGF2BP2	16.988	16.9184	17.1795
O00425;Q9NZI8;Q9Y6M1	465;465;487	IGF2BP3;IGF2BP1;IGF2BP2	16.8884	17.1569	17.4548
O00425;Q9NZI8	223;223	IGF2BP3;IGF2BP1	17.1321	16.9027	16.7508
O00425	190	IGF2BP3	16.7146	17.0995	17.1075
O00425	567	IGF2BP3	17.8443	17.7871	17.8135
O00429	271	DNM1L	17.6	17.5947	16.9522
O00483	76	NDUFA4	15.2102	15.4732	15.1893
O00483	10	NDUFA4	16.2734	16.2728	NA
O00505	97	KPNA3	17.602	17.5906	17.6015
O00515	223	LAD1	NA	15.9397	NA
O00541	26	PES1	16.0686	16.4728	NA
O00541	533	PES1	15.1199	NA	NA
O00541	111	PES1	16.2016	15.9829	15.9035
O00541	152	PES1	15.1143	14.9108	15.2374
O00567	438	NOP56	16.8807	16.0964	15.0419
O00567	90	NOP56	15.9722	16.3751	15.6095
O00567	375	NOP56	15.5127	15.5887	15.9329
O00571	255	DDX3X	14.2716	14.7882	15.2705
O00571	81	DDX3X	15.772	15.5659	15.2932
O00571	511	DDX3X	18.3984	17.6299	18.2377
O00571	118	DDX3X	16.6363	16.4464	15.9826
O00571	491	DDX3X	17.3733	17.4553	17.3967
O00571	427	DDX3X	19.8337	20.4984	20.656
O00592	394	PODXL	18.6022	17.923	17.0541
O00592	418	PODXL	17.8247	17.3095	17.1474
O00764	119	PDXK	17.8896	NA	NA
O14526	181	FCHO1	18.1691	17.8741	17.9286
O14530	211	TXNDC9	NA	18.6074	NA
O14579	278	COPE	15.5492	15.8514	15.9972
O14602	88	EIF1AY	18.5423	19.0738	19.2382
O14656	108	TOR1A	23.2127	24.3071	23.5216
O14656	320	TOR1A	19.384	19.4346	19.6796
O14657	327	TOR1B	21.83	23.0647	22.2732
O14657	115	TOR1B	21.8301	22.1097	21.992
O14684	42	PTGES	15.396	18.5914	NA
O14733	245	MAP2K7	16.3806	NA	16.1318
O14737	105	PDCD5	15.55	15.2059	14.8736
O14737	20	PDCD5	18.8147	18.6262	18.7148
O14737	63	PDCD5	16.2796	16.335	17.2465
O14737	68	PDCD5	16.2103	NA	15.4538
O14745	159	SLC9A3R1	17.5784	17.1063	17.0131
O14745	19	SLC9A3R1	19.1571	18.3093	17.9022
O14757	132	CHEK1	17.7995	17.3603	17.4498
O14757	445	CHEK1	21.6047	21.3517	21.0546
O14802	398	POLR3A	18.6608	20.1126	19.7066
O14802	445	POLR3A	17.3956	17.1874	16.9838
O14818	52	PSMA7	15.9723	15.7275	15.6686
O14874	245	BCKDK	18.6115	18.7649	18.5002
O14880	149	MGST3	16.9436	17.4341	17.1434
O14920	147	IKBKB	20.1788	19.9949	19.8542
O14936	41	CASK	18.4569	18.1564	18.7958
O14936	305	CASK	14.9426	NA	NA
O14950	151	MYL12B	17.5675	17.7142	18.2921
O14964	207	HGS	15.9109	16.3993	15.1617
O14965	258	AURKA	23.5617	22.8512	22.7018
O14965;Q96GD4;Q9UQB9	143;87;53	AURKA;AURKB;AURKC	21.3844	20.9706	20.9446
O14979	306	HNRNPDL	20.7498	20.6223	20.2325
O14979	180	HNRNPDL	21.3247	21.1453	21.1599
O14979	289	HNRNPDL	19.1619	18.9691	18.8069
O14979	197	HNRNPDL	16.5836	NA	NA
O14979	221	HNRNPDL	17.5521	17.4602	17.5278
O14979	149	HNRNPDL	18.1924	17.7471	16.8883
O14980	594	XPO1	18.1306	18.012	17.9773
O14980	686	XPO1	NA	17.6354	NA
O14980	693	XPO1	NA	17.1867	16.9338
O15021	698	MAST4	16.3568	16.596	16.9501
O15066	371	KIF3B	17.9428	17.8885	17.8808
O15067	236	PFAS	19.319	NA	18.3385
O15067	639	PFAS	17.1384	16.6733	16.5705
O15091	415	KIAA0391	17.837	18.2901	17.7728
O15111	146	CHUK	20.2759	18.7321	18.3705
O15144	269	ARPC2	NA	NA	14.7849
O15144	295	ARPC2	17.3679	17.349	17.5305
O15173	126	PGRMC2	16.2075	16.4578	16.7243
O15173	132	PGRMC2	NA	14.3689	15.4693
P53778	155	MAPK12	19.1805	18.4789	18.3127
O15347	161	HMGB3	14.1631	16.9075	17.3196
O15347	112	HMGB3	15.9257	17.0811	16.7385
O15347	125	HMGB3	16.5514	16.4674	NA
O15347;P26583	88;90	HMGB3;HMGB2	17.4377	18.6201	18.5155
O15347	145	HMGB3	17.7194	18.0163	18.3391
O15347	43	HMGB3	18.0078	17.8308	15.1852
O15371	41	EIF3D	15.948	16.1351	18.5619
O15371	53	EIF3D	16.9822	17.0517	16.8152
O15371	90	EIF3D	16.8063	16.7662	16.5986
O15371	458	EIF3D	15.7153	15.6362	NA
O15372	269	EIF3H	15.386	NA	NA
O15372	274	EIF3H	18.1728	17.9892	17.421
O15381	311	NVL	21.8021	22.2666	22.0805
O15382	353	BCAT2	13.8814	14.5455	NA
O15438	1329	ABCC3	NA	NA	14.7762
O15439	633	ABCC4	20.0326	17.8021	19.4028
O15446	70	CD3EAP	15.1085	15.5472	14.6539
O15479	92	MAGEB2	15.5299	16.2086	15.8406
O15511	93	ARPC5	NA	16.3452	NA
O15530	465	PDPK1	17.315	16.3186	15.982
O43143	166	DHX15	18.3732	18.0206	18.5419
O43143	786	DHX15	17.2145	16.8256	16.6751
O43143	691	DHX15	17.0071	16.817	17.4969
O43148	208	RNMT	NA	NA	16.4104
O43149	2586	ZZEF1	NA	NA	18.891
O43166	1074	SIPA1L1	20.8056	21.0098	21.3588
O43169	35	CYB5B	17.2378	17.4195	16.7526
O43252	171	PAPSS1	17.5303	17.0892	16.9404
O43390	300	HNRNPR	22.1693	22.2509	22.3445
O43390;O60506	584;576	HNRNPR;SYNCRIP	17.7868	18.0346	17.5376
O43390	257	HNRNPR	NA	17.3456	NA
O43390	374	HNRNPR	17.6896	18.1045	18.1624
O43390;O60506	313;310	HNRNPR;SYNCRIP	17.0905	17.1059	16.991
O43390	103	HNRNPR	18.8905	18.6095	18.9266
O43390	341	HNRNPR	18.0431	18.4328	18.0302
O43395	65	PRPF3	18.4727	18.5035	18.4033
O43399	128	TPD52L2	16.0327	15.4709	15.4835
O43399	139	TPD52L2	17.7463	NA	17.5537
O43399	90	TPD52L2	NA	NA	16.0275
O43399	70	TPD52L2	16.4453	16.1976	16.1587
O43491	514	EPB41L2	16.7805	16.1887	16.2507
O43491	83	EPB41L2	15.8825	15.3179	15.2606
O43491	277	EPB41L2	17.2389	17.4362	17.0139
O43491	601	EPB41L2	16.7153	16.6336	16.6936
O43491;P11171	946;808	EPB41L2;EPB41	NA	NA	14.2941
O43505	377	B4GAT1	21.3141	21.0342	21.1304
O43670	31	ZNF207	16.1993	16.7432	16.5413
O43681	301	ASNA1	22.1146	21.0802	21.9746
O43681	45	ASNA1	17.7376	17.5319	17.389
O43684	179	BUB3	16.3936	16.191	16.3757
O43707	779	ACTN4	18.133	18.343	18.3903
O43707	497	ACTN4	16.9568	17.4829	17.7001
O43707	760	ACTN4	NA	16.2156	16.2991
O43707	450	ACTN4	14.8489	16.2838	NA
O43707	214	ACTN4	16.9914	NA	17.1107
O43707	604	ACTN4	20.405	20.7429	20.6472
O43707;P12814	176;157	ACTN4;ACTN1	16.1729	16.2063	16.278
O43707;P12814	54;35	ACTN4;ACTN1	17.5854	17.67	17.5481
O43707;P12814	417;398	ACTN4;ACTN1	16.839	16.6013	NA
O43707	98	ACTN4	17.5382	17.6666	17.6382
O43707	535	ACTN4	17.262	17.6752	17.813
O43707	108	ACTN4	15.1446	NA	15.6002
O43709	255	WBSCR22	16.0026	16.2569	15.4921
O43768	40	ENSA	15.4232	15.747	NA
O43768;P56211	63;58	ENSA;ARPP19	15.9858	15.3317	15.6163
O43768;P56211	74;69	ENSA;ARPP19	16.5146	16.2098	15.2862
O43776	445	NARS	17.6307	17.3618	17.0869
O43776	244	NARS	15.8947	15.5117	15.2459
O43795	995	MYO1B	14.8668	NA	NA
O43809	23	NUDT21	19.1591	19.1492	19.4378
O43852	75	CALU	14.7812	15.1343	15.4613
O43865	284	AHCYL1	20.3491	20.3291	21.3948
O43865	286	AHCYL1	21.1147	NA	NA
O43865	267	AHCYL1	16.0677	16.3311	16.7136
O60216	387	RAD21	15.9623	15.9042	15.6803
O60218	173	AKR1B10	NA	14.5961	NA
O60218	125	AKR1B10	15.6525	NA	NA
O60264;P28370	319;322	SMARCA5;SMARCA1	15.7366	15.8237	15.7221
O60282;P33176	849;847	KIF5C;KIF5B	17.1712	17.1269	17.3889
O60282;P33176	238;237	KIF5C;KIF5B	17.6169	17.7743	18.1384
O60282;P33176	253;252	KIF5C;KIF5B	16.057	15.819	16.3461
O60285	180	NUAK1	18.1508	18.8466	19.0933
O60307	492	MAST3	19.9343	19.9821	19.8194
Q9UMY4	62	SNX12	15.3642	15.0985	15.8685
O60503	1232	ADCY9	16.5126	17.3298	NA
O60506	363	SYNCRIP	18.1701	18.0996	18.3722
O60506	81	SYNCRIP	20.2137	20.3952	20.3636
O60506	91	SYNCRIP	16.9205	NA	17.3923
O60506	100	SYNCRIP	18.8905	18.6095	18.9266
O60506	297	SYNCRIP	23.3862	23.2301	23.6687
O60506	371	SYNCRIP	19.5549	19.2858	19.1351
O60506	232	SYNCRIP	16.5257	15.7862	16.5996
O60506	123	SYNCRIP	17.1732	NA	NA
O60506	42	SYNCRIP	17.0605	17.3456	17.5125
O60513	293	B4GALT4	NA	16.7296	16.8525
O60568	89	PLOD3	23.1554	22.8767	22.7852
O60678	481	PRMT3	19.2114	18.6886	19.0879
O60701	339	UGDH	13.5116	14.8597	15.0056
O60701	264	UGDH	15.539	15.4729	15.0319
O60701	129	UGDH	17.0121	16.7796	16.452
O60701	464	UGDH	NA	15.6909	NA
O60716	749	CTNND1	16.5482	15.5909	15.924
O60716	728	CTNND1	15.1592	14.8901	15.0186
O60716	622	CTNND1	16.0382	16.2611	16.134
O60739	61	EIF1B	14.5044	NA	NA
O60739	42	EIF1B	17.5994	17.4409	17.3224
O60814;P58876;P62807;Q16778;Q99877;Q99879;Q99880	25;25;25;25;25;25;25	HIST1H2BK;HIST1H2BD;HIST1H2BC; HIST1H2BE; HIST1H2BF; HIST1H2BG; HIST1H2BI;HIST2H2BE;HIST1H2BN;HIST1H2BM;HIST1H2BL	17.945	17.7491	17.409
O60814;P58876;P62807;Q16778;Q99877;Q99880	21;21;21;21;21;21	HIST1H2BK;HIST1H2BD;HIST1H2BC; HIST1H2BE; HIST1H2BF; HIST1H2BG; HIST1H2BI;HIST2H2BE;HIST1H2BN;HIST1H2BL	20.1302	19.8614	19.2027
O60814;P58876;P62807;Q5QNW6;Q99877;Q99879;Q99880	47;47;47;47;47;47;47	HIST1H2BK;HIST1H2BD;HIST1H2BC; HIST1H2BE; HIST1H2BF; HIST1H2BG; HIST1H2BI;HIST2H2BF;HIST1H2BN;HIST1H2BM;HIST1H2BL	22.7685	22.9579	22.7911
O60814;P58876;P62807;Q5QNW6;Q99877;Q99879;Q99880	35;35;35;35;35;35;35	HIST1H2BK;HIST1H2BD;HIST1H2BC; HIST1H2BE; HIST1H2BF; HIST1H2BG; HIST1H2BI;HIST2H2BF;HIST1H2BN;HIST1H2BM;HIST1H2BL	21.9596	21.5888	21.2206
O60814;P58876;P62807;Q16778;Q5QNW6;Q99877;Q99879;Q99880	86;86;86;86;86;86;86;86	HIST1H2BK;HIST1H2BD;HIST1H2BC; HIST1H2BE; HIST1H2BF; HIST1H2BG; HIST1H2BI;HIST2H2BE;HIST2H2BF;HIST1H2BN;HIST1H2BM;HIST1H2BL	20.2701	20.4041	20.222
O60814;P58876;P62807;Q16778;Q5QNW6;Q96A08;Q99877;Q99879;Q99880	109;109;109;109;109;110;109;109;109	HIST1H2BK;HIST1H2BD;HIST1H2BC; HIST1H2BE; HIST1H2BF; HIST1H2BG; HIST1H2BI;HIST2H2BE;HIST2H2BF;HIST1H2BA;HIST1H2BN;HIST1H2BM;HIST1H2BL	25.3737	25.4398	25.7169
O60814;P62807;Q16778	6;6;6	HIST1H2BK;HIST1H2BC; HIST1H2BE; HIST1H2BF; HIST1H2BG; HIST1H2BI;HIST2H2BE	19.7366	19.9442	19.6995
O60814;P62807;Q16778	12;12;12	HIST1H2BK;HIST1H2BC; HIST1H2BE; HIST1H2BF; HIST1H2BG; HIST1H2BI;HIST2H2BE	15.8441	16.1885	17.4355
O60841	650	EIF5B	15.779	15.7452	NA
O60841	628	EIF5B	16.3216	16.2436	16.1107
O60841	1195	EIF5B	16.4807	16.4675	16.7629
O60841	1214	EIF5B	17.0811	NA	17.0063
O60869	131	EDF1	NA	14.5971	14.8388
O60869	25	EDF1	14.7748	15.5018	15.5501
O60869	56	EDF1	16.0168	16.0167	15.6288
O60870	23	KIN	17.9442	17.8315	17.7435
O60884	158	DNAJA2	16.0931	15.9559	15.9864
O60925	28	PFDN1	16.2898	15.6864	16.0966
O60942	294	RNGTT	16.757	16.5747	16.7612
O75027	511	ABCB7	17.4219	17.1431	17.2667
O75077	652	ADAM23	19.8709	20.0105	19.8242
O75083	21	WDR1	14.813	14.46	15.3138
O75083	155	WDR1	14.8139	NA	NA
O75116	216	ROCK2	17.4789	17.8907	17.9313
O75116	1065	ROCK2	18.481	18.8603	18.6108
O75116;Q13464	121;105	ROCK2;ROCK1	NA	15.2703	15.3175
O75131	184	CPNE3	19.5718	20.1589	20.0687
O75165	653	DNAJC13	18.4564	18.474	19.2335
O75323	75	GBAS	19.5602	19.0297	19.3618
O75323	143	GBAS	15.2828	15.8006	14.8882
O75347	52	TBCA	15.42	15.3319	NA
O75347	105	TBCA	15.7151	15.0285	14.8097
O75348	21	ATP6V1G1	17.9543	NA	15.3671
O75356	248	ENTPD5	15.5771	16.1415	16.6635
O75369	864	FLNB	16.5507	16.2627	16.8346
O75369	1057	FLNB	17.4137	17.4631	17.7415
O75369	1572	FLNB	17.6361	17.632	17.718
O75369	2514	FLNB	NA	15.2589	15.6645
O75369	2518	FLNB	15.0012	15.4426	15.4569
O75369	1564	FLNB	16.4382	16.5955	17.0843
O75369	2372	FLNB	NA	NA	15.4998
O75369	1372	FLNB	16.1252	NA	16.1925
O75369;P21333;Q14315	465;493;487	FLNB;FLNA;FLNC	15.3041	16.1681	15.9327
O75369	2576	FLNB	NA	15.5185	15.9674
O75369	1232	FLNB	15.7805	15.8949	16.3894
O75369	987	FLNB	15.3674	15.9039	16.1178
O75369	6	FLNB	19.1193	19.4104	19.684
O75369	1508	FLNB	15.4143	14.2357	15.2987
O75369	849	FLNB	15.6698	15.2386	15.4394
O75369;P21333	2096;2141	FLNB;FLNA	15.5239	16.0865	15.775
O75369	1221	FLNB	15.7526	15.9183	15.6726
O75369	744	FLNB	15.3423	16.1446	15.9957
O75369	2150	FLNB	NA	NA	15.1765
O75369	822	FLNB	NA	NA	15.721
O75385	140	ULK1	16.6496	16.8797	17.9367
O75390	366	CS	18.2693	18.5059	18.7987
O75390	375	CS	17.9086	17.7193	17.4991
O75390	103	CS	17.4561	17.2658	17.6835
O75390	382	CS	18.6545	18.9801	18.5983
O75390	459	CS	16.8016	16.9603	16.1325
O75396	38	SEC22B	19.1988	18.6807	18.4986
O75400	590	PRPF40A	15.7768	14.9945	15.2302
O75400	727	PRPF40A	18.7784	19.1016	18.9811
O75400	676	PRPF40A	17.6011	17.7024	17.4816
O75436	133	VPS26A	21.4462	21.7431	21.5722
O75460	690	ERN1	20.6854	20.1251	19.8253
O75475	16	PSIP1	15.7729	15.7531	15.7803
O75494	225	SRSF10	15.3624	NA	NA
O75521	92	ECI2	17.2979	17.2323	17.1771
O75521	349	ECI2	NA	13.8856	NA
O75521	161	ECI2	16.1445	19.3535	19.2893
O75533	240	SF3B1	15.866	16.0454	15.4515
O75533	121	SF3B1	NA	16.7527	16.5867
O75533	6	SF3B1	17.5307	17.6981	17.9951
O75533	700	SF3B1	17.4541	17.439	16.981
O75533	195	SF3B1	16.5325	16.8822	16.1374
O75575	34	CRCP	18.3383	18.1965	18.052
O75582	179	RPS6KA5	19.5272	19.3508	19.7594
O75582;O75676	62;46	RPS6KA5;RPS6KA4	20.2771	19.9787	20.5369
O75643	1146	SNRNP200	17.4409	17.1442	17.2259
O75643	577	SNRNP200	20.2617	19.0024	20.7496
O75643	1421	SNRNP200	19.0126	19.1271	18.8983
O75643	55	SNRNP200	14.8205	NA	NA
O75643	1172	SNRNP200	15.4781	15.3019	15.6571
O75648	103	TRMU	17.435	17.8118	NA
O75792	69	RNASEH2A	17.1577	16.8787	17.0429
O75794	168	CDC123	17.6406	16.5716	16.339
O75821	280	EIF3G	18.5298	18.4674	18.6307
O75821	94	EIF3G	15.9397	15.8194	15.2356
O75821	9	EIF3G	19.1477	19.4465	18.8777
O75821	212	EIF3G	16.9529	16.5433	15.4462
O75821	77	EIF3G	16.1105	16.2199	15.7876
O75822	224	EIF3J	16.5486	16.5235	16.1891
O75879	332	GATB	16.3174	17.4357	17.5559
O75879	186	GATB	19.9589	20.3923	20.3123
O75879	139	GATB	23.4167	23.4317	24.3551
O75879	280	GATB	16.4606	17.1307	16.9353
O75937	40	DNAJC8	NA	16.3386	16.0378
O75937	176	DNAJC8	16.2468	16.9638	17.3509
O75947	63	ATP5H	16.5555	17.8875	17.4852
O75964	54	ATP5L	16.9084	17.292	17.051
O75964	55	ATP5L	17.9344	18.1489	18.0631
O76003	253	GLRX3	16.7396	16.1999	15.9168
O76021	468	RSL1D1	17.0652	17.1593	16.5691
O76021	408	RSL1D1	16.317	16.2416	16.2148
O76021	472	RSL1D1	15.9393	15.8376	NA
O76021	38	RSL1D1	15.7438	16.0189	16.0194
O76021	188	RSL1D1	16.4205	16.2481	16.3761
O76021	374	RSL1D1	16.2037	16.8731	16.135
O76024	836	WFS1	20.7671	21.1923	20.7451
O76031	299	CLPX	20.0832	19.7703	19.1054
O76094	498	SRP72	NA	17.5694	NA
O94776;Q9BTC8	285;288	MTA2;MTA3	18.2217	17.9313	17.0858
O94804	159	STK10	26.6768	26.3679	26.4967
O94804	65	STK10	20.7882	20.5788	20.3789
O94804	574	STK10	16.1314	15.3059	15.0736
O94826	188	TOMM70A	17.5529	17.5781	17.6415
O94903	99	PROSC	18.9256	18.4663	18.7312
O94905	199	ERLIN2	14.2211	NA	15.0346
O94905	287	ERLIN2	15.1871	NA	NA
O94906	768	PRPF6	15.4541	NA	15.2023
O94906	710	PRPF6	17.5313	17.0774	15.8946
O94906	680	PRPF6	21.8565	21.1853	21.764
O94906	178	PRPF6	16.7311	16.3139	NA
O94921	164	CDK14	18.2879	18.1779	18.235
O94925	164	GLS	19.6655	19.8175	19.8886
O94988	158	FAM13A	16.4375	16.5593	16.479
O95071	2656	UBR5	15.87	NA	NA
O95166	46	GABARAP	15.7932	NA	15.8775
Q5XX13	100	FBXW10	17.2603	NA	NA
O95197	1013	RTN3	NA	NA	14.6857
O95197	1018	RTN3	16.3403	16.3144	15.7238
O95197	1028	RTN3	16.5614	16.346	16.2505
O95218	95	ZRANB2	15.9539	15.8152	16.514
O95260	99	ATE1	15.6234	15.4584	15.2358
O95292	118	VAPB	18.8762	18.8275	18.3778
O95292	45	VAPB	17.7211	17.8723	17.6303
O95299	70	NDUFA10	17.8311	18.2562	17.9586
O95319	495	CELF2	20.5434	20.2862	19.64
O95319	502	CELF2	15.6575	15.3854	15.4433
O95319	458	CELF2	17.0357	16.3048	16.4066
O95340	161	PAPSS2	16.671	16.5696	16.3754
O95347	930	SMC2	16.5654	16.425	16.1005
O95347	493	SMC2	17.0819	16.7153	15.3047
O95347	188	SMC2	15.3306	16.1583	15.3756
O95352	140	ATG7	15.383	NA	15.2627
O95352	309	ATG7	18.0214	17.6689	17.5757
O95433	208	AHSA1	16.5494	16.3084	15.7885
O95433	212	AHSA1	15.9477	16.2699	15.7849
O95433	189	AHSA1	15.722	NA	NA
O95453	234	PARN	15.962	16.7539	16.2786
O95453	326	PARN	22.6171	23.2021	22.5847
O95573	581	ACSL3	18.2874	18.1573	17.78
O95573	699	ACSL3	18.4968	18.1979	17.957
O95639	133	CPSF4	16.4626	16.5053	16.3965
O95747	289	OXSR1	15.9978	15.8154	14.7964
O95757;P34932;Q92598	388;388;388	HSPA4L;HSPA4;HSPH1	18.0331	16.82	17.9637
O95793	270	STAU1	16.506	16.5554	16.1812
O95816	123	BAG2	NA	NA	17.8637
O95816	9	BAG2	16.9585	16.6245	16.7486
O95816	189	BAG2	15.8672	15.0234	15.5941
O95819	155	MAP4K4	24.4436	25.0847	25.1384
O95835	734	LATS1	19.9325	20.4144	20.0822
O95835	830	LATS1	17.9095	17.6204	18.5463
O95835	739	LATS1	17.4567	17.6679	17.4419
O95994	169	AGR2	16.8858	17.3395	17.5371
O95994	172	AGR2	NA	15.2982	NA
O95994	39	AGR2	17.7557	18.5384	18.307
O95994	89	AGR2	15.2755	17.9421	16.4826
O95994	95	AGR2	NA	15.7403	15.5738
O95994	116	AGR2	22.5197	21.9938	19.5653
O95994	165	AGR2	17.5613	18.3166	17.5511
O95996	1773	APC2	17.1724	17.1612	NA
O96008	175	TOMM40	17.5597	17.4301	17.3398
O96017	349	CHEK2	20.312	20.0084	19.8181
O96017	249	CHEK2	18.6484	18.8842	18.7309
P00338	14	LDHA	14.8736	NA	NA
P00338	232	LDHA	15.946	16.4379	16.5681
P00338	243	LDHA	15.6483	15.2288	17.0671
P00338	155	LDHA	15.6178	15.4754	15.4227
P00338	318	LDHA	18.403	18.0568	18.3379
P00338	59	LDHA	17.7058	18.0033	18.0341
P00338	118	LDHA	18.2117	NA	NA
P00338	76	LDHA	NA	NA	17.0947
P00352	490	ALDH1A1	NA	NA	15.5294
P00367	187	GLUD1	19.3086	19.1567	18.8166
P00367	191	GLUD1	16.8981	17.1613	16.5755
P00367	399	GLUD1	19.0979	19.3791	19.5121
P00367	390	GLUD1	16.5862	16.9476	16.6723
P00367	480	GLUD1	19.1208	18.1541	18.9315
P00367	503	GLUD1	22.7118	22.5536	22.7993
P00367	200	GLUD1	17.209	17.369	16.9115
P00387	126	CYB5R3	NA	NA	17.7124
P00390	97	GSR	15.9189	NA	15.8908
P00390	354	GSR	19.4477	19.6137	19.4783
P00390	379	GSR	15.4835	16.3397	16.0981
P00390	164	GSR	16.124	16.6077	17.348
P00441	71	SOD1	15.1056	14.6942	15.1906
P00441	123	SOD1	14.982	NA	NA
P00492	103	HPRT1	NA	14.764	NA
P00492	166	HPRT1	17.5044	19.1041	18.1675
P00505	387	GOT2	22.0663	21.7588	21.1735
P00505	430	GOT2	18.9064	18.8783	18.392
P00505	338	GOT2	16.1519	17.0464	16.5991
P00505	73	GOT2	18.1553	18.4979	18.6425
P00505	363	GOT2	16.4774	16.4748	16.0471
P42684	446	ABL2	17.9779	18.0951	18.3574
P00533	875	EGFR	21.5468	20.4066	20.4623
P00533	716	EGFR	20.4074	19.4667	19.2966
P00533	745	EGFR	22.2738	21.2381	21.1715
P00533	867	EGFR	17.9199	17.1248	17.1061
P00533	852	EGFR	17.6244	16.6732	16.4515
P00558	48	PGK1	18.7577	18.2205	17.9867
P00558	279	PGK1	19.1296	18.9461	18.6387
P00558	192	PGK1	18.2381	14.7169	17.7284
P00558	184	PGK1	17.74	17.2581	17.6248
P00558;P07205	156;156	PGK1;PGK2	18.8064	19.0082	19.3826
P00558	141	PGK1	19.0657	18.7935	18.7752
P00558	131	PGK1	18.863	18.9439	18.4232
P00558	353	PGK1	17.0109	17.1542	17.1294
P00558	323	PGK1	15.9415	15.6596	15.8586
P00558	11	PGK1	NA	NA	14.3494
P00558	91	PGK1	17.5794	17.0985	16.2929
P00558	75	PGK1	19.8504	19.6983	19.5597
P00558	30	PGK1	19.2866	19.5346	19.3165
P00558	264	PGK1	16.8733	NA	16.8835
P00558	406	PGK1	18.2829	18.6917	18.3374
P00568	21	AK1	25.2297	25.2677	25.1839
P02545	260	LMNA	18.4693	18.4009	18.7658
P02545	261	LMNA	16.9473	16.7622	16.9503
P02545	417	LMNA	20.0547	19.427	19.8056
P02545	155	LMNA	NA	17.317	NA
P02545	270	LMNA	19.7817	19.7078	19.8446
P02545	78	LMNA	18.5626	18.3523	18.5527
P02545	171	LMNA	17.4859	17.9989	18.2471
P02545	311	LMNA	20.5105	20.4984	20.5567
P02545	316	LMNA	18.537	18.7588	18.5659
P02545	123	LMNA	16.639	16.6037	17.5066
P02545	420	LMNA	18.79	18.9372	18.7074
P02545	378	LMNA	21.397	21.338	21.7653
P02545	97	LMNA	15.3849	15.2502	15.3678
P02545	135	LMNA	17.3982	17.4434	17.1572
P02545	341	LMNA	17.7659	17.773	17.8319
P02545	32	LMNA	NA	16.9148	17.3222
P02545	208	LMNA	18.3911	18.2927	NA
P02545	233	LMNA	19.1829	18.9842	18.9693
P02545	470	LMNA	17.1236	16.9952	17.6735
P02545	122	LMNA	NA	NA	18.8307
P02545	486	LMNA	16.8269	16.5259	17.4052
P02545	450	LMNA	18.2848	18.686	18.6571
P02545	114	LMNA	17.6674	17.9601	18.0312
P02786	130	TFRC	17.7182	17.5987	17.3234
P03928	45	MT-ATP8	17.4209	17.4924	17.4852
P03928	54	MT-ATP8	18.138	17.8668	17.3346
P04040	237	CAT	24.0072	24.9053	24.4791
P04075	99	ALDOA	19.3963	19.1548	18.8971
P04075	101	ALDOA	18.0403	17.7876	18.1115
P04075	342	ALDOA	20.4304	19.5899	20.5431
P04075	312	ALDOA	17.6923	17.8603	18.1507
P04075	318	ALDOA	16.3295	15.9974	15.95
P04075	230	ALDOA	19.5283	19.263	19.2127
P04075	322	ALDOA	20.0158	20.04	19.1532
P04075;P09972	139;139	ALDOA;ALDOC	16.8533	16.861	16.5108
P04075;P09972	147;147	ALDOA;ALDOC	18.2292	17.6847	17.7917
P04075;P09972	208;208	ALDOA;ALDOC	18.8087	18.7366	18.5836
P04075	153	ALDOA	20.7844	20.8919	20.1838
P04075	111	ALDOA	21.8801	21.6252	22.3433
P04075	28	ALDOA	20.8928	20.8787	20.5389
P04075	14	ALDOA	19.5241	15.1633	17.6577
P04075	13	ALDOA	17.8975	18.3764	NA
P04075;P09972	200;200	ALDOA;ALDOC	21.7269	21.1039	22.0299
P04083	128	ANXA1	21.0502	21.4923	21.3587
P04083	98	ANXA1	17.9461	18.4265	20.196
P04083	71	ANXA1	19.4811	19.6306	19.1584
P04083	287	ANXA1	17.9891	17.6425	17.5942
P04083	166	ANXA1	20.6097	20.6298	20.8349
P04083	185	ANXA1	21.6403	21.6007	21.3828
P04083	257	ANXA1	19.0514	18.9049	19.1871
P04083	294	ANXA1	16.455	16.5214	16.6642
P04083	214	ANXA1	19.7109	19.7157	19.4488
P04083	26	ANXA1	18.6469	18.4198	18.742
P04083	29	ANXA1	20.3221	20.5926	20.5471
P04083	81	ANXA1	NA	15.9916	15.0588
P04083	239	ANXA1	18.3035	18.4317	17.8793
P04083	242	ANXA1	16.106	16.4453	17.0692
P04083	312	ANXA1	NA	16.4279	16.1214
P04083	147	ANXA1	18.4382	18.0967	17.8602
P04083	161	ANXA1	15.3122	15.255	15.4522
P04181	32	OAT	14.5429	NA	NA
P04183	203	TK1	15.9057	15.3113	NA
P04183	32	TK1	17.6415	16.4218	16.0697
P04183	220	TK1	17.0231	NA	NA
P04278	163	SHBG	17.211	NA	NA
P04406	227	GAPDH	22.6619	21.8046	21.6169
P04406	215	GAPDH	23.5456	23.308	22.3971
P04406	5	GAPDH	22.7339	22.6987	22.4454
P04406	86	GAPDH	21.4911	20.6756	21.6702
P04406	107	GAPDH	23.2777	23.2413	23.0054
P04406	251	GAPDH	19.9194	19.8955	19.4374
P04406	259	GAPDH	16.5868	16.6653	17.1003
P04406	334	GAPDH	21.1635	20.9537	21.0977
P04406	145	GAPDH	22.9889	22.3339	23.674
P04406	186	GAPDH	27.7994	29.2138	28.8419
P04792	198	HSPB1	16.6798	16.9841	16.4199
P04792	141	HSPB1	19.3755	19.3002	19.3436
P04792	112	HSPB1	18.0153	17.9502	18.1912
P04843	564	RPN1	17.7198	17.7379	17.8994
P04843	116	RPN1	15.7457	15.6029	15.9614
P04843	524	RPN1	18.3344	18.388	18.6892
P04843	576	RPN1	NA	NA	15.2851
P04843	187	RPN1	16.2408	16.596	15.961
P04843	553	RPN1	14.782	NA	NA
P04844	70	RPN2	15.7268	15.7162	16.0215
P04899	35	GNAI2	17.212	17.7751	17.171
P05023;P13637;P50993	629;619;626	ATP1A1;ATP1A3;ATP1A2	16.9544	15.9213	16.6841
P05023	54	ATP1A1	15.6079	15.8959	15.7567
P05023;P13637;P50993;Q13733	773;763;770;779	ATP1A1;ATP1A3;ATP1A2;ATP1A4	14.4932	NA	NA
P05091	383	ALDH2	NA	15.5966	14.9881
P05091	369	ALDH2	18.3249	17.7441	15.3231
P05114	5	HMGN1	15.4317	15.3581	15.3229
P05120	240	SERPINB2	15.9577	NA	15.1248
P05120	205	SERPINB2	14.4033	NA	NA
P05120	335	SERPINB2	16.0485	NA	14.531
P05141	23	SLC25A5	16.2368	15.0183	NA
P05141	163	SLC25A5	18.8173	18.7695	19.0035
P05141	166	SLC25A5	16.6699	16.6933	16.7666
P05141;P12236	63;63	SLC25A5;SLC25A6	19.4177	19.5609	18.9694
P05141	245	SLC25A5	18.7901	19.0429	18.8628
P05141	260	SLC25A5	16.7692	16.4876	16.5425
P05141	147	SLC25A5	18.8539	19.0719	19.0496
P05141;P12236	33;33	SLC25A5;SLC25A6	20.4772	20.6705	20.5637
P05141;P12236	94;94	SLC25A5;SLC25A6	21.7108	20.8807	NA
P05141	96	SLC25A5	18.76	18.6966	18.6403
P05165	219	PCCA	18.2451	19.4924	19.7621
P05165	298	PCCA	19.2897	19.8488	20.3542
P05198	106	EIF2S1	17.4522	17.7469	17.5602
P05204	18	HMGN2	15.8552	16.2326	15.9775
P05387	49	RPLP2	18.3324	17.4548	19.4303
P05387	25	RPLP2	19.1455	19.1109	19.3384
P05388	10	RPLP0	17.9002	17.7992	18.1835
P05388	77	RPLP0	18.3287	18.4984	18.5741
P05388	50	RPLP0	16.6717	16.7596	16.4231
P05388	246	RPLP0	18.1456	17.5589	18.5349
P05388	146	RPLP0	16.4658	16.1529	16.766
P05455	151	SSB	21.1556	21.6476	22.4678
P05455	165	SSB	15.4865	16.486	16.9903
P05455	166	SSB	15.3856	15.4426	15.6989
P05455	287	SSB	17.824	18.1813	18.3403
P05455	280	SSB	16.6271	16.3697	16.0225
P05455	208	SSB	16.9198	16.9834	16.3683
P05455	185	SSB	18.1951	19.0295	19.452
P05455	269	SSB	NA	16.2966	16.2231
P05455	360	SSB	17.2293	17.3227	17.4896
P05455	344	SSB	17.0606	17.572	17.5362
P05455	328	SSB	19.2536	18.9499	19.1203
P05455	197	SSB	16.6489	16.5648	NA
P05455	204	SSB	15.7027	15.5537	15.2991
P05455	76	SSB	17.4609	18.2978	18.2552
P05455	229	SSB	17.1622	17.7483	17.8957
P05455	95	SSB	NA	15.3942	NA
P05556	93	ITGB1	15.3288	NA	NA
P05556	794	ITGB1	16.1835	15.728	15.9108
P05783	81	KRT18	18.6235	18.5272	17.9397
P05783	417	KRT18	19.1936	19.512	18.8767
P05783	426	KRT18	20.5094	20.1266	18.9164
P05783	215	KRT18	15.298	NA	NA
P05783	187	KRT18	20.6077	20.4548	20.2001
P05783	317	KRT18	18.2617	18.5117	18.4502
P05783	247	KRT18	18.5157	17.7113	18.0004
P06241;P12931	427;426	FYN;SRC	20.1404	20.974	21.309
P06454	103	PTMA	19.1372	19.8522	19.902
P06454	21	PTMA	20.1978	19.8922	20.4506
P06454	106	PTMA	NA	NA	15.1282
P06493	130	CDK1	25.7966	25.4124	25.4711
P06493	56	CDK1	17.7663	17.22	16.9732
P06493	33	CDK1	21.335	20.804	20.6524
P06493	201	CDK1	19.9705	18.8939	19.03
P06493	245	CDK1	16.1855	15.7484	NA
P06576	522	ATP5B	18.2051	18.2212	18.3074
P06576	259	ATP5B	19.5448	19.7862	19.5791
P06576	485	ATP5B	18.539	18.7443	18.5812
P06576	212	ATP5B	28.9207	29.2511	29.142
P06576	124	ATP5B	21.4283	21.9076	21.238
P06576	133	ATP5B	19.8304	19.6157	20.0097
P06576	426	ATP5B	19.4411	19.2255	19.2008
P06576	198	ATP5B	15.8084	15.8415	15.6079
P06703	26	S100A6	16.8676	NA	NA
P06703	47	S100A6	20.2959	20.3253	19.9783
P06703	35	S100A6	17.8182	17.757	17.3276
P06730	162	EIF4E	18.5476	NA	18.2594
P06730	206	EIF4E	17.0531	16.8179	16.0344
P06730	119	EIF4E	16.3863	15.7419	16.2698
P06733	54	ENO1	20.9673	21.2763	21.49
P06733	239	ENO1	17.5767	16.1802	19.9148
P06733	80	ENO1	20.9903	20.9078	20.3433
P06733	343	ENO1	19.3021	19.3162	19.7245
P06733	221	ENO1	20.8332	20.9386	20.2918
P06733	28	ENO1	20.709	20.5339	20.1923
P06733	199	ENO1	18.0491	18.64	17.2661
P06733	120	ENO1	16.2287	16.261	15.7649
P06733	326	ENO1	17.1532	16.8308	17.9009
P06733	330	ENO1	19.3957	18.9907	18.8138
P06733	420	ENO1	20.3418	20.266	20.0077
P06733	193	ENO1	20.8585	20.823	20.9322
P06733	406	ENO1	20.0917	20.0141	19.7857
P06733	434	ENO1	18.0454	17.9736	17.7257
P06733	358	ENO1	20.1919	20.1176	20.2218
P06733	256	ENO1	20.2281	20.3612	19.9223
P06733	60	ENO1	19.3398	19.168	18.8773
P06737;P11216	290;290	PYGL;PYGB	18.6377	18.153	17.9618
P06744	454	GPI	18.049	17.1706	17.7514
P06744	550	GPI	18.8965	18.7181	19.3852
P06744	89	GPI	16.4275	16.1112	15.8608
P06744	73	GPI	16.4346	16.7157	16.9158
P06744	142	GPI	17.1401	16.7187	16.3708
P06748	27	NPM1	20.0995	19.9224	20.3149
P06748	257	NPM1	21.0676	20.8525	20.3889
P06748	202	NPM1	20.6424	21.0461	20.9732
P06748	267	NPM1	21.2193	21.5257	21.772
P06748	229	NPM1	17.9995	19.3008	19.987
P06748;Q9NYF8	233;725	NPM1;BCLAF1	20.2714	20.0846	19.6118
P06748	236	NPM1	NA	16.6254	NA
P06748	194	NPM1	NA	17.1759	17.1953
P06748	141	NPM1	21.413	21.558	21.2173
P06748	212	NPM1	21.5175	21.3088	20.9859
P06748	154	NPM1	20.227	21.1312	20.6825
P06748	73	NPM1	20.7131	21.1457	21.6697
P06753	137	TPM3	18.1598	NA	19.1556
P06753;P67936	162;125	TPM3;TPM4	18.1981	18.4062	18.7108
P06753	169	TPM3	16.0355	NA	16.301
P06756	520	ITGAV	15.8552	16.6958	16.3348
P07108	17	DBI	17.6858	17.3675	NA
P07195	7	LDHB	15.6683	15.9755	NA
P07195	308	LDHB	18.5401	17.8708	18.4462
P07195	91	LDHB	17.9159	18.0399	18.1918
P07195	319	LDHB	17.1184	16.0777	16.5613
P07195	332	LDHB	16.9559	NA	16.6606
P07205	91	PGK2	15.4199	NA	15.5939
P07205	388	PGK2	18.1377	18.0063	18.3209
P07237	71	P4HB	18.6034	18.6007	18.4132
P07237	65	P4HB	16.6414	16.6769	16.2337
P07237	254	P4HB	NA	NA	17.3505
P07237	263	P4HB	16.9544	17.7667	18.1768
P07237	309	P4HB	15.3808	NA	NA
P07237	81	P4HB	NA	15.8637	15.9209
P07237	444	P4HB	16.5178	16.9905	19.6935
P07237	114	P4HB	17.7314	15.6531	15.2676
P07237	283	P4HB	14.9597	15.1861	NA
P07237	467	P4HB	15.044	15.718	NA
P07237	375	P4HB	15.4543	15.3473	15.9127
P07237	207	P4HB	NA	NA	14.7261
P07305	82	H1F0	17.1942	17.1164	17.1483
P07305	59	H1F0	15.8887	16.2306	16.3885
P07305	27	H1F0	15.8443	15.1444	16.1126
P07339	341	CTSD	16.9237	17.0335	16.8979
P07355	49	ANXA2	19.5276	19.7216	20.246
P07355	204	ANXA2	19.9722	19.994	19.9309
P07355	206	ANXA2	17.5649	17.9608	18.3512
P07355	157	ANXA2	20.8434	21.3075	21.3041
P07355	81	ANXA2	17.7511	17.9864	17.9621
P07355	176	ANXA2	19.7552	20.2066	19.8058
P07355	313	ANXA2	17.9089	18.411	18.6044
P07355	28	ANXA2	19.9877	20.6542	20.5944
P07355	279	ANXA2	17.0663	16.9615	17.5843
P07355	115	ANXA2	17.916	18.4295	18.3677
P07355	302	ANXA2	17.3424	17.7914	17.9012
P07355	227	ANXA2	22.1945	22.7202	22.8498
P07355	233	ANXA2	20.247	20.3224	20.53
P07355	148	ANXA2	18.6087	19.2896	19.206
P07384	84	CAPN1	14.3465	NA	14.601
P07437;P68371	350;350	TUBB;TUBB4B	19.8424	19.7172	19.3107
P07437	362	TUBB	20.6806	19.9659	20.6338
P07437	379	TUBB	17.4623	16.9703	17.8382
P07437	58	TUBB	20.3871	20.2537	20.1723
P07437;P68371;Q13509;Q3ZCM7;Q9BUF5	252;252;252;252;252	TUBB;TUBB4B;TUBB3;TUBB8;TUBB6	21.6941	21.6204	21.7852
P07437;P68371	324;324	TUBB;TUBB4B	19.9189	19.6614	20.1061
P07437;P68371	216;216	TUBB;TUBB4B	22.7609	22.4748	22.403
P07602	413	PSAP	16.3218	16.5208	16.5359
P07602	414	PSAP	17.3573	16.9815	17.1786
P07686	462	HEXB	15.8377	15.68	15.973
P07737	38	PFN1	17.5294	NA	17.8119
P07737	54	PFN1	20.8385	20.5384	20.3622
P07737	70	PFN1	20.2967	20.2594	19.993
P07737	105	PFN1	20.4583	19.318	19.9559
P07737	116	PFN1	20.4114	20.5009	20.7993
P07741	34	APRT	15.1951	17.1625	NA
P07741	91	APRT	17.9711	18.1128	17.6244
P07814	849	EPRS	15.8685	15.3462	15.5745
P07814	1361	EPRS	16.8985	16.8601	16.9514
P07814	987	EPRS	16.2767	16.3642	15.8388
P07814	991	EPRS	16.4064	15.8863	15.8898
P07814	666	EPRS	NA	NA	14.5301
P07814	435	EPRS	16.1251	15.4677	15.4131
P07814	1503	EPRS	NA	14.9709	NA
P07814	1156	EPRS	17.7877	17.8912	18.1454
P07858	209	CTSB	15.8125	15.7004	15.4195
P07900	112	HSP90AA1	28.0381	27.8884	28.5172
P07900	431	HSP90AA1	18.7088	17.5407	18.5253
P07900	435	HSP90AA1	19.3299	18.7265	18.8574
P07900	436	HSP90AA1	18.1604	17.9097	18.0854
P07900	581	HSP90AA1	16.3879	16.2704	16.24
P07900	585	HSP90AA1	19.2285	18.2565	19.4699
P07900	632	HSP90AA1	21.1239	21.0836	20.7347
P07900	558	HSP90AA1	NA	17.9566	17.9879
P07900;P08238;Q58FF8	283;275;197	HSP90AA1;HSP90AB1;HSP90AB2P	21.332	21.19	21.4177
P07900	84	HSP90AA1	18.8367	18.8022	18.9589
P07900	58	HSP90AA1	17.7668	17.8151	18.0226
P07900;P08238	407;399	HSP90AA1;HSP90AB1	23.5004	23.36	23.2245
P07900	446	HSP90AA1	19.4649	19.472	19.4393
P07900;P08238	185;180	HSP90AA1;HSP90AB1	22.8934	22.8575	22.7685
P07900;P08238	191;186	HSP90AA1;HSP90AB1	23.6693	23.8089	23.9264
P07900	204	HSP90AA1	18.1124	18.4717	18.1162
P07900	209	HSP90AA1	19.6896	19.7619	19.8276
P07900	615	HSP90AA1	21.6346	21.4495	21.5342
P07900	513	HSP90AA1	22.4779	22.7552	22.6199
P07900	458	HSP90AA1	19.1045	18.9733	18.947
P07900;P08238	358;350	HSP90AA1;HSP90AB1	22.7515	22.7672	22.6527
P07900;P08238	362;354	HSP90AA1;HSP90AB1	20.011	19.9755	19.758
P07900	418	HSP90AA1	19.9215	NA	19.9292
P07900	567	HSP90AA1	18.5039	18.1462	18.4963
P07900	485	HSP90AA1	18.1507	17.9263	17.4814
P07900	327	HSP90AA1	18.2402	18.8058	19.6674
P07900;P08238	649;641	HSP90AA1;HSP90AB1	16.893	17.0058	16.6423
P07900	294	HSP90AA1	22.8738	23.1093	23.2294
P07900	69	HSP90AA1	17.1766	17.035	16.7426
P07900	478	HSP90AA1	19.3297	19.245	19.6224
P07910	157	HNRNPC	19.6893	19.799	19.6192
P07910	229	HNRNPC	19.9217	20.1803	19.7538
P07910	197	HNRNPC	18.6911	18.812	16.7227
P07910	170	HNRNPC	19.2482	19.5991	19.2995
P07910	176	HNRNPC	20.2848	20.2892	20.1256
P07910	39	HNRNPC	19.4863	19.1459	18.7135
P07910	42	HNRNPC	18.3588	17.2853	17.4225
P07910	89	HNRNPC	20.1808	19.9114	20.635
P07910	219	HNRNPC	18.497	17.2235	17.8462
P07910	29	HNRNPC	19.2227	19.3289	19.9429
P07919	42	UQCRH	20.3099	20.5023	20.4499
P07942	1741	LAMB1	15.9519	15.5894	15.2926
P07942	1707	LAMB1	15.7556	16.6338	16.2926
P07948	275	LYN	19.285	19.417	19.3519
P07954	100	FH	NA	14.7451	NA
P07954	263	FH	14.5826	14.4807	14.8082
P07954	223	FH	15.304	15.3426	15.408
P07954	80	FH	15.7237	16.5443	NA
P08133	374	ANXA6	17.8611	18.0298	17.8475
P08133	442	ANXA6	16.2254	19.5422	22.1382
P08195	255	SLC3A2	16.1757	16.4886	16.2555
P08195	245	SLC3A2	18.2067	18.2092	18.2091
P08195	615	SLC3A2	18.1422	17.8523	17.1354
P08237	615	PFKM	16.0553	15.8627	16.5135
P08237	678	PFKM	15.836	15.9467	15.6506
P08238	107	HSP90AB1	28.7536	28.4377	29.1945
P08238	347	HSP90AB1	25.493	25.6842	25.6317
P08238	428	HSP90AB1	17.8016	17.9574	18.2039
P08238	623	HSP90AB1	20.3855	20.5398	20.362
P08238	624	HSP90AB1	21.4397	21.5674	21.3358
P08238	538	HSP90AB1	16.8239	17.3302	NA
P08238	573	HSP90AB1	16.9377	16.2277	16.8517
P08238	577	HSP90AB1	19.5666	20.2176	18.7624
P08238;P14625	53;114	HSP90AB1;HSP90B1	19.7405	19.956	20.2019
P08238	438	HSP90AB1	19.7124	18.8309	18.8913
P08238	607	HSP90AB1	21.5688	21.3967	21.5111
P08238	505	HSP90AB1	19.3972	19.1298	20.3795
P08238	477	HSP90AB1	17.1971	17.5574	17.5541
P08238	491	HSP90AB1	22.0682	21.8712	22.5211
P08238	319	HSP90AB1	18.2402	18.8058	19.6674
P08238	199	HSP90AB1	18.1917	19.1953	19.0974
P08238	286	HSP90AB1	22.3217	23.0071	23.1912
P08238;Q58FF8	69;69	HSP90AB1;HSP90AB2P	19.7749	19.454	19.3297
P08243	467	ASNS	17.9989	17.3012	17.8405
P08243	556	ASNS	17.7825	16.2145	15.9962
P08473	477	MME	14.8994	NA	NA
P08473	93	MME	NA	NA	14.1453
P08574	315	CYC1	NA	15.4908	NA
P08581	1232	MET	20.1463	20.5469	20.4481
P08581	1244	MET	19.6994	19.1095	18.9
P08581	1110	MET	17.525	17.3722	17.4636
P08590	142	MYL3	19.9429	19.7525	20.0516
P08621	162	SNRNP70	19.8839	20.0475	19.6891
P08621	130	SNRNP70	16.6741	16.8129	17.3054
P08621	118	SNRNP70	16.7192	16.906	16.9079
P08670	188	VIM	20.7151	20.7337	21.3782
P08670	439	VIM	24.0759	23.8005	23.57
P08670	129	VIM	24.1398	24.0559	23.2105
P08670	143	VIM	23.5808	23.6275	23.7923
P08670	236	VIM	22.6553	22.5782	23.0889
P08670	262	VIM	16.9373	NA	20.5085
P08670	235	VIM	22.7758	22.6982	23.0956
P08670	97	VIM	23.061	22.7016	22.7076
P08670	373	VIM	22.0005	21.3566	21.2536
P08670	294	VIM	23.2463	22.7084	22.7708
P08670	313	VIM	22.0682	21.9286	21.6813
P08670	282	VIM	22.1397	21.8969	21.7283
P08670	168	VIM	20.1268	19.8757	19.6206
P08670	334	VIM	22.267	22.0077	21.954
P08670	445	VIM	23.5925	23.2597	23.0873
P08670	104	VIM	20.3169	20.0803	19.5368
P08686	232	CYP21A2	16.8459	NA	17.1163
P08708	72	RPS17	18.7692	18.8689	18.8358
P08708	32	RPS17	20.5188	20.3638	20.333
P08708	129	RPS17	NA	20.2416	16.7972
P08708	49	RPS17	21.312	21.6472	21.4987
P08708	44	RPS17	19.7676	19.6223	19.4945
P08708	19	RPS17	20.7743	20.8198	20.8457
P08758	29	ANXA5	16.8539	17.086	16.8063
P08758	290	ANXA5	17.1407	17.4409	17.793
P08758	301	ANXA5	18.6792	18.7995	18.5024
P08758	86	ANXA5	18.0578	17.5322	18.4685
P08758	97	ANXA5	22.2251	21.9783	22.2564
P08758	58	ANXA5	20.9814	NA	NA
P08865	89	RPSA	21.6419	22.0039	22.222
P08865	40	RPSA	21.6524	21.0972	21.5514
P08865	42	RPSA	21.0871	20.8942	20.8813
P08865	52	RPSA	18.5128	18.4505	18.6317
P09012	60	SNRPA	16.5133	16.6315	16.8262
P09012	122	SNRPA	16.2846	16.7346	16.3916
P09012	96	SNRPA	16.572	16.5608	16.7524
P09104	105	ENO2	17.5369	17.1559	17.6882
P09211	128	GSTP1	18.4935	18.9667	18.4707
P09211	55	GSTP1	18.3237	18.2215	18.3143
P09211	103	GSTP1	18.228	17.9254	18.7744
P09211	189	GSTP1	15.6673	15.7512	16.0499
P09234	31	SNRPC	15.9119	16.0197	15.4105
P09234	3	SNRPC	18.5014	18.7301	18.9494
P09234	52	SNRPC	17.1327	17.7805	17.6223
P09382	64	LGALS1	21.1228	21.0417	20.7659
P09382	29	LGALS1	18.7425	18.2022	19.1273
P09382	128	LGALS1	16.6546	NA	15.9022
P09429;P26583	154;154	HMGB1;HMGB2	NA	17.2817	16.7275
P09429	172	HMGB1	18.5921	NA	18.2866
P09429;P26583	157;157	HMGB1;HMGB2	19.3302	19.415	19.946
P09429	76	HMGB1	17.6022	17.5859	17.8729
P09429	82	HMGB1	18.2288	18.9197	19.1854
P09429	128	HMGB1	24.1952	24.2468	23.8406
P09429	30	HMGB1	23.5992	23.79	23.5768
P09429	29	HMGB1	19.8355	NA	NA
P09429	146	HMGB1	20.6351	21.2353	18.181
P09493	136	TPM1	17.6317	19.0448	18.789
P09493	161	TPM1	NA	17.8816	17.9332
P09493	48	TPM1	16.2471	18.1987	18.0287
P09493	248	TPM1	15.9079	17.0107	17.2215
P09496	223	CLTA	15.5725	15.4721	15.5535
P09496	242	CLTA	19.2287	19.5771	18.6466
P09543	400	CNP	22.4253	23.2403	22.8275
P09543	402	CNP	20.6885	21.2994	21.1124
P09543	162	CNP	15.8095	16.2537	15.9206
P09543	255	CNP	NA	21.1209	NA
P09543	73	CNP	14.7189	15.0646	15.212
P09622	430	DLD	17.6368	18.0595	17.653
P09622	267	DLD	17.3426	17.6748	17.512
P09622	132	DLD	17.5018	17.3444	17.9524
P09651	105	HNRNPA1	21.3567	22.0353	19.4167
P09651	161	HNRNPA1	NA	19.6907	19.3009
P09651	166	HNRNPA1	19.4886	18.8848	19.3291
P09651	78	HNRNPA1	22.6321	22.2184	22.3561
P09651	8	HNRNPA1	18.1278	18.1972	17.9034
P09651	52	HNRNPA1	19.9433	20.6538	20.9433
P09651	350	HNRNPA1	21.7279	22.2552	21.3503
P09651;P22626;P51991;Q9C0G6;Q9P225	87;94;108;2901;3216	HNRNPA1;HNRNPA2B1;HNRNPA3;DNAH6;DNAH2	22.533	22.7114	22.4894
P09661	172	SNRPA1	15.5195	15.5469	15.8359
P09661	56	SNRPA1	17.5627	16.6291	15.9566
P09874	400	PARP1	NA	NA	15.3845
P09874	621	PARP1	16.5182	17.5271	17.5808
P09936	131	UCHL1	15.2559	15.3348	NA
P09960	580	LTA4H	NA	13.9739	NA
P09972	42	ALDOC	18.223	18.4164	18.6637
P0C0S5	5	H2AFZ	14.6479	13.9242	NA
P0C0S5	116	H2AFZ	18.784	18.3315	NA
P0C0S5	121	H2AFZ	19.7297	19.6763	20.0996
P0C0S8;P20671;Q16777;Q8IUE6;Q93077;Q99878	10;10;10;10;10;10	HIST1H2AG; HIST1H2AI; HIST1H2AK; HIST1H2AL; HIST1H2AM;HIST1H2AD;HIST2H2AC;HIST2H2AB;HIST1H2AC;HIST1H2AJ	16.3488	15.1987	NA
P0C0S8;P20671;Q16777;Q99878	100;100;100;100	HIST1H2AG; HIST1H2AI; HIST1H2AK; HIST1H2AL; HIST1H2AM;HIST1H2AD;HIST2H2AC;HIST1H2AJ	20.394	19.9984	20.084
P0C0S8;Q16777;Q8IUE6;Q93077;Q99878	37;37;37;37;37	HIST1H2AG; HIST1H2AI; HIST1H2AK; HIST1H2AL; HIST1H2AM;HIST2H2AC;HIST2H2AB;HIST1H2AC;HIST1H2AJ	21.2516	21.5716	21.4596
P0C0S8;P20671;Q99878	119;119;119	HIST1H2AG; HIST1H2AI; HIST1H2AK; HIST1H2AL; HIST1H2AM;HIST1H2AD;HIST1H2AJ	19.9417	20.0123	19.9418
P0C7N1	303	OR8U8	15.0856	15.4672	NA
P0C7P4	177	UQCRFS1P1	15.9659	15.8673	15.6249
P0CG12	487	CHTF8	17.753	NA	17.5077
P0DMM9	106	SULT1A3	18.6745	18.7698	18.343
P0DMU7;Q5HYN5	179;179	CT45A6;CT45A1	17.266	17.6304	17.3291
P0DMV8;P17066	500;502	HSPA1A;HSPA6	15.6425	15.6845	15.5241
P0DMV8;P17066	507;509	HSPA1A;HSPA6	17.8303	17.7593	17.715
P0DMV8	246	HSPA1A	18.2396	18.4073	17.2488
P0DMV8	328	HSPA1A	17.8511	17.623	17.6663
P0DMV8	190	HSPA1A	18.0888	18.5752	18.1087
P0DMV8;P17066	345;347	HSPA1A;HSPA6	15.0818	15.5466	NA
P0DMV8	348	HSPA1A	17.8419	17.3563	17.3292
P0DMV8	251	HSPA1A	15.17	15.4678	14.8813
P0DMV8	77	HSPA1A	17.4217	17.1718	16.9149
P0DMV8	56	HSPA1A	25.2337	25.4959	25.7534
P0DMV8	512	HSPA1A	16.236	16.6457	16.5728
P0DMV8	524	HSPA1A	15.1421	NA	15.2681
P0DMV8	423	HSPA1A	17.6472	18.2233	17.6828
P0DMV8	159	HSPA1A	18.2724	17.9249	18.524
P0DMV8	597	HSPA1A	18.9903	19.1317	19.1132
P0DMV8;P17066	319;321	HSPA1A;HSPA6	16.3426	16.8037	16.6221
P0DMV8	108	HSPA1A	16.4267	16.0392	16.3419
P0DMV8	539	HSPA1A	16.5295	NA	15.7972
P10412	177	HIST1H1E	15.5853	15.4549	NA
P10412	159	HIST1H1E	17.3532	16.5805	16.7836
P10412	168	HIST1H1E	17.4713	17.6103	17.4062
P10412;P16402;P16403	46;47;46	HIST1H1E;HIST1H1D;HIST1H1C	20.0697	20.3561	20.7208
P10412;P16401;P16403	110;113;110	HIST1H1E;HIST1H1B;HIST1H1C	18.8989	18.7595	18.827
P10412;P16401;P16402;P16403	85;88;86;85	HIST1H1E;HIST1H1B;HIST1H1D;HIST1H1C	21.3856	21.3917	21.581
P10412;P16401;P16402;P16403	90;93;91;90	HIST1H1E;HIST1H1B;HIST1H1D;HIST1H1C	21.4461	21.1148	21.4424
P10412;P16401	127;130	HIST1H1E;HIST1H1B	16.2134	16.0629	14.972
P10412	186	HIST1H1E	15.8763	15.8415	15.5803
P10412	148	HIST1H1E	18.0872	17.9635	17.8114
P10412	32	HIST1H1E	16.1532	15.8189	NA
P10412;P16402;P16403	63;64;63	HIST1H1E;HIST1H1D;HIST1H1C	20.3186	20.3424	20.4314
P10515	473	DLAT	17.0631	16.907	17.6598
P10515	362	DLAT	17.1254	17.1678	16.9377
P10599	81	TXN	17.6403	17.5075	17.3143
P10599	94	TXN	19.5776	18.974	20.0421
P10599	39	TXN	17.4314	17.133	17.5575
P10599	3	TXN	17.0358	17.1528	16.8169
P10606	121	COX5B	17.3916	17.8572	17.4247
P10606	56	COX5B	15.5407	15.7146	15.0572
P10606	57	COX5B	18.3705	18.2874	18.2466
P10606	86	COX5B	18.5331	18.7024	18.5462
P10768	200	ESD	17.1551	17.0254	16.9523
P10809	58	HSPD1	NA	17.2302	16.8744
P10809	250	HSPD1	18.7431	19.4142	18.8806
P10809	469	HSPD1	21.2581	19.8276	20.1897
P10809	218	HSPD1	19.3006	19.6201	19.2825
P10809	82	HSPD1	18.5758	18.5848	18.9244
P10809	89	HSPD1	20.2445	20.2867	18.5623
P10809	91	HSPD1	19.0995	19.2727	19.1719
P10809	31	HSPD1	18.0536	18.2718	18.2079
P10809	130	HSPD1	20.6466	20.6406	20.3833
P10809	233	HSPD1	20.851	20.7502	20.8526
P10809	202	HSPD1	17.1242	17.8484	17.3451
P10809	156	HSPD1	18.9455	18.3991	19.4716
P10809	387	HSPD1	18.191	21.7452	20.5607
P10809	418	HSPD1	16.3637	16.3228	16.2661
P10809	396	HSPD1	19.9774	20.0159	20.3597
P10809	405	HSPD1	16.209	15.5972	16.5594
P10809	292	HSPD1	21.2912	21.8116	22.0601
P10809	301	HSPD1	21.2832	21.2248	21.4031
P10809	417	HSPD1	16.2356	16.1327	16.6278
P10809	314	HSPD1	18.7289	19.0324	19.3063
P10809	481	HSPD1	18.7465	NA	18.7921
P10809	72	HSPD1	22.403	22.2175	21.6095
P10809	359	HSPD1	17.7063	17.767	18.5474
P11021	326	HSPA5	22.5454	22.9185	22.5034
P11021	294	HSPA5	19.2518	NA	NA
P11021	118	HSPA5	19.3634	19.5836	19.1182
P11021	213	HSPA5	19.6337	19.4517	19.7772
P11021	370	HSPA5	17.4339	17.5852	17.6309
P11021	376	HSPA5	19.1367	19.7205	19.4258
P11021	81	HSPA5	22.8859	23.097	22.8135
P11021	96	HSPA5	19.6576	19.8437	19.7226
P11021	621	HSPA5	17.4889	17.6453	NA
P11021	353	HSPA5	15.77	NA	16.3648
P11021	447	HSPA5	18.372	18.6754	18.5865
P11021	138	HSPA5	19.5671	18.8888	19.2357
P11021	163	HSPA5	18.2484	18.2845	18.4267
P11021	573	HSPA5	18.6932	18.4977	18.744
P11021	523	HSPA5	15.5967	15.7098	15.8169
P11021	446	HSPA5	NA	17.3345	17.4476
P11021	185	HSPA5	18.8409	19.2455	19.1135
P11021	340	HSPA5	18.2418	18.2102	18.395
P11021	344	HSPA5	16.8091	16.3702	16.1705
P11021	268	HSPA5	22.8625	22.4158	22.6601
P11117	153	ACP2	18.3612	18.226	NA
P11142	325	HSPA8	20.0072	20.0737	20.1755
P11142	328	HSPA8	20.7314	20.65	21.1325
P11142	539	HSPA8	17.4307	17.3676	NA
P11142	601	HSPA8	18.3875	18.144	18.2122
P11142	112	HSPA8	16.2163	19.0488	15.4946
P11142	319	HSPA8	18.9724	19.1559	19.0156
P11142	187	HSPA8	20.4957	20.8427	20.7832
P11142	188	HSPA8	21.2591	19.8551	19.3872
P11142;P54652	345;348	HSPA8;HSPA2	18.526	NA	NA
P11142;P54652	348;351	HSPA8;HSPA2	21.5769	21.1291	21.0713
P11142;P54652	357;360	HSPA8;HSPA2	19.5682	19.5107	18.7733
P11142;P54652	507;510	HSPA8;HSPA2	17.8303	17.7593	17.715
P11142	251	HSPA8	15.0913	15.6768	15.5481
P11142	56	HSPA8	27.7278	27.5724	27.6823
P11142	512	HSPA8	18.5367	17.681	17.6399
P11142	137	HSPA8	20.8035	20.533	20.6398
P11142	246	HSPA8	21.4638	21.65	21.4321
P11142	423	HSPA8	19.0455	19.1189	18.6461
P11142	159	HSPA8	21.1383	20.9508	21.0667
P11166	245	SLC2A1	16.4971	16.6984	16.8959
P11216	12	PYGB	14.1848	NA	NA
P11413	497	G6PD	16.1338	15.7116	15.3554
P11413	171	G6PD	15.0358	15.6091	15.7765
P11413	429	G6PD	15.4412	15.6821	14.8096
P11413	386	G6PD	NA	16.3841	16.121
P11413	508	G6PD	NA	NA	18.4629
P11413	403	G6PD	19.4352	19.5683	19.3389
P11498	273	PC	19.8557	20.5265	20.1197
P11498	152	PC	15.3738	15.8341	15.6635
P11586	10	MTHFD1	17.9232	17.5948	17.9696
P11586	733	MTHFD1	16.9212	15.6147	17.1091
P11586	739	MTHFD1	14.9066	NA	15.7136
P11586	740	MTHFD1	15.6982	NA	NA
P11586	352	MTHFD1	16.3642	NA	16.7241
P11586	302	MTHFD1	16.5843	16.2118	16.0628
P11586	553	MTHFD1	19.2776	19.11	18.7257
P11586	58	MTHFD1	16.2056	15.7425	14.9994
P11586	21	MTHFD1	15.361	NA	15.3231
P11586	866	MTHFD1	19.5384	20.2113	20.8038
P11586	386	MTHFD1	23.5714	23.6821	23.3281
P11717	1545	IGF2R	NA	14.7189	NA
P11766	366	ADH5	18.8435	19.0853	18.9958
P11766	107	ADH5	16.3523	16.0119	16.8313
P11766	113	ADH5	15.295	NA	NA
P11766	228	ADH5	17.2406	17.7241	17.8035
P11766	338	ADH5	NA	15.4203	NA
P11766	315	ADH5	15.4205	15.2616	15.6643
P11802	142	CDK4	18.2703	17.2502	17.1555
P11908	176	PRPS2	20.1426	19.7828	19.7405
P11908	235	PRPS2	17.4545	17.3415	17.5989
P11940;Q13310	157;157	PABPC1;PABPC4	18.0656	17.4514	17.6911
P11940;Q13310	167;167	PABPC1;PABPC4	17.4656	17.5365	16.9976
P11940;Q9H361	259;259	PABPC1;PABPC3	17.4866	NA	NA
P11940;Q9H361	221;221	PABPC1;PABPC3	NA	14.4465	NA
P11940;Q9H361	229;229	PABPC1;PABPC3	14.856	NA	NA
P11940;Q9H361	361;361	PABPC1;PABPC3	18.4788	18.2642	18.3068
P11940	312	PABPC1	18.2707	18.3601	18.1043
P11940	279	PABPC1	NA	16.4877	16.063
P11940	104	PABPC1	19.9385	20.0552	19.5653
P11940;Q13310;Q9H361	348;348;348	PABPC1;PABPC4;PABPC3	17.4794	17.5558	NA
P11940	620	PABPC1	18.0298	17.2831	17.7697
P11940	138	PABPC1	19.8442	19.5565	19.5492
P12004	164	PCNA	17.7564	17.2998	18.6456
P12004	77	PCNA	16.2578	16.2997	16.4195
P12036	677	NEFH	NA	19.8082	19.7167
P12081	42	HARS	15.5272	15.4096	NA
P12236	163	SLC25A6	17.3782	17.5572	17.3073
P12236	166	SLC25A6	15.6011	15.6738	15.3522
P12236	245	SLC25A6	16.0102	16.7927	17.2462
P12236	147	SLC25A6	17.6225	17.5194	17.4176
P12236	96	SLC25A6	15.5782	15.546	16.3738
P12268	167	IMPDH2	18.8123	18.705	18.2902
P12268	134	IMPDH2	19.3231	18.9577	18.551
P12268	208	IMPDH2	23.5124	22.7265	22.0038
P12268	422	IMPDH2	22.4611	22.081	21.3445
P12268	206	IMPDH2	20.794	NA	19.6434
P12268;P20839	229;229	IMPDH2;IMPDH1	19.0361	18.5459	17.9844
P12268	195	IMPDH2	18.8762	18.2458	18.3351
P12268	511	IMPDH2	21.7461	21.3379	20.7935
P12268	436	IMPDH2	19.3361	18.9302	18.5608
P12268	438	IMPDH2	NA	18.432	18.2528
P12270	723	TPR	16.9864	16.8993	16.9341
P12270	854	TPR	17.2405	17.1513	17.0136
P12270	1563	TPR	14.6518	15.2711	14.6374
P12277	307	CKB	15.9719	16.1216	15.9391
P12277	11	CKB	16.8225	16.709	16.9498
P12277	196	CKB	19.7196	19.5079	18.9663
P12429	97	ANXA3	18.242	17.5005	17.9806
P12429	101	ANXA3	17.9246	17.9668	18.3311
P12429	176	ANXA3	14.9747	NA	15.7676
P12532	331	CKMT1A; CKMT1B	16.3936	16.9974	17.0975
P12532	343	CKMT1A; CKMT1B	17.015	17.1097	16.9368
P12532;P17540	291;292	CKMT1A; CKMT1B;CKMT2	16.0571	16.7945	16.2973
P12532	139	CKMT1A; CKMT1B	15.7327	16.3894	NA
P12956	287	XRCC6	15.7222	15.5791	15.6568
P12956	591	XRCC6	18.4861	17.4559	17.2208
P12956	297	XRCC6	16.3923	16.7911	NA
P12956	357	XRCC6	NA	NA	16.0545
P12956	123	XRCC6	17.8445	17.9314	17.9318
P12956	182	XRCC6	16.7421	16.6099	NA
P12956	605	XRCC6	18.0963	18.1075	18.6694
P12956	463	XRCC6	16.1515	15.1272	NA
P12956	189	XRCC6	18.094	17.6067	17.9997
P12956	570	XRCC6	19.8298	19.85	20.1834
P13010	543	XRCC5	15.4119	15.3777	14.7957
P13010	545	XRCC5	17.464	17.3842	17.4007
P13010	156	XRCC5	16.5633	NA	NA
P13010	481	XRCC5	17.4909	16.8931	17.0645
P13010	603	XRCC5	16.2326	15.896	15.7228
P13073	29	COX4I1	20.5679	20.9493	20.4017
P13073	53	COX4I1	19.8808	19.7052	19.8178
P13073	60	COX4I1	15.982	16.2067	16.4942
P13073	87	COX4I1	17.4181	17.5277	17.6683
P13639	16	EEF2	15.6228	15.3039	15.4173
P13639	258	EEF2	16.7787	16.0549	16.0223
P13639	571	EEF2	16.273	16.2792	15.9357
P13639	572	EEF2	17.5934	17.5974	17.2664
P13639	594	EEF2	18.1001	18.0383	18.0036
P13639	598	EEF2	17.6151	17.1986	16.547
P13639	239	EEF2	16.5863	15.6422	16.003
P13639	275	EEF2	20.381	19.9242	19.2843
P13639	159	EEF2	18.6908	18.0629	17.9284
P13639	438	EEF2	14.6285	14.8519	14.4555
P13639	439	EEF2	16.1992	16.1655	15.5227
P13639	61	EEF2	14.683	14.1911	NA
P13639	648	EEF2	17.457	NA	16.2429
P13639	318	EEF2	17.2365	16.7678	16.9581
P13639	32	EEF2	18.5359	18.8857	18.6575
P13639	629	EEF2	18.653	18.3894	18.0741
P13639	391	EEF2	16.4662	16.04	NA
P13639	512	EEF2	18.039	17.7133	17.6094
P13639	498	EEF2	17.1682	17.2617	17.3848
P13639	638	EEF2	NA	NA	17.6352
P13667	221	PDIA4	18.9146	18.8289	18.8303
P13667	111	PDIA4	16.091	16.1067	16.1121
P13667	637	PDIA4	NA	16.0732	17.3869
P13667	509	PDIA4	NA	NA	16.9684
P13667	528	PDIA4	16.5377	16.1947	16.2783
P13667	533	PDIA4	16.7687	16.7144	17.3076
P13667	576	PDIA4	16.9888	16.7757	16.8159
P13667	145	PDIA4	16.903	17.0177	17.0441
P13667	260	PDIA4	16.0961	15.6991	15.7595
P13667	211	PDIA4	17.8504	17.9774	17.7697
P13667	407	PDIA4	14.9398	15.231	NA
P13667	570	PDIA4	18.3892	18.3118	18.5236
P13667	245	PDIA4	15.8947	16.0598	16.5095
P13693	19	TPT1	16.8225	NA	16.5089
P13693	97	TPT1	16.7089	16.2742	NA
P13693	102	TPT1	16.9736	16.7619	16.5524
P13693	112	TPT1	17.6085	17.1958	17.4553
P13804	226	ETFA	19.502	19.285	19.7169
P13804	139	ETFA	18.6356	18.5772	18.7468
P13804	216	ETFA	17.6593	17.9609	17.9419
P13984	47	GTF2F2	16.4355	16.0216	16.0222
P13987	63	CD59	15.4816	NA	14.5267
P13987	66	CD59	21.0192	20.889	20.8099
P14174	78	MIF	20.2174	20.1228	20.0869
P14314	196	PRKCSH	18.1791	16.787	NA
P14314	149	PRKCSH	18.4899	18.4164	18.0229
P14314	167	PRKCSH	15.9987	15.9478	16.2456
P14314	431	PRKCSH	18.2564	17.9435	17.5756
P14314	436	PRKCSH	17.2196	17.1857	16.9101
P14314	376	PRKCSH	16.7585	16.7424	16.2314
P14324	353	FDPS	NA	NA	15.3231
P14324	123	FDPS	17.7064	17.1878	17.2832
P14618	367	PKM	22.6037	22.4521	21.1472
P14618	322	PKM	17.789	17.5259	18.8558
P14618	433	PKM	20.2109	20.0772	19.3529
P14618	66	PKM	20.8668	19.85	20.1891
P14618;P30613	311;354	PKM;PKLR	21.4034	20.6046	20.8679
P14618	266	PKM	14.4759	NA	NA
P14618	270	PKM	20.7498	20.582	20.7075
P14618	186	PKM	20.2572	19.961	20.0389
P14618	188	PKM	20.5277	20.2957	20.3897
P14618	247	PKM	17.2245	17.4885	17.1297
P14618	505	PKM	19.9778	19.7762	20.01
P14618	89	PKM	20.4548	20.1099	19.9251
P14618	166	PKM	17.4489	16.7327	16.9991
P14618	115	PKM	22.0387	22.0474	21.5679
P14618	125	PKM	19.6678	19.3074	19.5925
P14618	498	PKM	17.1225	16.653	16.8177
P14625	360	HSP90B1	15.5197	16.4428	16.905
P14625	364	HSP90B1	26.456	26.7767	27.1751
P14625	628	HSP90B1	16.411	16.6855	16.7956
P14625	683	HSP90B1	17.6337	17.9689	17.7863
P14625	623	HSP90B1	18.374	18.2047	17.9622
P14625	161	HSP90B1	19.2885	18.9723	20.029
P14625	75	HSP90B1	NA	NA	18.8464
P14625	800	HSP90B1	16.1702	16.5529	16.712
P14625	455	HSP90B1	18.3225	19.1453	17.0825
P14625	458	HSP90B1	22.6846	22.5418	22.1717
P14625	593	HSP90B1	14.3174	14.6098	NA
P14625	404	HSP90B1	26.6286	26.7982	26.8905
P14625	405	HSP90B1	26.2513	26.6849	26.4072
P14625	663	HSP90B1	18.772	18.843	18.9184
P14625	547	HSP90B1	17.636	17.9923	17.7931
P14625	561	HSP90B1	20.4668	20.6556	20.4135
P14625	467	HSP90B1	17.7517	17.8186	17.088
P14625	473	HSP90B1	16.4155	16.7328	15.633
P14625	270	HSP90B1	18.4049	18.2681	18.6065
P14625;REV__Q9Y6H5	508;256	HSP90B1	17.7704	18.0856	17.8139
P14625	97	HSP90B1	16.9742	17.5626	17.8547
P14625	135	HSP90B1	16.8951	NA	17.4009
P14625	87	HSP90B1	18.7444	19.3509	19.3323
P14625	537	HSP90B1	17.6953	18.3967	18.9639
P14625	428	HSP90B1	18.427	19.6188	19.9076
P14625	434	HSP90B1	18.2682	18.6554	18.9074
P14625	733	HSP90B1	17.6257	18.3743	18.532
P14678	36	SNRPB	17.8902	18.6253	18.2316
P14678	88	SNRPB	17.5018	17.5873	17.3838
P14678	57	SNRPB	15.4659	15.5958	15.7344
P14678	5	SNRPB	17.0663	16.6752	17.4144
P14866	448	HNRNPL	18.2897	17.9849	19.1613
P14866	455	HNRNPL	18.4844	18.8461	18.4709
P14866	248	HNRNPL	17.025	16.46	16.7033
P14866	416	HNRNPL	19.4123	19.698	19.755
P14866	418	HNRNPL	19.9539	20.0284	20.2401
P14866	493	HNRNPL	19.7984	19.8322	19.5107
P14866	269	HNRNPL	18.1377	17.4216	17.3452
P14866	229	HNRNPL	20.5093	20.8648	20.8062
P14866	302	HNRNPL	20.3758	20.6655	20.5504
P14866	533	HNRNPL	15.132	14.9212	14.9703
P14866	538	HNRNPL	19.9266	20.0513	19.5644
P14866	552	HNRNPL	21.3871	21.3309	21.1695
P14866	411	HNRNPL	17.5961	18.0786	18.0957
P14866	59	HNRNPL	17.8461	17.8936	17.8197
P14927	72	UQCRB	16.3495	16.2751	16.671
P15056	578	BRAF	21.1625	21.3107	22.1611
P15090	22	FABP4	19.6384	19.3927	19.4387
P15090	59	FABP4	19.8933	19.2138	19.6332
P15090	106	FABP4	19.0049	NA	18.6739
P15121	243	AKR1B1	NA	NA	14.6874
P15121	12	AKR1B1	15.8473	15.3765	16.4317
P15121	22	AKR1B1	16.8295	16.7592	16.6148
P15121	179	AKR1B1	15.2523	15.1322	NA
P15170	484	GSPT1	16.8453	17.1091	17.0108
P15170	490	GSPT1	18.3274	18.3407	17.9376
P15170	448	GSPT1	17.0656	16.5363	16.7099
P15170	247	GSPT1	16.4442	15.0089	15.8231
P15170	493	GSPT1	16.7605	16.5835	16.2009
P15311	450	EZR	NA	NA	14.7308
P15311	400	EZR	NA	16.2079	NA
P15311;P35241	316;316	EZR;RDX	17.2049	17.462	17.1335
P15311;P26038;P35241	566;557;563	EZR;MSN;RDX	15.0095	14.5133	NA
P15311	344	EZR	17.2167	NA	NA
P15311;P26038;P35241	296;296;296	EZR;MSN;RDX	15.4072	NA	NA
P15311	64	EZR	16.7856	16.2839	15.6671
P15311	357	EZR	NA	NA	15.3364
P15311;P26038;P35241	253;253;253	EZR;MSN;RDX	17.8447	17.9017	17.9369
P15311;P35241	3;3	EZR;RDX	18.4908	19.1542	18.0129
P15311	546	EZR	17.6539	17.5808	17.8262
P15311	438	EZR	14.753	NA	NA
P15313	397	ATP6V1B1	16.2556	NA	15.9434
P15559	251	NQO1	15.6485	15.5806	15.2952
P15735	53	PHKG2	19.2276	18.8514	19.5047
P15735	364	PHKG2	15.4234	15.5498	NA
P15880	65	RPS2	21.0722	21.116	21.1313
P15880	145	RPS2	16.868	16.8217	16.8307
P15880	257	RPS2	18.5665	19.0614	18.3746
P15880	275	RPS2	21.2571	21.2705	20.8461
P15880	125	RPS2	17.3174	17.1386	18.8097
P15880	159	RPS2	17.7972	17.4434	16.8265
P15880	238	RPS2	19.0104	18.8769	18.1273
P15880	211	RPS2	17.8281	17.8102	17.5749
P15880	212	RPS2	18.3615	17.4046	18.2399
P15880	173	RPS2	16.7802	14.1546	NA
P15880	183	RPS2	20.2916	20.2611	20.0486
P15880	114	RPS2	18.5242	18.287	18.2695
P15880	71	RPS2	16.1946	16.0082	16.3329
P15924	1105	DSP	18.3291	18.2196	18.1999
P15924	444	DSP	NA	NA	18.9128
P16070	38	CD44	17.7576	17.0493	17.1873
P16070	681	CD44	16.3004	15.8424	16.0223
P16070	739	CD44	16.5719	NA	NA
P16070	715	CD44	17.5877	17.3252	17.8327
P16070	158	CD44	17.2783	16.3308	16.05
P16104	135	H2AFX	NA	NA	15.3897
P16104	37	H2AFX	15.8381	15.9922	15.7148
P16152	157	CBR1	15.8387	NA	NA
P16401	178	HIST1H1B	15.0411	15.212	NA
P16401	133	HIST1H1B	15.2765	15.3895	15.3576
P16401	49	HIST1H1B	18.6459	18.3472	18.8027
P16401	168	HIST1H1B	16.4832	16.5607	16.4901
P16401	66	HIST1H1B	18.5658	18.7474	19.0102
P16402	118	HIST1H1D	NA	NA	15.5895
P16402	128	HIST1H1D	13.818	NA	NA
P16402	149	HIST1H1D	14.8743	NA	NA
P16403	159	HIST1H1C	15.6025	15.3085	15.7006
P16403	168	HIST1H1C	NA	16.9105	15.6036
P16403	178	HIST1H1C	17.6595	17.5333	17.1487
P16403	148	HIST1H1C	16.1786	16.1527	16.0072
P16403	187	HIST1H1C	14.9351	NA	NA
P16403	191	HIST1H1C	16.1214	15.054	NA
P16403	122	HIST1H1C	15.2906	14.6797	NA
P16422	168	EPCAM	15.2841	15.6987	15.6748
P16435	602	POR	18.4871	18.1358	18.6869
P16452	453	EPB42	16.1436	NA	NA
P16591	720	FER	19.5819	19.8035	20.0316
P16591	591	FER	20.91	21.1988	21.3432
P16615	143	ATP2A2	18.3069	17.7566	17.902
P16615	205	ATP2A2	21.9149	23.2394	20.4065
P16615	464	ATP2A2	15.7023	14.7035	15.498
P16615	492	ATP2A2	21.0696	20.6457	20.4313
P16615	502	ATP2A2	15.1488	15.2684	15.1475
P16615	169	ATP2A2	15.824	NA	NA
P16615	533	ATP2A2	15.6071	15.3489	15.3215
P16949	128	STMN1	18.215	17.8963	18.0772
P16949;Q93045	53;87	STMN1;STMN2	18.9358	18.7336	18.7111
P16949	119	STMN1	17.7194	17.957	18.4791
P16949	85	STMN1	17.7619	17.5565	17.4369
P16949;Q93045	43;77	STMN1;STMN2	15.6758	15.1611	15.0686
P16949	62	STMN1	18.1251	17.7455	17.6323
P16949	70	STMN1	17.3008	17.0548	16.9941
P16949	109	STMN1	14.6476	15.1121	NA
P16949	140	STMN1	15.2345	17.0474	NA
P16949	29	STMN1	NA	15.6824	NA
P16989	124	YBX3	NA	NA	16.2115
P16989	90	YBX3	18.7739	18.5334	18.7378
P16989	96	YBX3	18.8866	18.3553	17.3489
P17066	359	HSPA6	19.5682	19.5107	18.7733
P17096	31	HMGA1	19.294	18.9924	19.3581
P17096	74	HMGA1	17.8972	17.4349	17.6747
P17174	97	GOT1	15.595	15.924	16.0734
P17174	55	GOT1	22.6989	15.168	21.8737
P17252	197	PRKCA	NA	NA	19.4639
P17252	199	PRKCA	18.7323	NA	NA
P17812	466	CTPS1	16.6737	16.2146	15.0874
P17812	557	CTPS1	14.826	NA	NA
P17813	237	ENG	18.8636	18.3578	17.9806
P17844	32	DDX5	16.2447	16.2397	13.5658
P17844	470	DDX5	20.5793	20.2438	19.7399
P17844	56	DDX5	16.7859	16.5314	16.1765
P17844	523	DDX5	17.3611	17.2843	16.8272
P17844	391	DDX5	17.9156	17.8519	17.7171
P17844;Q92841	264;341	DDX5;DDX17	19.7175	19.4727	19.3195
P17844	236	DDX5	18.2511	18.2928	18.0987
P17844;Q92841	197;274	DDX5;DDX17	18.0091	17.8868	17.7709
P17844;Q92841	207;284	DDX5;DDX17	17.0856	16.8734	16.3814
P17844	80	DDX5	16.4026	15.6723	15.9999
P17844	437	DDX5	18.351	17.7159	17.9454
P17858	392	PFKL	16.6538	17.035	17.1377
P17980	125	PSMC3	17.5337	17.0281	16.583
P17980	294	PSMC3	17.897	18.1294	17.8991
P17980	233	PSMC3	22.2024	22.6229	22.7232
P17980	372	PSMC3	15.9949	16.2987	16.9584
P17987	541	TCP1	18.3469	18.1729	18.3327
P17987	365	TCP1	16.3356	15.8839	16.3751
P17987	126	TCP1	17.0239	16.9283	16.5616
P17987	247	TCP1	15.9808	NA	16.282
P17987	510	TCP1	NA	15.0423	NA
P17987	400	TCP1	18.5336	NA	18.2457
P17987	515	TCP1	15.0833	NA	15.3314
P17987	494	TCP1	18.0912	17.2332	18.1999
P17987	199	TCP1	17.1969	16.8792	NA
P18077	66	RPL35A	18.556	18.4975	18.3304
P18077	52	RPL35A	18.0906	17.7968	17.7838
P18077	29	RPL35A	16.6139	16.5747	17.2586
P18077	8	RPL35A	19.3653	19.3288	19.0887
P18077	95	RPL35A	19.8313	19.6056	19.3941
P18077	73	RPL35A	19.1181	19.3589	18.9531
P18124	88	RPL7	16.9918	18.5328	18.8805
P18124	59	RPL7	17.6559	17.4746	17.1396
P18124	212	RPL7	19.6661	19.4123	19.4042
P18124	19	RPL7	18.4403	18.3202	17.9224
P18124	104	RPL7	18.6182	18.6191	18.3565
P18124	156	RPL7	17.9023	19.495	19.1932
P18124	53	RPL7	16.5821	17.0584	16.9709
P18124	223	RPL7	19.4013	19.1652	18.9067
P18124	107	RPL7	18.1119	18.3902	18.1951
P18124	29	RPL7	18.6335	18.3937	18.3106
P18124	124	RPL7	18.7596	19.0464	19.0513
P18124	181	RPL7	16.1124	17.36	NA
P18206	581	VCL	18.7746	18.5729	18.073
P18206	1020	VCL	18.6096	17.7733	18.7831
P18206	1024	VCL	16.0083	16.4328	15.9823
P18206	992	VCL	14.5073	15.3229	NA
P18206	216	VCL	15.1635	15.2153	14.8535
P18206	830	VCL	15.192	15.2441	NA
P18206	1070	VCL	15.0717	NA	15.5006
P18206	802	VCL	18.827	18.2627	18.2247
P18206	59	VCL	17.1674	17.4759	17.34
P18621	46	RPL17	14.9546	17.323	16.3352
P18621	74	RPL17	16.4357	16.9666	17.1891
P18621	55	RPL17	19.1168	18.9865	19.2521
P18621	37	RPL17	19.79	19.7013	19.6596
P18621	96	RPL17	21.0667	19.6216	20.3397
P18621	27	RPL17	18.0687	18.1444	17.8035
P18621	13	RPL17	17.6607	17.6377	17.3757
P18669	106	PGAM1	19.4856	19.468	19.7044
P18669	176	PGAM1	NA	NA	19.3635
P18669	251	PGAM1	16.2307	NA	16.1192
P18669	39	PGAM1	19.9241	19.8615	19.8558
P18669	157	PGAM1	19.3713	19.1509	18.9601
P18858	568	LIG1	17.4024	16.0472	15.735
P18858	744	LIG1	21.283	20.6906	20.3082
P18858	882	LIG1	20.8203	20.0021	19.5713
P18859	46	ATP5J	17.1748	17.2543	17.289
P19338	96	NCL	17.7072	17.8601	17.7584
P19338	62	NCL	18.4978	16.8269	17.1886
P19338	63	NCL	16.3272	17.3692	17.3125
P19338	223	NCL	19.3414	19.4621	19.4237
P19338	228	NCL	18.4803	18.7737	18.6226
P19338	15	NCL	17.5338	17.7932	17.4668
P19338	521	NCL	20.2546	20.3746	19.4881
P19338	639	NCL	19.1629	19.4963	18.5954
P19338	646	NCL	19.0783	19.7922	19.9893
P19338	288	NCL	18.5676	18.9103	18.9903
P19338	610	NCL	17.8293	17.3515	17.0562
P19338	132	NCL	17.9914	19.0928	18.779
P19338	116	NCL	19.4655	19.6668	18.7785
P19338	449	NCL	15.6145	15.8329	15.5737
P19338	348	NCL	19.8612	20.0751	20.5316
P19338	282	NCL	19.3403	19.3621	18.4436
P19338	102	NCL	18.9481	18.9434	19.0167
P19338	79	NCL	18.3737	17.9718	18.4662
P19338	70	NCL	17.1034	17.6258	17.4155
P19338	380	NCL	NA	17.5988	17.451
P19338	427	NCL	17.8124	18.0999	NA
P19338	429	NCL	18.2837	18.2675	18.4344
P19338	333	NCL	18.802	19.2478	19.7069
P19338	467	NCL	19.0452	18.7101	18.4777
P19338	572	NCL	18.8933	18.9754	18.7555
P19338	577	NCL	22.3775	22.1435	22.7185
P19338	398	NCL	20.1799	20.4596	20.5928
P19338	6	NCL	15.8933	16.4172	16.0727
P19367	429	HK1	17.717	17.7866	17.9562
P19367;Q2TB90	544;544	HK1;HKDC1	15.9023	15.9081	15.684
P19525	416	EIF2AK2	26.4886	26.1879	26.0607
P19525	440	EIF2AK2	23.034	23.709	23.1557
P19525	296	EIF2AK2	21.026	20.9308	20.8881
P19784	159	CSNK2A2	18.7781	19.2414	19.5136
P19784;P68400	75;74	CSNK2A2;CSNK2A1	16.6562	17.2227	17.405
P20042	87	EIF2S2	17.6585	17.984	18.1014
P20042	293	EIF2S2	17.7996	17.4521	17.2581
P20042	324	EIF2S2	17.2011	16.7211	16.9336
P20042	276	EIF2S2	16.0851	16.4787	15.937
P20290	54	BTF3	17.5704	17.3728	17.6445
P20290	57	BTF3	18.4185	18.4783	18.3913
P20290;Q96K17	67;18	BTF3;BTF3L4	18.2391	18.3389	18.1521
P20290	93	BTF3	17.7692	18.1366	17.7492
P20290	171	BTF3	15.0816	NA	NA
P20290;Q96K17	86;37	BTF3;BTF3L4	16.7243	15.235	17.0319
P51148	117	RAB5C	15.4586	14.8989	15.1703
Q9H0N0	164	RAB6C	15.9789	15.9377	15.6308
P20618	204	PSMB1	16.8145	17.4313	NA
P20671	37	HIST1H2AD	19.019	19.4742	19.3507
P20674	72	COX5A	18.0952	17.7221	18.2809
P20700	102	LMNB1	17.0003	17.3309	17.2945
P20700	145	LMNB1	18.5955	18.3091	18.8194
P20700	483	LMNB1	15.6928	16.9592	16.4297
P20700;Q03252	379;373	LMNB1;LMNB2	19.1489	19.9918	20.0652
P20700;Q03252	389;383	LMNB1;LMNB2	16.0857	16.6554	16.5726
P20700	182	LMNB1	16.6072	17.5918	17.4469
P20700;Q03252	33;27	LMNB1;LMNB2	19.093	19.0974	19.0498
P20700	271	LMNB1	21.3186	21.5962	21.0754
P20700	312	LMNB1	17.912	18.3365	18.5562
P20839	208	IMPDH1	20.3016	19.8683	19.4412
P20839	134	IMPDH1	19.0712	18.3711	18.0686
P20839	436	IMPDH1	16.6083	15.6831	15.2234
P20962	92	PTMS	17.3429	17.9855	18.4832
P20962	27	PTMS	16.8835	17.1642	17.6106
P20962	15	PTMS	17.699	18.4266	18.776
P21127	564	CDK11B	23.6511	23.5497	23.3929
P21291	168	CSRP1	16.3139	16.0759	16.8192
P21291	131	CSRP1	NA	16.6195	NA
P21291	112	CSRP1	15.6926	16.5942	15.6789
P21291	178	CSRP1	15.6563	NA	15.7478
P21333	220	FLNA	NA	16.8123	NA
P21333	1294	FLNA	NA	14.7345	15.2751
P21333	2559	FLNA	15.6198	16.4677	16.2561
P21333	2563	FLNA	16.8328	17.1018	16.8608
P21333	1593	FLNA	16.7698	17.0777	17.1399
P21333	2280	FLNA	17.944	17.3949	17.558
P21333	1071	FLNA	16.9177	17.3056	17.1493
P21333	1538	FLNA	16.0536	15.2556	17.3759
P21333	1007	FLNA	17.5892	18.619	17.7933
P21333	982	FLNA	16.0869	17.2309	16.964
P21333	1801	FLNA	14.5642	NA	14.8115
P21333	92	FLNA	15.7419	16.2547	15.6364
P21333;Q14315	43;36	FLNA;FLNC	16.9349	17.3156	17.0613
P21333	87	FLNA	16.8074	16.2491	17.1791
P21333	1814	FLNA	NA	NA	16.0106
P21333	578	FLNA	14.9427	15.8799	15.4527
P21333	700	FLNA	16.6885	17.2316	16.8315
P21333	900	FLNA	16.8189	16.9163	17.2885
P21333	2607	FLNA	17.2755	18.1204	17.6722
P21333	1375	FLNA	16.3197	NA	NA
P21333	876	FLNA	NA	15.2853	15.4083
P21333	508	FLNA	14.9657	15.2964	15.3075
P21333	781	FLNA	16.0066	16.6821	16.3553
P21333	771	FLNA	15.4243	15.8701	16.1701
P21333	58	FLNA	NA	14.0929	NA
P21589	262	NT5E	21.7678	NA	22.0476
P21589	67	NT5E	17.117	16.339	16.1579
P21796	20	VDAC1	18.6669	18.7257	18.9893
P21796	224	VDAC1	18.926	18.7397	18.6502
P21796	236	VDAC1	21.5036	21.7746	21.4089
P21796	96	VDAC1	19.249	19.6633	19.6371
P21796	32	VDAC1	16.3444	17.0753	16.3967
P21796	113	VDAC1	16.8698	16.6641	16.8525
P21796	274	VDAC1	18.7563	18.748	18.8283
P21796	61	VDAC1	16.6194	16.1734	16.3062
P21912	126	SDHB	NA	17.3016	NA
P21926	170	CD9	NA	NA	14.382
P21980	205	TGM2	16.4477	17.0201	16.79
P21980	74	TGM2	NA	NA	17.1051
P22059	433	OSBP	18.4301	18.3188	18.2324
P22087	205	FBL	15.8143	14.4623	NA
P22087	102	FBL	17.1117	17.3376	16.8138
P22087	143	FBL	18.4541	18.0677	18.0953
P22090;P62701	211;211	RPS4Y1;RPS4X	20.3764	20.3587	20.3368
P22090;P62701	71;71	RPS4Y1;RPS4X	18.9919	18.204	18.8365
P22090;P62701	37;37	RPS4Y1;RPS4X	15.4062	15.6497	15.8045
P22090;P62701	53;53	RPS4Y1;RPS4X	19.6934	19.8371	19.6718
P22090;P62701	62;62	RPS4Y1;RPS4X	18.3089	18.3927	18.6517
P22090;P62701	16;16	RPS4Y1;RPS4X	17.316	16.1587	16.1015
P22102	852	GART	16.8387	16.6922	16.4619
P22102	219	GART	24.0613	23.984	23.9111
P22102	156	GART	24.054	23.8322	23.7387
P22102	251	GART	14.9979	14.9778	NA
P22102	107	GART	19.1331	19.0521	19.1849
P22102	467	GART	18.2639	16.9953	NA
P22102	866	GART	15.752	15.2469	15.6858
P22102	977	GART	16.5853	16.1886	15.7267
P22234	228	PAICS	16.1717	NA	15.9906
P22234	246	PAICS	18.1113	NA	17.4078
P22234	110	PAICS	17.9727	17.7016	17.5414
P22234	17	PAICS	22.2511	22.4811	21.5393
P22234	19	PAICS	20.4677	20.4952	19.3055
P22234	53	PAICS	18.3816	18.0567	17.9439
P22234	36	PAICS	15.4586	15.9822	16.2909
P22314	802	UBA1	NA	NA	17.5846
P22314	296	UBA1	15.0405	NA	14.9377
P22314	627	UBA1	20.5406	20.7324	20.4853
P22314	593	UBA1	15.8267	15.8179	15.4327
P22314	528	UBA1	20.2662	21.3618	20.5344
P22314	884	UBA1	17.8081	18.3844	18.3711
P22392	135	NME2	17.5497	NA	17.3917
P22392	31	NME2	17.1899	17.0816	16.9392
P22392	26	NME2	17.9943	18.0089	18.1068
P22392	39	NME2	17.5268	17.0366	17.2734
P22392	124	NME2	14.7721	14.8733	NA
P22392	12	NME2	20.3245	20.453	20.4769
P22392	100	NME2	18.6093	18.4438	17.9308
P22413	528	ENPP1	19.8997	18.6198	19.0922
P22570	400	FDXR	15.1162	NA	NA
P22626	112	HNRNPA2B1	22.0871	22.2057	21.8852
P22626	113	HNRNPA2B1	22.1356	22.0324	22.3968
P22626	17	HNRNPA2B1	18.4896	18.4131	18.4789
P22626	22	HNRNPA2B1	20.9396	20.7976	21.5132
P22626	168	HNRNPA2B1	21.9291	22.3601	21.9797
P22626	186	HNRNPA2B1	19.2844	19.7561	19.1601
P22626	120	HNRNPA2B1	21.0036	20.0314	20.5797
P22626	59	HNRNPA2B1	19.7019	19.6559	19.4717
P22695	250	UQCRC2	16.4885	16.8	15.9184
P22695	162	UQCRC2	18.405	18.6456	18.7647
P23193	199	TCEA1	16.042	16.4172	15.9528
P23193	14	TCEA1	15.3345	15.4749	14.9774
P23193	67	TCEA1	18.4917	17.9223	17.9079
P23193	71	TCEA1	15.867	15.5208	15.3022
P23193	29	TCEA1	15.9827	NA	NA
P23246	561	SFPQ	NA	15.4309	15.2235
P23246	319	SFPQ	18.9584	18.8056	18.8655
P23246	330	SFPQ	17.7157	18.7666	17.9552
P23246	314	SFPQ	19.406	19.421	19.0749
P23246	217	SFPQ	16.873	16.9326	17.9071
P23246	208	SFPQ	16.7911	17.0826	16.7494
P23246	559	SFPQ	16.4164	16.5816	16.6846
P23246	291	SFPQ	18.101	18.0888	17.4968
P23246	271	SFPQ	17.9545	18.5314	18.8435
P23246	413	SFPQ	20.0631	20.3036	20.069
P23246	495	SFPQ	16.2872	15.8674	15.4626
P23284	129	PPIB	19.8087	14.8694	19.9338
P23284	89	PPIB	17.7378	18.0812	17.7447
P23284	215	PPIB	15.2691	15.962	15.9435
P23284	67	PPIB	21.0543	21.031	19.6415
P23284	41	PPIB	17.6295	17.7239	17.5545
P23284	186	PPIB	18.5434	18.3042	18.5577
P23284	165	PPIB	19.8739	20.2337	20.3033
P23284	98	PPIB	19.7024	20.2218	20.5261
P23368	357	ME2	23.0601	23.6583	23.0993
P23368	346	ME2	20.2292	20.492	20.4178
P23368	156	ME2	24.0698	24.9254	24.768
P23381	102	WARS	17.2588	17.0843	17.1047
P23381	331	WARS	18.2523	17.9676	NA
P23396	230	RPS3	16.8942	16.8541	16.5512
P23396	75	RPS3	17.8127	17.7408	17.5427
P23396	90	RPS3	17.8748	17.9024	17.7413
P23396	141	RPS3	17.8408	17.623	17.5026
P23396	202	RPS3	19.7557	19.6899	19.6634
P23396	10	RPS3	19.6997	20.0998	19.7249
P23396	185	RPS3	19.1698	18.9187	18.6557
P23396	187	RPS3	18.2405	15.8997	18.2339
P23396	151	RPS3	19.1455	18.9463	18.7148
P23396	62	RPS3	16.1582	16.6088	16.7246
P23396	108	RPS3	18.4212	17.5035	17.6951
P23443	220	RPS6KB1	21.8714	21.7232	21.3967
P23443;Q9UBS0	99;75	RPS6KB1;RPS6KB2	16.4871	16.5591	16.4109
P23458	718	JAK1	20.969	21.0135	21.1496
P23526	186	AHCY	18.1975	19.4268	18.5702
P23526	20	AHCY	16.8813	15.3763	16.466
P23526	401	AHCY	NA	NA	17.8046
P23526	405	AHCY	15.3947	16.2873	16.1066
P23526	408	AHCY	14.9749	15.1646	15.0476
P23526	426	AHCY	19.9931	20.8336	20.4882
P23526	322	AHCY	14.6318	NA	NA
P23528	152	CFL1	18.4592	19.1583	19.3067
P23528	164	CFL1	17.4732	17.4732	17.5357
P23528	112	CFL1	19.96	19.8097	20.0456
P23528	34	CFL1	19.3506	18.9561	19.3202
P23528	114	CFL1	18.628	18.6272	18.7017
P23528	132	CFL1	20.9914	20.6087	20.8962
P23528	30	CFL1	18.007	18.8816	18.7042
P23528	78	CFL1	16.0186	16.0398	16.1933
P23528	19	CFL1	18.4627	18.1026	18.2073
P23528	92	CFL1	16.4219	15.6586	15.7488
P23588	365	EIF4B	17.4083	17.4788	17.7274
P23588	337	EIF4B	15.6954	15.7715	15.882
P23588	386	EIF4B	16.2578	NA	NA
P23588	395	EIF4B	16.3083	16.1093	16.5225
P23588	343	EIF4B	15.6558	16.0474	15.6965
P23763	54	VAMP1	16.171	16.3244	16.8306
P23919	19	DTYMK	21.7768	21.1583	20.5283
P23921	88	RRM1	17.0959	18.3086	18.2212
P23921	17	RRM1	NA	16.9664	NA
P24043	2112	LAMA2	NA	NA	16.542
P24534;P29692	132;188	EEF1B2;EEF1D	15.8894	15.6754	16.083
P24534	7	EEF1B2	16.0879	17.2999	16.2728
P24534	129	EEF1B2	18.9736	18.9038	18.8625
P24534	185	EEF1B2	20.3222	19.9715	19.4722
P24534	147	EEF1B2	19.4733	NA	NA
P24534	64	EEF1B2	16.7817	16.5835	16.7858
P24534	60	EEF1B2	17.4551	17.2667	17.0907
P24539	244	ATP5F1	NA	16.7357	NA
P24539	233	ATP5F1	16.0322	16.7776	16.6823
P24941	129	CDK2	25.4685	25.1986	24.7008
P24941	33	CDK2	20.7061	20.5125	20.4948
P25098	319	ADRBK1	16.4998	16.5358	16.4116
P25205	748	MCM3	15.6672	15.7996	NA
P25205	351	MCM3	17.0187	16.0982	NA
P25205	248	MCM3	17.0567	16.9483	16.6653
P25205	293	MCM3	NA	NA	17.6501
P25398	132	RPS12	18.1012	NA	18.309
P25398	121	RPS12	19.4887	19.2057	19.3268
P25398	99	RPS12	16.5742	16.1793	16.1757
P25398	93	RPS12	18.583	17.876	18.603
P25398	112	RPS12	16.0105	NA	16.8333
P25685	21	DNAJB1	14.9752	14.5823	NA
P25685	3	DNAJB1	18.5299	18.4811	18.4465
P25705	531	ATP5A1	18.4606	18.6869	18.5857
P25705	427	ATP5A1	NA	NA	15.5006
P25705	434	ATP5A1	17.5237	17.4164	17.5897
P25705	305	ATP5A1	19.7405	19.9354	20.4247
P25705	194	ATP5A1	20.6134	20.7452	20.3324
P25705	167	ATP5A1	20.6541	21.3047	20.7527
P25705	218	ATP5A1	19.6042	19.7363	19.8575
P25705	230	ATP5A1	19.4681	19.4291	19.7988
P25705	175	ATP5A1	20.6656	20.7482	20.618
P25786	243	PSMA1	18.0351	17.931	17.9426
P25786	115	PSMA1	19.689	19.9467	19.7429
P25787	165	PSMA2	15.2295	15.5339	15.8371
P25787	171	PSMA2	17.5461	17.0105	16.9988
P25787	92	PSMA2	22.718	22.5649	22.0703
P25787	53	PSMA2	18.4719	18.3574	18.0614
P25787	70	PSMA2	17.3241	17.2359	16.8031
P25789	231	PSMA4	15.3158	15.9553	NA
P26038	313	MSN	16.5756	16.371	15.665
P26038	79	MSN	NA	15.1949	NA
P26038	412	MSN	14.7255	NA	15.7097
P26038	64	MSN	NA	15.0251	15.1333
P26038	520	MSN	15.7517	15.124	NA
P26368	70	U2AF2	16.8427	17.4716	17.214
P26368	225	U2AF2	19.9035	19.9937	21.1876
P26373	200	RPL13	16.338	16.1942	16.2847
P26373	136	RPL13	20.4527	20.1957	20.7428
P26373	16	RPL13	18.6931	16.3753	18.6921
P26373	105	RPL13	17.3521	17.3322	17.1647
P26373	163	RPL13	17.7329	17.7528	17.8277
P26373	123	RPL13	19.2701	19.2326	19.2527
P26373	88	RPL13	16.7007	16.7158	14.9125
P26373	177	RPL13	19.9971	19.9642	20.2657
P26373	69	RPL13	17.8332	17.8429	17.9388
P26447	22	S100A4	15.2308	15.5613	16.7681
P26447	48	S100A4	17.571	17.9694	18.0161
P26447	35	S100A4	17.1371	17.437	17.0626
P26583	141	HMGB2	16.412	17.1203	16.6324
P26583	3	HMGB2	14.4607	17.0744	17.1398
P26583	127	HMGB2	18.9878	19.357	19.0875
P26583	173	HMGB2	15.0965	17.022	16.7949
P26583	30	HMGB2	21.8661	22.0287	21.8528
P26583	29	HMGB2	19.8355	NA	NA
P26583	65	HMGB2	15.2533	15.8255	16.1396
P26599	428	PTBP1	20.1082	20.0702	19.89
P26599	137	PTBP1	20.8877	20.8424	19.1427
P26599	48	PTBP1	16.8069	16.9747	16.3918
P26599	134	PTBP1	20.612	20.778	20.5186
P26599	259	PTBP1	18.0878	18.0039	17.5769
P26599	218	PTBP1	NA	18.9544	20.6644
P26599	410	PTBP1	22.0964	21.9989	21.7865
P26599	65	PTBP1	21.4839	21.2241	21.1192
P26599	402	PTBP1	15.796	15.6279	16.2019
P26599	271	PTBP1	17.2895	17.5669	17.5513
P26599	482	PTBP1	16.8672	16.8229	17.1218
P26599	528	PTBP1	18.3974	17.9217	18.104
P26599	92	PTBP1	17.7269	17.4102	17.6838
P26639	712	TARS	15.9328	15.329	15.8754
P26640	966	VARS	20.6103	16.6411	16.4646
P26641	277	EEF1G	16.4572	15.9206	15.8695
P26641	212	EEF1G	18.6123	18.7202	18.428
P26641	428	EEF1G	18.228	17.9734	18.3711
P26641	227	EEF1G	16.8946	17.0709	17.1931
P26641	147	EEF1G	16.5992	16.4102	16.6003
P26641	401	EEF1G	17.279	17.1863	17.1195
P26641	219	EEF1G	18.0489	17.32	17.8585
P26641	294	EEF1G	18.9049	18.4869	18.6165
P26885	30	FKBP2	NA	NA	15.264
P26885	103	FKBP2	19.0589	18.7944	18.8741
P27037	326	ACVR2A	15.2371	15.4147	16.2779
P27144	18	AK4	15.6621	NA	NA
P27348	139	YWHAQ	17.8849	18.1262	17.7579
P27348	49	YWHAQ	18.0428	17.9286	17.4266
P27348;P31946;P31947;P61981;P63104;Q04917	120;122;122;125;120;125	YWHAQ;YWHAB;SFN;YWHAG;YWHAZ;YWHAH	17.4666	17.518	17.7552
P27348	68	YWHAQ	16.9764	16.6982	16.7895
P27448;Q7KZI7	180;177	MARK3;MARK2	18.4525	19.2402	19.2214
P27448	89	MARK3	20.0083	20.3846	NA
P27448;Q7KZI7;Q96L34	64;61;67	MARK3;MARK2;MARK4	16.0564	16.2921	16.4538
P27635	42	RPL10	20.072	19.0516	19.2531
P27635	121	RPL10	19.9436	20.2546	19.3256
P27635	208	RPL10	16.4963	16.0311	16.3424
P27635	30	RPL10	NA	17.7899	17.6246
P27635	74	RPL10	18.5051	18.3991	18.354
P27635	78	RPL10	17.3807	16.8462	17.0033
P27635	101	RPL10	19.9501	19.7049	19.734
P27635	175	RPL10	19.5855	20.2412	20.1764
P27635	145	RPL10	19.1371	19.4652	19.5342
P27635	13	RPL10	17.8135	17.1899	17.7167
P27694	588	RPA1	18.1269	17.9433	17.3597
P27695	103	APEX1	19.4273	19.1191	19.1148
P27695	197	APEX1	15.3747	15.5925	15.4848
P27695	7	APEX1	18.1289	18.509	18.0148
P27695	228	APEX1	17.7611	17.6223	17.4525
P27707	34	DCK	20.3879	20.09	20.817
P27708	1313	CAD	16.7459	16.123	16.9785
P27708	754	CAD	18.8431	18.4768	18.1875
P27708	747	CAD	18.5313	18.0902	17.6824
P27797	355	CALR	15.9778	16.1217	16.1693
P27797	358	CALR	16.3325	16.6887	15.9509
P27797	164	CALR	19.2448	19.803	19.9253
P27797	62	CALR	18.7504	19.0332	18.9297
P27797	159	CALR	19.1008	19.1644	18.865
P27797	43	CALR	19.9671	20.626	20.7831
P27797	206	CALR	18.095	18.521	18.5998
P27797	209	CALR	19.3947	19.6155	19.4643
P27797	151	CALR	18.0905	18.3584	18.4223
P27797	375	CALR	NA	16.0867	NA
P27816	718	MAP4	15.8561	16.113	15.8263
P27816	1034	MAP4	15.4759	15.6811	15.4787
P27816	1038	MAP4	NA	NA	15.3826
P27816	998	MAP4	15.9509	15.8806	15.637
P27816	997	MAP4	15.0766	15.5465	NA
P27816	802	MAP4	15.9183	16.3138	16.3025
P27816	809	MAP4	16.0311	16.5479	16.8988
P27816	946	MAP4	15.7177	16.2479	16.0256
P27816	986	MAP4	14.9082	15.3078	15.6207
P27824	127	CANX	19.3014	19.5794	20.0959
P27824	87	CANX	15.8518	15.8533	15.794
P27824	210	CANX	17.4665	18.4729	18.2895
P27824	401	CANX	16.2356	NA	15.724
P27824	170	CANX	17.4201	NA	NA
P27824	182	CANX	17.7283	NA	NA
P27824	137	CANX	18.6682	19.0173	18.5121
P27824	233	CANX	17.6322	17.8564	17.7774
P27824	398	CANX	19.7826	19.7864	20.2077
P28072	67	PSMB6	NA	15.0656	NA
P28288	479	ABCD3	17.6176	16.8951	15.2131
P28482	151	MAPK1	28.2705	28.6903	28.3164
P28715	90	ERCC5	16.4546	NA	15.5639
P29317	778	EPHA2	21.9259	20.7921	20.6995
P54756	839	EPHA5	18.9977	18.8163	18.9626
P29323	787	EPHB2	19.02	19.0986	18.49
P29401	232	TKT	19.8904	19.8795	19.9119
P29401	241	TKT	17.0338	17.01	17.0918
P29401	465	TKT	17.2095	17.5598	NA
P29401	260	TKT	18.9751	19.3649	19.192
P29401	343	TKT	16.3713	16.5427	17.1432
P29401	352	TKT	18.0402	18.0049	17.838
P29401	327	TKT	18.0212	18.0547	17.9368
P29401	283	TKT	17.4262	17.4977	17.6646
P29401	102	TKT	14.8718	NA	14.149
P29401	16	TKT	17.4314	17.9876	17.5577
P29401	310	TKT	NA	18.5454	18.0713
P29401	314	TKT	17.7312	17.914	17.6549
P29401	524	TKT	17.9433	18.4302	18.7648
P29401	493	TKT	17.3738	17.5149	18.4398
P29401	538	TKT	16.4845	17.1821	17.2644
P29401	144	TKT	NA	14.3465	NA
P29692	59	EEF1D	18.647	18.5058	18.8741
P29692	117	EEF1D	17.8135	17.9774	17.756
P29966	152	MARCKS	15.9807	16.433	16.5122
P29966	165	MARCKS	18.4779	18.5309	18.5963
P29966	11	MARCKS	16.0253	15.7679	15.9217
P30040	230	ERP29	15.4847	NA	NA
P30040	54	ERP29	15.2845	15.3404	15.2498
P30040	253	ERP29	16.0525	16.0527	15.6585
P30040	204	ERP29	16.2997	15.6356	16.3928
P30041	56	PRDX6	17.6432	17.0554	16.4237
P30041	63	PRDX6	16.9039	16.771	16.8407
P30041	209	PRDX6	19.2505	19.1569	19.0368
P30041	144	PRDX6	18.7848	18.2917	18.8617
P30044	86	PRDX5	20.4163	20.371	19.8635
P30044	116	PRDX5	16.4975	16.3653	16.2635
P30048	253	PRDX3	NA	15.4927	15.5906
P30048	196	PRDX3	18.4038	17.8161	17.9
P30048	149	PRDX3	18.8839	18.5717	18.8606
P30049	165	ATP5D	16.541	16.7422	16.5904
P30050	41	RPL12	17.0885	18.0483	16.9763
P30050	61	RPL12	18.5698	18.3559	18.4741
P30050	99	RPL12	19.7933	19.8743	20.4078
P30084	282	ECHS1	15.9067	16.6462	16.5791
P30084	118	ECHS1	20.5095	20.6818	20.6333
P30084	43	ECHS1	17.5289	17.8504	17.5984
P30084	284	ECHS1	16.1282	16.0443	15.1586
P30084	261	ECHS1	14.5996	NA	15.1897
P30085	16	CMPK1	25.9059	25.3009	25.0559
P30086	113	PEBP1	18.0583	18.2387	18.2135
P30101	347	PDIA3	18.9276	18.4271	18.6385
P30101	496	PDIA3	NA	NA	14.2629
P30101	362	PDIA3	16.5612	NA	15.857
P30101	335	PDIA3	15.451	15.7985	15.8847
P30101	500	PDIA3	15.3409	15.8236	15.4332
P30101	466	PDIA3	19.5633	19.5861	19.0886
P30101	146	PDIA3	NA	NA	18.2599
P30101	75	PDIA3	17.9897	17.9255	17.9161
P30101	425	PDIA3	19.0641	18.4943	18.2391
P30101	417	PDIA3	17.3125	17.5289	16.9367
P30101	129	PDIA3	17.8916	18.0879	17.8988
P30101	332	PDIA3	16.8505	17.7821	NA
P30101	226	PDIA3	17.0352	16.4783	NA
P30101	288	PDIA3	15.7536	15.7101	15.7744
P30153	107	PPP2R1A	NA	NA	15.5049
P30153	542	PPP2R1A	16.0573	16.1141	15.8312
P30291	428	WEE1	18.6453	18.8825	18.3941
P30405	86	PPIF	16.1841	16.7193	16.1012
P30405	91	PPIF	16.2907	16.1401	15.9736
P30405	190	PPIF	16.7126	16.4586	16.4993
P30405	67	PPIF	19.6519	18.8097	18.876
P30414	862	NKTR	18.5804	17.7238	17.5433
P30419	221	NMT1	NA	18.2144	17.8255
P30519	199	HMOX2	20.5821	20.821	20.4946
P30519	214	HMOX2	NA	14.9551	15.1878
P30519	216	HMOX2	NA	14.9551	15.1878
P30520	164	ADSS	15.5396	NA	14.402
P30530;Q12866	710;761	AXL;MERTK	17.2573	17.4449	17.3617
P30530	695	AXL	19.2964	19.1228	NA
P30533	182	LRPAP1	16.735	16.9389	17.1171
P30622	277	CLIP1	15.7419	15.7173	15.0086
P30837	383	ALDH1B1	20.5116	21.0651	21.004
P30837	399	ALDH1B1	22.0097	22.4296	22.1683
P30837	426	ALDH1B1	16.2874	17.6103	15.8692
P30837	429	ALDH1B1	15.8683	16.4835	16.1263
P30837	364	ALDH1B1	20.2322	20.6467	21.0615
P30876	942	POLR2B	20.9209	20.0026	19.7186
P30876	151	POLR2B	18.513	18.4018	18.1066
P31040	179	SDHA	16.8624	17.0982	17.0027
P31040	182	SDHA	15.2346	16.2069	15.3524
P31040	335	SDHA	17.8435	17.59	18.0566
P31327	831	CPS1	18.9575	19.1059	18.9069
P31689	105	DNAJA1	18.0148	18.1409	17.7547
P31689	144	DNAJA1	16.1927	15.7404	16.0296
P31689	296	DNAJA1	16.71	16.6009	16.8486
P31749	163	AKT1	18.1456	18.6979	18.9144
P31930	225	UQCRC1	18.3116	18.5923	18.202
P31930	134	UQCRC1	16.7154	NA	NA
P31939	14	ATIC	18.5893	17.943	18.9036
P31939	266	ATIC	18.935	18.0887	18.3665
P31939	356	ATIC	17.0075	17.6667	NA
P31939	358	ATIC	19.93	19.6697	19.0027
P31939	477	ATIC	14.673	NA	NA
P31939	331	ATIC	17.4763	17.7715	17.5116
P31939	39	ATIC	16.8755	16.0166	16.1534
P31939	397	ATIC	15.5547	15.2089	14.9854
P31939	406	ATIC	NA	15.4252	NA
P31939	389	ATIC	16.6789	16.9071	16.3947
P31939	66	ATIC	17.8391	17.6677	17.3066
P31942	67	HNRNPH3	17.7806	17.7958	18.1086
P31943;P55795	349;349	HNRNPH1;HNRNPH2	15.0768	15.3785	15.2099
P31943	35	HNRNPH1	17.9375	18.271	17.7155
P31943	98	HNRNPH1	21.5721	21.1492	21.3016
P31943;P55795	167;167	HNRNPH1;HNRNPH2	18.4052	18.8033	17.9915
P31946	13	YWHAB	18.9492	18.3511	18.3694
P31946	51	YWHAB	21.9256	21.5283	21.5892
P31946	76	YWHAB	17.6834	NA	NA
P31947	9	SFN	NA	16.7212	16.9682
P31948	272	STIP1	NA	16.6928	17.0233
P31948	32	STIP1	19.6448	19.5746	19.7628
P31948	453	STIP1	18.6601	18.6072	18.8155
P31948	73	STIP1	20.0078	19.6639	19.3929
P31948	347	STIP1	16.6345	16.404	16.8476
P31948	325	STIP1	19.7356	19.7313	19.3887
P31948	395	STIP1	18.7789	18.6158	18.4486
P31948	229	STIP1	17.6038	17.4628	17.5882
P31948	237	STIP1	17.5693	17.3078	17.1901
P31948	388	STIP1	16.6383	16.591	16.2986
P31948	312	STIP1	16.8162	16.0607	15.7764
P31948	533	STIP1	15.7697	15.1804	15.8202
P31948	434	STIP1	18.4094	18.4433	18.2458
P31948	78	STIP1	NA	NA	15.5976
P31948	123	STIP1	16.9606	NA	NA
P31948	56	STIP1	NA	15.0351	15.9341
P31948	239	STIP1	16.0695	16.0693	16.7302
P31948	513	STIP1	18.6197	18.6306	18.5472
P31948	162	STIP1	17.1706	NA	16.2431
P31948	301	STIP1	19.7159	19.3506	18.9751
P31948	50	STIP1	18.203	17.935	17.7599
P31948	337	STIP1	17.3092	17.1766	16.9095
P31948	109	STIP1	18.1284	18.3375	NA
P31949	52	S100A11	17.7724	17.838	18.2036
P31949	27	S100A11	16.401	NA	15.7926
P32119	135	PRDX2	17.2115	17.1188	17.0217
P49407	326	ARRB1	14.0214	NA	NA
P32322	307	PYCR1	NA	16.1576	NA
P32969	50	RPL9; RPL9P7; RPL9P8; RPL9P9	NA	18.0465	NA
P32969	51	RPL9; RPL9P7; RPL9P8; RPL9P9	18.7563	NA	18.1047
P32969	184	RPL9; RPL9P7; RPL9P8; RPL9P9	18.7037	18.2258	18.5122
P32969	21	RPL9; RPL9P7; RPL9P8; RPL9P9	19.9858	19.4606	19.5726
P32969	121	RPL9; RPL9P7; RPL9P8; RPL9P9	NA	17.7927	NA
P32969	82	RPL9; RPL9P7; RPL9P8; RPL9P9	17.6094	17.9558	17.7464
P32969	28	RPL9; RPL9P7; RPL9P8; RPL9P9	17.3649	17.2999	17.3162
P32969	59	RPL9; RPL9P7; RPL9P8; RPL9P9	16.2534	16.213	15.7579
P33176	801	KIF5B	18.0227	18.374	NA
P33176	213	KIF5B	17.4816	17.702	18.4069
P33316	179	DUT	20.6414	20.0356	19.9807
P33991	858	MCM4	18.3055	18.0896	18.3488
P33991	752	MCM4	16.7955	16.9198	15.8183
P33991	220	MCM4	17.2094	17.1516	16.56
P33991	409	MCM4	16.6973	16.5878	16.4273
P33992	696	MCM5	19.6728	19.0828	20.0409
P33992	36	MCM5	16.5999	16.0819	16.0523
P33992	196	MCM5	16.379	16.2151	15.6855
P33992	581	MCM5	16.4676	16.2004	16.3969
P33992	392	MCM5	16.8613	NA	16.7123
P34897	356	SHMT2	16.5277	16.8118	16.8635
P34897	474	SHMT2	17.4695	17.4695	17.0359
P34897	459	SHMT2	NA	17.2401	NA
P34897	464	SHMT2	17.0741	16.842	17.2305
P34897	409	SHMT2	18.2354	18.0389	18.1193
[truncated: 2,877 more rows]

## Sheet: H157
Leading Proteins	Positions	Gene Symbol	H157 DMSO Log2	H157 AZD6244 Log2	H157 MEK162 Log2
A0AVT1	851	UBA6	20.5509	21.0085	21.0602
A0AVT1	503	UBA6	17.6786	16.551	16.3216
A0FGR8	875	ESYT2	19.0823	17.8916	16.597
A0PK00	55	TMEM120B	NA	16.1281	16.0173
A2A3N6;P55036	559;74	PIPSL;PSMD4	NA	16.7562	16.8585
A2RUR9;P0DMU7;Q5HYN5	752;132;132	CCDC144A;CT45A6;CT45A1	NA	15.9077	15.9356
A3KMH1	453	VWA8	19.0908	18.5912	18.5628
A5PLL1	492	ANKRD34B	NA	16.5811	16.5241
A6NCE7	30	MAP1LC3B2	NA	16.8838	16.8137
A6NCE7	49	MAP1LC3B2	NA	17.0719	NA
A6NCE7	51	MAP1LC3B2	NA	17.1143	NA
A6NCM1	811	IQCA1L	19.0575	19.1145	18.8851
A6NHR9	279	SMCHD1	NA	NA	16.7169
A6NI28	191	ARHGAP42	16.1188	15.7055	NA
A6NIZ1	174		NA	15.1682	NA
A6NJ78	271	METTL15	NA	NA	15.2009
A7E2V4	586	ZSWIM8	NA	NA	16.0512
A7E2Y1;P11055;P12883;P13533;P35579;P35580;Q7Z406;Q9UKX2;Q9UKX3;Q9Y2K3;Q9Y623	249;247;246;247;237;244;264;249;248;259;249	MYH7B;MYH3;MYH7;MYH6;MYH9;MYH10;MYH14;MYH2;MYH13;MYH15;MYH4	NA	15.5402	15.6996
B2RPK0;P09429	150;150	HMGB1P1;HMGB1	NA	16.6123	16.6774
B2RPK0;O15347	154;152	HMGB1P1;HMGB3	NA	16.1275	16.2503
B2RPK0;P09429	90;90	HMGB1P1;HMGB1	20.5091	20.3079	20.1346
B2RPK0;P09429	127;127	HMGB1P1;HMGB1	20.2802	20.2528	20.2242
B2RPK0;P09429;P26583	12;12;12	HMGB1P1;HMGB1;HMGB2	20.3215	20.3945	21.0005
B2RPK0;P09429	177;177	HMGB1P1;HMGB1	18.8989	16.5212	17.0676
B2RPK0	82	HMGB1P1	18.6859	18.0372	18.9134
B2RPK0;P09429;P26583	50;50;50	HMGB1P1;HMGB1;HMGB2	19.3283	19.423	19.643
B5ME19	644	EIF3CL	17.6294	17.4224	17.7729
B5ME19	895	EIF3CL	NA	15.334	NA
B5ME19	136	EIF3CL	16.6047	16.6882	16.5449
B5ME19	99	EIF3CL	NA	15.4155	15.9
CON__ENSEMBL:ENSBTAP00000016242;Q71U36;Q9BQE3	112;112;112	TUBA1A;TUBA1C	17.0273	15.9004	NA
CON__ENSEMBL:ENSBTAP00000016242;Q71U36;Q9BQE3	311;311;311	TUBA1A;TUBA1C	18.3611	19.5963	19.7635
CON__ENSEMBL:ENSBTAP00000016242;Q71U36;Q9BQE3	401;401;401	TUBA1A;TUBA1C	18.5776	18.8195	19.8151
CON__ENSEMBL:ENSBTAP00000016242;Q71U36;Q9BQE3	163;163;163	TUBA1A;TUBA1C	20.3977	20.3596	20.1332
CON__ENSEMBL:ENSBTAP00000016242;Q71U36;Q9BQE3	96;96;96	TUBA1A;TUBA1C	22.3788	22.3386	22.5152
CON__ENSEMBL:ENSBTAP00000016242;Q71U36;Q9BQE3	60;60;60	TUBA1A;TUBA1C	22.9609	22.4758	22.9966
CON__O95678;CON__P05787;CON__Q922U2	424;364;437	KRT75;KRT8;Krt5	NA	16.0403	NA
CON__O95678;CON__P07744;CON__P12035;CON__P35908;CON__Q922U2	159;156;208;194;172	KRT75;Krt4;KRT3;KRT2;Krt5	17.418	16.874	18.2112
CON__P05787	285	KRT8	NA	16.8754	16.8788
CON__P05787	347	KRT8	NA	NA	16.7019
CON__P05787	472	KRT8	NA	15.7556	16.2118
CON__P05787	207	KRT8	NA	NA	14.7138
CON__P05787	96	KRT8	16.1789	16.2546	15.8051
CON__P05787	117	KRT8	NA	16.0275	16.3236
CON__P05787	122	KRT8	NA	NA	17.1838
CON__P05787	393	KRT8	20.117	19.9516	20.1174
CON__P05787	325	KRT8	17.0737	16.6849	17.1019
CON__P05787	130	KRT8	NA	NA	15.4271
CON__P05787	304	KRT8	15.9812	15.9753	15.8194
CON__P10096;P04406	261;263	GAPDH;GAPDH	22.5034	22.6984	22.4787
CON__P60712;P63261;P68032	326;326;328	ACTB;ACTG1;ACTC1	23.8405	24.1	24.0519
CON__P60712;P0CG38;P63261;P68032;Q6S8J3	213;913;213;215;913	ACTB;POTEI;ACTG1;ACTC1;POTEE	18.2614	19.0495	18.9783
CON__P60712;P63261;Q6S8J3	215;215;915	ACTB;ACTG1;POTEE	21.3006	20.6531	21.8772
CON__P60712;P63261;P68032	50;50;52	ACTB;ACTG1;ACTC1	23.663	24.3669	24.5159
CON__P60712;P63261	291;291	ACTB;ACTG1	21.7748	22.1819	22.52
CON__P60712;P63261	113;113	ACTB;ACTG1	24.4906	24.112	24.3795
P13640	32	MT1G	NA	16.0912	16.063
CON__Q3KNV1;P08670	394;402	KRT7;VIM	20.117	19.9516	20.1174
CON__Q3SX28;P06753;P67936	128;129;92	TPM3;TPM4	NA	15.9238	16.2386
CON__Q3SX28;P06753;P09493	7;8;7	TPM3;TPM1	16.4266	16.6036	16.8178
CON__Q3SX28;P06753;P09493;P67936	112;113;112;76	TPM3;TPM1;TPM4	20.3765	20.8769	21.1752
CON__Q3SX28;P06753	248;249	TPM3	17.1659	17.1438	17.1521
CON__Q3ZBD7;P06744	366;366	GPI;GPI	18.0279	17.954	17.893
CON__Q6NXH9;CON__Q7RTS7	148;157	Krt73;KRT74	17.2372	17.1805	17.4131
E9PAV3	1945	NACA	18.2074	18.1207	18.2621
E9PAV3	2005	NACA	19.3337	19.0965	18.8733
E9PAV3	1963	NACA	19.2376	19.0543	19.0135
H7BZ55	1192	CROCC2	NA	18.1638	17.8675
O00116	347	AGPS	NA	15.2985	NA
O00148;Q13838	52;53	DDX39A;DDX39B	17.779	17.8089	17.9068
O00148	35	DDX39A	NA	15.6995	16.8422
O00148;Q13838	383;384	DDX39A;DDX39B	20.1783	19.9696	19.9636
O00148	187	DDX39A	16.5319	15.8834	15.8868
O00148;Q13838	333;334	DDX39A;DDX39B	21.0291	19.9474	20.1669
O00154	172	ACOT7	NA	17.0887	NA
O00154	157	ACOT7	NA	15.6869	15.1793
O00154	198	ACOT7	NA	15.5286	15.612
O00154	369	ACOT7	16.6461	16.7728	16.9294
O00193	174	SMAP	16.7399	17.1488	17.0977
O00193	49	SMAP	NA	16.2045	NA
O00231	32	PSMD11	NA	16.6083	17.2682
O00231	417	PSMD11	16.3869	16.3967	16.9086
O00232	330	PSMD12	NA	16.6631	17.1054
O00232	52	PSMD12	17.4224	17.0942	17.4953
O00232	98	PSMD12	NA	15.3673	15.2331
O00233	87	PSMD9	19.8095	20.4419	20.4964
O00264	96	PGRMC1	18.4567	18.4607	19.0236
O00264	102	PGRMC1	17.808	17.8275	18.3866
O00264	105	PGRMC1	18.3635	18.5499	18.6072
O00299	238	CLIC1	20.0782	19.1278	19.3284
O00299	119	CLIC1	20.8309	19.8854	19.9012
O00299	131	CLIC1	20.4596	19.7798	18.883
O00299	192	CLIC1	17.5345	17.0423	NA
O00418	238	EEF2K	18.3173	18.747	18.9199
O00425	440	IGF2BP3	NA	16.0703	15.8301
O00425	36	IGF2BP3	19.0329	18.5093	19.3133
O00425	552	IGF2BP3	NA	15.8242	15.5322
O00425;Q9NZI8;Q9Y6M1	294;294;292	IGF2BP3;IGF2BP1;IGF2BP2	18.0323	17.7648	18.0823
O00425;Q9NZI8;Q9Y6M1	465;465;487	IGF2BP3;IGF2BP1;IGF2BP2	15.9182	16.5618	16.9256
O00425;Q9NZI8	223;223	IGF2BP3;IGF2BP1	17.2773	16.9832	16.9673
O00425	190	IGF2BP3	NA	NA	15.5494
O00425	567	IGF2BP3	NA	15.1639	15.4521
O00429	271	DNM1L	15.9838	16.9446	17.1289
O00483	10	NDUFA4	NA	15.5921	NA
O00505	97	KPNA3	NA	16.7077	17.1604
O00515	223	LAD1	NA	NA	14.9383
O00567	438	NOP56	NA	15.1106	15.0664
O00567	90	NOP56	NA	15.7384	15.3797
O00571	255	DDX3X	NA	15.4942	NA
O00571	81	DDX3X	16.7157	15.8241	15.5366
O00571	118	DDX3X	16.9968	16.3236	16.8493
O00571	491	DDX3X	16.9881	16.7889	NA
O00625	6	PIR	NA	16.791	16.489
O00764	119	PDXK	NA	NA	17.3648
O00767	341	SCD	NA	14.646	NA
O14522	1070	PTPRT	NA	18.8861	NA
O14526	181	FCHO1	18.6952	18.3884	18.2873
O14530	211	TXNDC9	NA	16.8211	NA
O14579	278	COPE	NA	16.2072	15.9338
O14602	88	EIF1AY	19.0579	18.7558	18.8737
O14602	104	EIF1AY	17.4104	17.2496	17.4877
O14656	108	TOR1A	19.1265	19.0249	19.6334
O14656	320	TOR1A	16.5974	16.8007	16.9089
O14657	327	TOR1B	20.4882	19.4437	19.5613
O14657	115	TOR1B	18.834	18.6401	18.9782
O14684	42	PTGES	NA	15.698	15.7918
O14733	245	MAP2K7	16.8622	16.6875	16.2323
O14737	105	PDCD5	17.0071	16.4857	16.1487
O14737	20	PDCD5	18.979	19.0858	18.9869
O14737	63	PDCD5	17.7018	18.9959	18.6493
O14737	68	PDCD5	17.5077	17.6151	17.6504
O14745	159	SLC9A3R1	NA	16.5725	16.2821
O14745	19	SLC9A3R1	NA	16.6124	16.7855
O14757	445	CHEK1	22.9668	21.8583	21.8709
O14802	398	POLR3A	17.7418	17.2336	17.8282
O14818	28	PSMA7	NA	NA	16.0084
O14818	52	PSMA7	17.3045	17.1494	17.0388
O14874	245	BCKDK	NA	16.0543	16.0456
O14880	149	MGST3	NA	16.2012	16.4882
O14920	147	IKBKB	18.4963	18.3431	NA
O14936	41	CASK	16.7545	17.0334	17.3296
O14950	151	MYL12B	NA	18.3823	NA
O14964	207	HGS	NA	14.4695	NA
O14965	258	AURKA	22.448	21.0067	21.0746
O14965	162	AURKA	18.1366	15.6254	17.1853
O14965;Q96GD4;Q9UQB9	143;87;53	AURKA;AURKB;AURKC	18.999	17.6257	18.0125
O14979	306	HNRNPDL	19.4931	18.9955	19.4446
O14979	180	HNRNPDL	20.4078	20.0196	20.2649
O14979	289	HNRNPDL	NA	17.5443	18.2995
O14979	197	HNRNPDL	NA	15.9075	NA
O14979	221	HNRNPDL	NA	17.6862	NA
O14979	149	HNRNPDL	17.9333	17.6489	18.5191
O14980	594	XPO1	NA	NA	15.3073
O14980	686	XPO1	NA	17.5579	17.7652
O14980	693	XPO1	NA	15.8482	16.8981
O15021	698	MAST4	16.6569	NA	NA
O15042	82	U2SURP	NA	15.7393	17.6716
O15066	371	KIF3B	17.8819	18.238	17.8069
O15067	236	PFAS	NA	14.1501	NA
O15111	146	CHUK	16.996	15.9049	15.9552
O15143	307	ARPC1B	NA	NA	15.1239
O15144	269	ARPC2	NA	15.6677	15.4733
O15144	295	ARPC2	17.1594	17.0066	16.9804
O15145	29	ARPC3	16.7933	16.5351	16.4951
O15173	126	PGRMC2	18.0034	18.1696	18.293
O15173	132	PGRMC2	NA	16.846	17.4692
O15212	8	PFDN6	16.738	17.033	16.913
O15347	161	HMGB3	NA	15.8449	15.7351
O15347	82	HMGB3	16.0945	15.3137	15.6226
O15347	12	HMGB3	18.1302	18.1729	18.8168
O15347	112	HMGB3	18.029	18.0013	18.0402
O15347	125	HMGB3	17.5262	17.3906	17.445
O15347;P26583	88;90	HMGB3;HMGB2	18.7723	18.7794	18.56
O15347	145	HMGB3	17.4908	17.7021	17.7478
O15347	43	HMGB3	18.6938	18.977	18.2798
O15347	59	HMGB3	17.5799	NA	16.7917
O15347	55	HMGB3	NA	15.3412	15.3208
O15371	41	EIF3D	17.5489	17.0163	17.3185
O15371	53	EIF3D	16.9145	17.1276	17.0471
O15371	90	EIF3D	16.2322	16.2657	15.9879
O15371	458	EIF3D	NA	NA	14.5815
O15372	269	EIF3H	17.1058	16.8683	16.7859
O15372	274	EIF3H	16.9477	16.5647	16.2975
O15381	311	NVL	17.8311	17.2773	15.5792
O15382	353	BCAT2	NA	14.4698	15.0796
O15446	70	CD3EAP	16.3796	16.6104	16.353
O15511	93	ARPC5	NA	16.8067	NA
O15530	115	PDPK1	NA	NA	16.8884
O15530	465	PDPK1	NA	15.968	15.5954
O43143	166	DHX15	17.1718	16.7176	18.3552
O43143	786	DHX15	16.9337	16.5286	16.5148
O43143	691	DHX15	17.4945	17.0288	17.4942
O43148	208	RNMT	17.5179	17.5405	17.5303
O43149	2586	ZZEF1	20.7993	20.265	20.0863
O43166	1074	SIPA1L1	NA	18.7838	19.2982
O43169	35	CYB5B	16.7458	16.0983	15.6316
O43252	171	PAPSS1	17.7121	16.8336	17.0672
O43390	300	HNRNPR	NA	16.7637	16.5154
O43390;O60506	584;576	HNRNPR;SYNCRIP	16.7954	16.424	17.167
O43390	374	HNRNPR	NA	16.5559	17.0983
O43390;O60506	313;310	HNRNPR;SYNCRIP	17.0359	16.6879	16.9209
O43390	103	HNRNPR	18.8228	18.5297	18.8773
O43390	341	HNRNPR	17.3732	17.4654	17.814
O43395	65	PRPF3	17.0536	16.7811	17.1635
O43399	128	TPD52L2	16.6499	16.0683	16.2617
O43399	139	TPD52L2	18.9126	18.0791	17.7622
O43399	90	TPD52L2	NA	16.0174	16.7811
O43491	514	EPB41L2	16.6359	16.4356	16.973
O43491	83	EPB41L2	NA	16.2181	16.3941
O43491;Q9H4G0	447;326	EPB41L2;EPB41L1	NA	16.1321	15.9459
O43491	277	EPB41L2	NA	14.7388	15.5152
O43491	601	EPB41L2	16.7405	17.0143	17.2398
O43491;P11171	946;808	EPB41L2;EPB41	16.3305	15.8175	16.1091
O43505	377	B4GAT1	NA	15.7464	15.6143
O43670	31	ZNF207	16.1849	17.4467	17.4331
O43681	301	ASNA1	17.7355	18.1852	16.9923
O43681	45	ASNA1	NA	NA	15.5501
O43707	779	ACTN4	NA	17.921	18.348
O43707	497	ACTN4	NA	15.6675	16.2662
O43707	760	ACTN4	NA	NA	16.7219
O43707	214	ACTN4	NA	15.6346	16.7775
O43707	604	ACTN4	20.4219	20.1801	20.0634
O43707	625	ACTN4	NA	16.2038	NA
O43707;P12814	176;157	ACTN4;ACTN1	NA	16.1213	15.9744
O43707;P12814	54;35	ACTN4;ACTN1	17.715	18.0938	18.5571
O43707;P12814	417;398	ACTN4;ACTN1	NA	17.1631	18.0569
O43707	98	ACTN4	NA	16.6251	17.8022
O43707	350	ACTN4	NA	18.0027	17.9697
O43707	535	ACTN4	NA	17.0254	17.9097
O43707	108	ACTN4	NA	15.3283	15.5984
O43709	255	WBSCR22	NA	14.6216	NA
O43765	205	SGTA	NA	NA	14.9514
O43768	40	ENSA	16.8426	17.6066	17.6739
O43768;P56211	63;58	ENSA;ARPP19	NA	17.4639	17.7714
O43768;P56211	74;69	ENSA;ARPP19	18.1666	17.6186	17.4893
O43776	244	NARS	NA	15.685	15.7413
O43776	104	NARS	NA	15.8107	15.4158
O43795	995	MYO1B	17.8311	16.4273	17.7406
O43809	23	NUDT21	18.9181	18.892	18.7613
O43865	40	AHCYL1	NA	16.6145	NA
O43865	284	AHCYL1	20.1804	19.9135	20.885
O43865	267	AHCYL1	NA	15.2194	15.8822
O60264;P28370	319;322	SMARCA5;SMARCA1	NA	14.9326	NA
O60282;P33176	849;847	KIF5C;KIF5B	16.6371	16.5399	16.9663
O60282;P33176	238;237	KIF5C;KIF5B	17.3126	16.568	16.4103
O60282;P33176	253;252	KIF5C;KIF5B	NA	16.3904	15.8075
O60285	180	NUAK1	NA	16.5733	17.1502
O60307	492	MAST3	19.1202	20.0439	19.8932
Q9UMY4	62	SNX12	NA	15.9124	16.2079
O60506	363	SYNCRIP	17.6776	17.7257	17.8413
O60506	81	SYNCRIP	18.932	17.9089	19.0616
O60506	91	SYNCRIP	17.84	17.6024	17.9437
O60506	100	SYNCRIP	18.8228	18.5297	18.8773
O60506	297	SYNCRIP	17.7243	17.7824	18.3383
O60506	371	SYNCRIP	NA	17.3982	18.719
O60506	123	SYNCRIP	NA	17.1675	NA
O60506	42	SYNCRIP	17.9815	18.0341	18.0901
O60513	293	B4GALT4	NA	14.6364	15.2601
O60664	164	PLIN3	NA	16.3092	15.8245
O60664	102	PLIN3	NA	NA	14.9408
O60664	65	PLIN3	NA	16.1385	16.0714
O60673	3119	REV3L	16.7757	NA	16.5667
O60678	481	PRMT3	16.0741	17.3414	16.2646
O60701	264	UGDH	NA	NA	15.4629
O60701	129	UGDH	16.8547	16.3758	16.3573
O60701	464	UGDH	NA	16.358	16.7937
O60716	749	CTNND1	NA	15.692	15.0398
O60716	728	CTNND1	NA	15.1101	15.1782
O60716	622	CTNND1	NA	16.7823	16.8708
O60739	66	EIF1B	NA	16.1297	18.2026
O60739	61	EIF1B	NA	17.4678	16.892
O60739	42	EIF1B	18.9866	19.1899	19.4044
O60749	218	SNX2	NA	15.141	15.4492
O60763	596	USO1	NA	16.8172	17.0041
O60814;P58876;P62807;Q16778;Q99877;Q99879;Q99880	25;25;25;25;25;25;25	HIST1H2BK;HIST1H2BD;HIST1H2BC; HIST1H2BE; HIST1H2BF; HIST1H2BG; HIST1H2BI;HIST2H2BE;HIST1H2BN;HIST1H2BM;HIST1H2BL	17.6004	17.2078	NA
O60814;P58876;P62807;Q16778;Q99877;Q99880	21;21;21;21;21;21	HIST1H2BK;HIST1H2BD;HIST1H2BC; HIST1H2BE; HIST1H2BF; HIST1H2BG; HIST1H2BI;HIST2H2BE;HIST1H2BN;HIST1H2BL	20.6659	21.3857	21.0714
O60814;P58876;P62807;Q5QNW6;Q99877;Q99879;Q99880	47;47;47;47;47;47;47	HIST1H2BK;HIST1H2BD;HIST1H2BC; HIST1H2BE; HIST1H2BF; HIST1H2BG; HIST1H2BI;HIST2H2BF;HIST1H2BN;HIST1H2BM;HIST1H2BL	22.9064	22.9787	23.0378
O60814;P58876;P62807;Q5QNW6;Q99877;Q99879;Q99880	35;35;35;35;35;35;35	HIST1H2BK;HIST1H2BD;HIST1H2BC; HIST1H2BE; HIST1H2BF; HIST1H2BG; HIST1H2BI;HIST2H2BF;HIST1H2BN;HIST1H2BM;HIST1H2BL	22.2556	22.3028	22.5895
O60814;P58876;P62807;Q16778;Q5QNW6;Q99877;Q99879;Q99880	86;86;86;86;86;86;86;86	HIST1H2BK;HIST1H2BD;HIST1H2BC; HIST1H2BE; HIST1H2BF; HIST1H2BG; HIST1H2BI;HIST2H2BE;HIST2H2BF;HIST1H2BN;HIST1H2BM;HIST1H2BL	18.744	20.0718	20.2848
O60814;P58876;P62807;Q16778;Q5QNW6;Q96A08;Q99877;Q99879;Q99880	109;109;109;109;109;110;109;109;109	HIST1H2BK;HIST1H2BD;HIST1H2BC; HIST1H2BE; HIST1H2BF; HIST1H2BG; HIST1H2BI;HIST2H2BE;HIST2H2BF;HIST1H2BA;HIST1H2BN;HIST1H2BM;HIST1H2BL	24.2691	24.7123	24.5771
O60814;P62807;Q16778	6;6;6	HIST1H2BK;HIST1H2BC; HIST1H2BE; HIST1H2BF; HIST1H2BG; HIST1H2BI;HIST2H2BE	19.9898	20.0333	19.9719
O60814;P62807;Q16778	12;12;12	HIST1H2BK;HIST1H2BC; HIST1H2BE; HIST1H2BF; HIST1H2BG; HIST1H2BI;HIST2H2BE	19.1374	19.4575	19.9166
O60841	1214	EIF5B	NA	16.7602	17.5836
O60869	131	EDF1	16.4242	17.2556	17.1255
O60869	25	EDF1	16.7758	17.2586	16.96
O60869	56	EDF1	NA	16.7533	16.6735
O60870	23	KIN	18.3068	18.3025	18.1477
O60884	158	DNAJA2	16.1829	15.4215	15.8683
O60925	11	PFDN1	NA	15.7157	15.4673
O60925	28	PFDN1	17.0792	17.4481	17.2535
O75027	511	ABCB7	16.2465	16.2601	16.715
O75063	104	FAM20B	16.0021	16.0505	16.5056
O75063	233	FAM20B	NA	17.5117	21.4948
O75077	652	ADAM23	20.3512	20.2382	20.0113
O75083	21	WDR1	NA	16.0746	15.9463
O75083	155	WDR1	NA	15.339	16.043
O75116	216	ROCK2	NA	NA	15.8287
O75116	1065	ROCK2	17.9629	18.4196	18.5506
O75116;Q13464	121;105	ROCK2;ROCK1	17.6111	16.941	16.8977
O75131	184	CPNE3	16.0594	NA	NA
O75323	75	GBAS	20.9574	20.6793	22.3965
O75323	143	GBAS	16.9165	18.1185	17.9274
O75347	12	TBCA	NA	NA	17.0667
O75347	95	TBCA	NA	NA	17.6109
O75347	52	TBCA	17.2741	17.114	17.0672
O75347	105	TBCA	NA	16.9801	NA
O75347	28	TBCA	16.411	16.1255	15.8133
O75348	21	ATP6V1G1	NA	14.5938	15.0075
O75356	248	ENTPD5	NA	16.338	16.3225
O75369	864	FLNB	18.1243	18.122	18.2714
O75369	1057	FLNB	NA	18.8006	18.8543
O75369	1572	FLNB	18.6943	18.4631	18.3359
O75369	2514	FLNB	17.0926	16.5063	16.2205
O75369	2518	FLNB	17.6052	17.1527	17.1542
O75369	1564	FLNB	18.0343	17.8559	17.3983
O75369	681	FLNB	NA	17.6451	14.966
O75369	2372	FLNB	16.9956	17.172	17.3686
O75369	1372	FLNB	18.7143	NA	18.023
O75369;P21333;Q14315	465;493;487	FLNB;FLNA;FLNC	17.9935	17.9392	18.1556
O75369	2576	FLNB	17.439	NA	17.4507
O75369	1232	FLNB	NA	17.5103	15.6898
O75369	987	FLNB	18.5274	17.5812	17.5293
O75369;Q14315	60;80	FLNB;FLNC	16.2999	17.1647	17.1942
O75369	6	FLNB	20.3228	20.2119	20.2476
O75369	356	FLNB	15.88	15.6452	15.8986
O75369	1508	FLNB	18.3991	18.4476	18.727
O75369	849	FLNB	NA	15.7629	15.9508
O75369;P21333	2096;2141	FLNB;FLNA	18.5849	18.4158	19.3475
O75369	1221	FLNB	17.4104	17.3348	17.2458
O75369	1449	FLNB	18.716	18.012	18.2278
O75369	744	FLNB	NA	16.2279	16.147
O75369	2074	FLNB	18.7952	18.1854	19.1413
O75369	2150	FLNB	NA	16.3059	16.6303
O75369	822	FLNB	NA	15.8286	17.0487
O75385	140	ULK1	NA	17.5412	17.254
O75390	366	CS	16.6477	17.7241	18.0149
O75390	375	CS	NA	16.03	17.0179
O75390	103	CS	NA	17.0389	NA
O75390	382	CS	18.273	18.3025	18.2142
O75390	459	CS	NA	16.5332	17.0605
O75396	38	SEC22B	19.1676	19.7566	19.6196
O75400	727	PRPF40A	18.0865	18.3366	18.4865
O75400	676	PRPF40A	NA	15.9948	15.9388
O75417	91	POLQ	NA	19.4875	19.4181
O75460	690	ERN1	17.448	17.74	17.7375
O75475	16	PSIP1	NA	16.3027	16.7161
O75521	92	ECI2	16.8967	15.119	17.8081
O75521	349	ECI2	NA	18.5082	NA
O75521	161	ECI2	17.0585	NA	NA
O75531	32	BANF1	18.8152	17.9656	18.5223
O75533	240	SF3B1	NA	15.4151	15.8733
O75533	6	SF3B1	17.0915	16.9722	17.2685
O75533	700	SF3B1	NA	NA	16.9875
O75533	195	SF3B1	17.1558	16.7871	16.7313
O75534	758	CSDE1	17.0904	16.2853	16.7519
O75534	307	CSDE1	NA	15.5445	15.4658
O75534	81	CSDE1	NA	15.968	NA
O75575	34	CRCP	NA	17.2858	17.5039
O75581	324	LRP6	NA	15.9558	16.0882
O75582	179	RPS6KA5	NA	16.6587	NA
O75582;O75676	62;46	RPS6KA5;RPS6KA4	19.3622	18.9905	18.9952
O75643	1146	SNRNP200	16.2649	16.5605	16.5142
O75643	1421	SNRNP200	18.2455	NA	18.3783
O75648	103	TRMU	17.623	17.2203	17.4459
O75792	69	RNASEH2A	17.7531	15.3258	17.3058
O75794	168	CDC123	NA	16.1657	16.9937
O75821	280	EIF3G	17.9224	18.0053	18.4308
O75821	153	EIF3G	NA	16.1477	16.4121
O75821	94	EIF3G	17.3898	17.0482	16.8156
O75821	9	EIF3G	18.9276	19.5271	19.3425
O75821	212	EIF3G	17.4262	17.5554	16.9841
O75821	77	EIF3G	NA	17.177	17.2736
O75822	224	EIF3J	17.2169	17.2286	17.2152
O75832	221	PSMD10	NA	15.6924	NA
O75879	186	GATB	17.3833	17.3414	17.2407
O75937	40	DNAJC8	16.4734	NA	NA
O75937	176	DNAJC8	NA	15.7219	15.8046
O75947	63	ATP5H	NA	14.3126	NA
O75964	54	ATP5L	NA	15.9492	16.6553
O75964	55	ATP5L	NA	17.2693	NA
O76003	253	GLRX3	NA	15.6331	NA
O76021	468	RSL1D1	NA	16.4112	16.113
O76021	408	RSL1D1	NA	15.3691	15.4804
O76021	38	RSL1D1	NA	15.4202	15.6597
O76021	188	RSL1D1	NA	15.54	16.0988
O76021	374	RSL1D1	NA	16.1315	15.3962
O76024	836	WFS1	17.5725	17.2155	18.1503
O76031	299	CLPX	NA	NA	16.7644
O94776;Q9BTC8	285;288	MTA2;MTA3	NA	14.5197	15.4453
O94804	159	STK10	24.8814	24.8802	25.1384
O94804	65	STK10	18.4138	17.658	17.5538
O94826	188	TOMM70A	NA	NA	17.3472
O94905	199	ERLIN2	NA	16.1413	17.1158
O94905	287	ERLIN2	NA	14.8378	14.8943
O94906	680	PRPF6	18.8222	17.4042	18.9446
O94906	178	PRPF6	NA	16.6634	16.3273
O94925	164	GLS	19.499	19.1952	19.0477
O94988	158	FAM13A	17.1544	16.8227	16.9934
O95197	1013	RTN3	NA	16.3087	16.1575
O95197	1018	RTN3	17.3419	NA	17.3818
O95197	1028	RTN3	NA	16.9455	17.1773
O95292	118	VAPB	19.2095	19.2295	18.5001
O95292	45	VAPB	18.3988	18.3078	18.3533
O95299	70	NDUFA10	NA	NA	15.8597
O95319	495	CELF2	NA	16.7002	16.6207
O95319	502	CELF2	NA	15.3024	15.3948
O95319	458	CELF2	NA	15.7615	15.8212
O95340	161	PAPSS2	16.6941	17.3154	17.1751
O95347	930	SMC2	NA	15.5718	15.6717
O95347	188	SMC2	NA	14.5675	14.5911
O95352	140	ATG7	16.5151	NA	NA
O95433	208	AHSA1	16.3079	16.35	16.5934
O95433	212	AHSA1	NA	16.1785	16.0074
O95433	189	AHSA1	NA	17.0451	15.1001
O95453	326	PARN	NA	NA	17.2357
O95573	581	ACSL3	17.6768	16.1881	16.2121
O95573	699	ACSL3	18.1874	18.0071	17.8583
O95573	13	ACSL3	NA	16.5788	16.2161
O95639	133	CPSF4	NA	14.9167	15.0432
O95747	289	OXSR1	NA	15.4741	15.7311
O95757;P34932;Q92598	388;388;388	HSPA4L;HSPA4;HSPH1	18.3165	18.3546	18.6307
O95793	270	STAU1	17.7916	18.5553	18.4608
O95816	200	BAG2	NA	16.1351	16.4172
O95816	123	BAG2	NA	15.8908	15.7729
O95816	9	BAG2	16.1823	15.8701	16.0871
O95816	189	BAG2	16.5423	16.9082	17.0041
O95819	155	MAP4K4	24.1993	23.8162	23.8668
O95835	734	LATS1	20.0115	19.3238	19.0394
O95835	830	LATS1	19.7388	19.2032	19.635
O95835	739	LATS1	18.629	18.6058	18.322
O96008	175	TOMM40	16.6384	16.3644	16.5729
O96017	349	CHEK2	NA	16.8481	17.2034
O96017	249	CHEK2	17.8866	17.88	17.7748
P00338	14	LDHA	18.0782	17.9781	17.7848
P00338	232	LDHA	19.2588	19.0821	18.6982
P00338	243	LDHA	20.2176	20.0354	20.0846
P00338	155	LDHA	17.5673	17.506	17.4013
P00338	318	LDHA	20.2205	20.2675	20.7406
P00338	59	LDHA	18.4135	18.6621	19.4238
P00338	118	LDHA	22.1654	22.268	22.2035
P00338	224	LDHA	NA	NA	18.3295
P00338	76	LDHA	20.5659	19.5684	18.5724
P00352	410	ALDH1A1	NA	16.3684	NA
P00352	348	ALDH1A1	NA	NA	16.8307
P00352	139	ALDH1A1	NA	NA	15.3438
P00367	187	GLUD1	NA	16.6577	NA
P00367	191	GLUD1	NA	15.9796	15.8286
P00367	399	GLUD1	18.4518	18.49	18.8634
P00367	503	GLUD1	19.378	19.278	19.459
P00367	200	GLUD1	NA	NA	15.3861
P00390	97	GSR	17.8202	18.1722	18.207
P00390	110	GSR	NA	NA	17.1136
P00390	346	GSR	NA	NA	19.4043
P00390	354	GSR	21.8502	22.3473	21.3808
P00390	379	GSR	20.3771	20.6674	20.7309
P00390	164	GSR	18.6173	18.5459	18.1188
P00441	10	SOD1	NA	18.3796	18.4093
P00441	71	SOD1	NA	17.5994	17.016
P00441	123	SOD1	17.4502	18.0035	17.495
P00492	103	HPRT1	16.7553	16.3534	16.3128
P00492	166	HPRT1	16.3936	15.9861	NA
P00505	387	GOT2	NA	18.5069	19.5401
P00505	430	GOT2	18.8444	18.4958	18.6249
P00505	338	GOT2	17.0156	16.927	17.2332
P00505	73	GOT2	NA	18.2267	18.2763
P00505	363	GOT2	NA	16.9027	17.1927
P42684	446	ABL2	17.1444	17.7915	17.0876
P00533	875	EGFR	20.591	19.3574	20.297
P00533	716	EGFR	21.6237	21.191	21.1591
P00533	745	EGFR	21.8061	21.2497	21.3421
P00533	867	EGFR	NA	NA	18.447
P00533	714	EGFR	NA	18.3643	NA
P00533	852	EGFR	17.0107	15.9857	16.3332
P00558	48	PGK1	19.9922	19.9222	19.8324
P00558	279	PGK1	20.4437	20.6377	20.9047
P00558	192	PGK1	19.1306	19.3108	18.9007
P00558	184	PGK1	19.2799	19.3239	19.4531
P00558;P07205	156;156	PGK1;PGK2	20.1423	20.5984	20.4456
P00558	141	PGK1	19.9733	20.2402	19.9994
P00558	272	PGK1	16.643	17.0226	15.8683
P00558	131	PGK1	18.8991	18.2425	18.2148
P00558	353	PGK1	18.3977	18.0245	18.2229
P00558	323	PGK1	16.9322	16.8424	16.8506
P00558	11	PGK1	17.449	17.5895	17.3013
P00558	91	PGK1	19.6894	18.6662	19.358
P00558	75	PGK1	20.0815	20.2322	20.5431
P00558	30	PGK1	20.6961	20.2983	20.1545
P00558	264	PGK1	NA	17.3404	17.7979
P00558	406	PGK1	18.7528	17.8105	18.9256
P00568	21	AK1	24.0377	23.8339	23.8824
P02545	260	LMNA	18.5606	18.3682	18.4596
P02545	261	LMNA	17.9553	17.6273	17.6008
P02545	417	LMNA	20.1111	20.2313	20.6167
P02545	155	LMNA	NA	18.4177	NA
P02545	270	LMNA	19.6871	19.9482	19.9237
P02545	78	LMNA	18.7537	18.7974	19.405
P02545	490	LMNA	NA	17.1002	18.0652
P02545	171	LMNA	NA	16.8349	NA
P02545	311	LMNA	20.9679	20.896	20.881
P02545	316	LMNA	18.2401	17.8802	18.2194
P02545	123	LMNA	17.8555	17.1616	NA
P02545	420	LMNA	19.1836	19.0672	18.9722
P02545	378	LMNA	20.5859	20.4823	20.7918
P02545	97	LMNA	17.9492	18.2578	18.3838
P02545	135	LMNA	19.4609	19.2721	19.4368
P02545	341	LMNA	NA	16.2218	17.6773
P02545	208	LMNA	18.6874	19.6725	20.1984
P02545	233	LMNA	19.2088	19.3077	19.7283
P02545	470	LMNA	18.5303	18.4641	18.9511
P02545	486	LMNA	18.8783	18.4843	18.9345
P02545	450	LMNA	18.6604	18.2247	19.2358
P02545	114	LMNA	18.2655	18.7018	18.9362
P03928	45	MT-ATP8	16.4298	16.7328	17.0743
P03928	54	MT-ATP8	NA	16.1655	17.1496
P04040	237	CAT	19.8695	20.8589	20.7633
P04075	99	ALDOA	21.2762	21.3947	21.308
P04075	101	ALDOA	19.9332	19.7674	20.1086
P04075	342	ALDOA	21.9842	21.1738	21.8001
P04075	312	ALDOA	20.4831	19.1816	20.9317
P04075	318	ALDOA	16.7998	17.2097	17.1627
P04075	230	ALDOA	20.0777	19.7334	20.4505
P04075	322	ALDOA	21.1853	21.2358	20.3776
P04075;P09972	139;139	ALDOA;ALDOC	17.3534	17.2325	17.2242
P04075;P09972	147;147	ALDOA;ALDOC	19.4591	16.9727	20.0073
P04075	294	ALDOA	16.835	16.4658	17.1151
P04075;P09972	208;208	ALDOA;ALDOC	19.6091	19.7999	19.854
P04075	153	ALDOA	21.8239	21.7794	21.7822
P04075	111	ALDOA	23.2438	23.2895	23.0988
P04075	28	ALDOA	22.5048	22.6187	22.1202
P04075	14	ALDOA	19.2756	20.0305	18.7688
P04075	13	ALDOA	18.4041	18.8384	18.4372
P04075;P09972	200;200	ALDOA;ALDOC	22.3981	21.9823	21.7669
P04083	128	ANXA1	19.8091	19.793	19.6564
P04083	98	ANXA1	17.0001	18.0419	NA
P04083	71	ANXA1	18.754	19.2111	18.9055
P04083	287	ANXA1	NA	15.4829	16.1298
P04083	166	ANXA1	19.8862	19.9663	19.7678
P04083	185	ANXA1	21.0689	20.9868	21.0908
P04083	257	ANXA1	17.6389	NA	17.4207
P04083	294	ANXA1	NA	16.2039	15.9504
P04083	214	ANXA1	16.9794	17.9037	17.1293
P04083	26	ANXA1	18.9606	NA	NA
P04083	29	ANXA1	20.3548	20.1603	19.8604
P04083	239	ANXA1	17.8125	18.411	18.1697
P04083	242	ANXA1	NA	17.1834	17.0032
P04083	312	ANXA1	16.9059	16.3623	16.7331
P04083	147	ANXA1	NA	18.1135	17.3938
P04083	161	ANXA1	NA	15.6164	15.0237
P04183	203	TK1	17.7191	16.0265	16.0723
P04183	32	TK1	17.6337	16.1855	17.1896
P04183	220	TK1	17.9428	15.6093	16.279
P04278	163	SHBG	NA	NA	14.4654
P04406	227	GAPDH	23.7738	23.9781	23.957
P04406	61	GAPDH	17.9319	17.382	18.0898
P04406	215	GAPDH	24.4693	24.6291	23.6744
P04406	5	GAPDH	23.1558	23.3683	23.1657
P04406	86	GAPDH	NA	NA	22.9714
P04406	107	GAPDH	20.6614	22.7286	22.6926
P04406	251	GAPDH	21.2579	21.3112	21.086
P04406	259	GAPDH	17.9913	NA	17.7415
P04406	334	GAPDH	22.4377	22.2251	22.7394
P04406	145	GAPDH	21.6079	23.9932	23.1767
P04406	186	GAPDH	27.7442	27.5494	28.1856
P04792	198	HSPB1	NA	16.7063	17.047
P04792	141	HSPB1	18.6841	19.3084	19.3882
P04792	112	HSPB1	18.3946	19.1397	18.9607
P04843	564	RPN1	18.3627	17.6774	17.8296
P04843	116	RPN1	16.2215	16.3597	16.2853
P04843	524	RPN1	17.7235	18.2163	18.7264
P04843	576	RPN1	NA	NA	15.2627
P04843	187	RPN1	NA	16.2165	16.495
P04843	553	RPN1	NA	15.1384	15.2858
P04844	70	RPN2	NA	16.1722	15.5395
P04899	35	GNAI2	17.3197	17.4157	17.4302
P05023;P13637;P50993	629;619;626	ATP1A1;ATP1A3;ATP1A2	NA	17.6757	18.0938
P05023	54	ATP1A1	NA	15.548	16.1146
P05023;P13637;P50993;Q13733	773;763;770;779	ATP1A1;ATP1A3;ATP1A2;ATP1A4	NA	15.3653	15.0109
P05091	383	ALDH2	NA	15.5949	16.6984
P05091	369	ALDH2	18.443	18.8631	18.344
P05114	5	HMGN1	16.7238	17.1804	17.2873
P05120	240	SERPINB2	NA	17.1515	16.377
P05141	23	SLC25A5	17.463	17.7027	18.3694
P05141	163	SLC25A5	19.5957	19.5526	19.8186
P05141	166	SLC25A5	17.9351	17.7622	17.8536
P05141;P12236	63;63	SLC25A5;SLC25A6	19.5351	19.9237	20.2803
P05141	245	SLC25A5	19.3241	19.1741	19.9989
P05141	260	SLC25A5	NA	NA	17.1904
P05141	147	SLC25A5	19.5264	19.6288	19.5203
P05141;P12236	33;33	SLC25A5;SLC25A6	20.7464	20.8111	20.9638
P05141;P12236	94;94	SLC25A5;SLC25A6	21.3167	21.4181	NA
P05141	96	SLC25A5	19.1545	19.1228	19.4866
P05165	219	PCCA	18.3647	18.6563	18.4435
P05165	298	PCCA	NA	16.0644	15.8718
P05198	106	EIF2S1	17.5025	17.2442	16.8537
P05204	48	HMGN2	NA	NA	17.501
P05204	18	HMGN2	16.6896	NA	16.9315
P05387	49	RPLP2	20.1174	20.1671	20.15
P05387	25	RPLP2	20.482	20.5162	20.2656
P05387	24	RPLP2	NA	19.25	NA
P05388	10	RPLP0	18.1948	18.1154	18.2832
P05388	77	RPLP0	NA	NA	17.9749
P05388	50	RPLP0	16.9338	16.8522	16.8883
P05388	246	RPLP0	NA	18.1348	18.8817
P05388	146	RPLP0	NA	15.4664	15.7578
P05455	151	SSB	19.0792	18.9303	20.2862
P05455	165	SSB	NA	15.215	15.7677
P05455	166	SSB	NA	15.786	15.6433
P05455	287	SSB	17.7812	18.0293	17.8554
P05455	280	SSB	NA	NA	15.7475
P05455	208	SSB	17.4041	17.1947	17.1059
P05455	185	SSB	NA	15.9692	NA
P05455	269	SSB	NA	17.0322	17.3767
P05455	360	SSB	17.2753	16.8968	17.1092
P05455	344	SSB	17.0423	17.1331	16.9788
P05455	328	SSB	19.1132	17.4269	18.9937
P05455	204	SSB	NA	16.1494	15.685
P05455	76	SSB	17.963	17.4679	17.7547
P05455	229	SSB	17.0041	17.2207	17.3515
P05455	95	SSB	17.49	17.5221	17.5782
P05556	93	ITGB1	NA	15.4752	15.4552
P05556	794	ITGB1	NA	16.1135	15.7181
P05783	417	KRT18	NA	16.5758	15.9317
P05783	187	KRT18	17.599	16.9185	NA
P05783	247	KRT18	NA	15.4818	15.9162
P06241;P12931	427;426	FYN;SRC	18.9261	19.8764	19.8362
P06454	103	PTMA	17.339	17.2736	17.48
P06454	21	PTMA	19.9664	20.1675	19.7768
P06493	130	CDK1	21.8197	21.5515	21.2399
P06493	56	CDK1	NA	15.1919	15.3525
P06493	33	CDK1	NA	15.2988	NA
P06493	201	CDK1	15.4355	NA	15.1051
P06576	522	ATP5B	17.4564	17.3904	17.3673
P06576	259	ATP5B	19.1147	19.2393	19.7836
P06576	485	ATP5B	18.5441	18.3679	18.3299
P06576	212	ATP5B	28.382	25.983	26.54
P06576	124	ATP5B	21.1313	21.0304	20.7629
P06576	133	ATP5B	19.7471	19.6146	19.6252
P06576	426	ATP5B	NA	18.7967	18.8057
P06576	159	ATP5B	19.0115	NA	NA
P06576	198	ATP5B	NA	17.0804	16.7702
P06703	26	S100A6	NA	15.2561	NA
P06703	47	S100A6	16.769	16.3948	16.3543
P06703	35	S100A6	17.5503	17.0721	18.1848
P06730	159	EIF4E	NA	17.2073	NA
P06730	162	EIF4E	17.5234	NA	17.9476
P06730	206	EIF4E	17.6925	17.6756	17.8183
P06730	212	EIF4E	NA	NA	15.0096
P06730	119	EIF4E	16.6326	16.0153	16.9194
P06733	54	ENO1	22.0597	22.4071	22.2491
P06733	239	ENO1	18.7497	18.6459	19.6613
P06733	80	ENO1	22.8112	22.787	22.4597
P06733	343	ENO1	21.8279	22.5965	22.2863
P06733	221	ENO1	22.7336	22.4961	22.8856
P06733	28	ENO1	22.7434	22.8239	23.1524
P06733	199	ENO1	21.1234	20.4406	20.187
P06733	120	ENO1	19.3419	20.0328	21.0754
P06733	326	ENO1	21.957	22.1363	22.4132
P06733	330	ENO1	21.1612	20.9972	20.9925
P06733	420	ENO1	22.3833	22.3829	22.158
P06733	193	ENO1	22.6776	23.1472	23.1471
P06733	89	ENO1	18.347	19.3446	20.3658
P06733	406	ENO1	22.725	22.6778	22.5151
P06733	434	ENO1	20.6024	18.7144	20.1751
P06733	358	ENO1	21.8843	21.7894	22.7261
P06733	285	ENO1	22.3371	22.1353	21.7207
P06733	256	ENO1	22.1003	22.0851	22.1685
P06733	60	ENO1	21.0396	21.1011	20.9631
P06744	454	GPI	18.1071	18.7546	18.5118
P06744	550	GPI	20.3158	21.1083	21.0647
P06744	89	GPI	16.6389	17.0696	17.2986
P06744	73	GPI	17.5515	17.8048	NA
P06744	142	GPI	17.5703	17.4758	18.0185
P06744	128	GPI	16.8943	16.6007	17.0591
P06746	72	POLB	NA	16.9765	NA
P06748	27	NPM1	19.8327	20.3739	20.8727
P06748	257	NPM1	21.7391	21.8256	21.942
P06748	202	NPM1	20.9209	20.9658	20.8987
P06748	267	NPM1	22.7047	22.7886	22.9486
P06748	229	NPM1	18.1822	20.6497	20.5498
P06748;Q9NYF8	233;725	NPM1;BCLAF1	21.3941	21.5971	21.5656
P06748	194	NPM1	NA	16.131	16.2239
P06748	141	NPM1	21.1267	21.2126	21.2822
P06748	212	NPM1	21.8003	22.3362	22.0848
P06748	154	NPM1	18.4754	19.9162	19.575
P06748	73	NPM1	19.8076	NA	NA
P06753	137	TPM3	18.9172	19.0216	18.9936
P06753;P67936	162;125	TPM3;TPM4	17.4418	18.0756	18.3576
P06753	169	TPM3	NA	17.1648	16.6792
P07195	7	LDHB	18.3053	19.1405	18.2285
P07195	308	LDHB	19.137	18.8302	19.1483
P07195	91	LDHB	20.672	20.2803	20.2248
P07195	319	LDHB	19.126	18.6537	18.7081
P07195	156	LDHB	NA	15.8176	15.7766
P07195	119	LDHB	19.7221	19.3609	18.9954
P07195	332	LDHB	17.3402	17.8897	18.5232
P07205	106	PGK2	17.9171	17.5795	17.7167
P07205	91	PGK2	17.6002	17.5346	17.4331
P07205	388	PGK2	19.4392	19.5762	19.8963
P07237	71	P4HB	17.9174	17.9003	17.9677
P07237	65	P4HB	18.1394	17.8565	17.8603
P07237	103	P4HB	17.1984	17.3806	17.7592
P07237	263	P4HB	15.8451	15.9094	16.5926
P07237	352	P4HB	16.9976	18.2246	18.1724
P07237	309	P4HB	NA	NA	16.684
P07237	31	P4HB	17.8394	17.8536	17.8784
P07237	81	P4HB	18.2297	18.2393	18.7232
P07237	444	P4HB	18.8962	18.9023	19.6451
P07237	114	P4HB	16.4846	17.5058	17.6653
P07237	283	P4HB	16.145	15.8969	16.1422
P07237	467	P4HB	16.6226	16.5141	16.4497
P07237	375	P4HB	18.7285	18.3504	18.5255
P07237	207	P4HB	16.2976	16.5532	16.9451
P07305	82	H1F0	NA	16.7208	16.7793
P07305	59	H1F0	NA	15.893	14.8984
P07305	69	H1F0	NA	16.6887	17.0434
P07305	40	H1F0	NA	15.7754	15.63
P07339	341	CTSD	16.8995	16.2794	16.5014
P07355	49	ANXA2	21.4814	21.5349	21.7246
P07355	204	ANXA2	20.9949	21.0055	20.9133
P07355	206	ANXA2	20.2013	19.6817	20.1371
P07355	157	ANXA2	21.2763	21.5314	21.556
P07355	308	ANXA2	NA	15.605	15.4863
P07355	81	ANXA2	19.1319	19.2406	19.2091
P07355	176	ANXA2	19.8623	20.4192	20.3357
P07355	313	ANXA2	18.8318	18.9719	19.3547
P07355	28	ANXA2	20.751	21.3435	21.9048
P07355	279	ANXA2	17.836	17.4873	17.3536
P07355	115	ANXA2	19.1395	18.749	19.0891
P07355	302	ANXA2	19.0714	19.216	19.3169
P07355	227	ANXA2	20.7346	21.1817	21.9691
P07355	233	ANXA2	19.9658	20.5961	20.8466
P07355	148	ANXA2	19.3964	20.0759	20.3283
P07384	79	CAPN1	NA	15.6021	16.016
P07384	84	CAPN1	15.4843	NA	15.3995
P07437	297	TUBB	21.2545	20.9303	21.5879
P07437;P68371	350;350	TUBB;TUBB4B	19.4299	20.1366	20.2736
P07437	362	TUBB	19.2773	19.1241	20.1489
P07437	379	TUBB	16.8519	18.4529	19.0589
P07437	58	TUBB	21.986	21.1593	21.6045
P07437;P68371;Q13509;Q3ZCM7;Q9BUF5	252;252;252;252;252	TUBB;TUBB4B;TUBB3;TUBB8;TUBB6	21.7744	21.8063	21.7563
P07437;P68371	324;324	TUBB;TUBB4B	20.6577	20.4849	20.8899
P07437;P68371	216;216	TUBB;TUBB4B	22.1847	21.9663	22.2828
P07602	413	PSAP	NA	15.6896	16.6992
P07602	414	PSAP	NA	16.8641	16.7962
P07686	462	HEXB	NA	NA	16.4164
P07686	465	HEXB	NA	16.343	16.7643
P07737	38	PFN1	19.055	18.9782	19.3235
P07737	54	PFN1	21.8693	21.8816	21.6674
P07737	70	PFN1	21.1321	20.7181	21.0655
P07737	105	PFN1	20.1561	20.4469	20.5064
P07737	116	PFN1	20.8703	20.6286	21.0109
P07741	34	APRT	NA	15.5926	15.3845
P07741	91	APRT	20.1906	20.6877	20.8804
P07814	229	EPRS	16.605	17.2325	16.9316
P07814	849	EPRS	17.9396	17.4459	17.777
P07814	861	EPRS	17.6502	NA	18.4081
P07814	1361	EPRS	NA	16.1136	16.3389
P07814	987	EPRS	17.58	17.5857	17.3552
P07814	991	EPRS	17.5249	17.5544	17.5311
P07814	666	EPRS	17.0464	16.7896	17.3432
P07814	435	EPRS	17.7792	17.6138	17.3885
P07814	1503	EPRS	NA	17.2111	17.503
P07858	209	CTSB	18.8627	18.3901	18.6613
P07900	112	HSP90AA1	29.1462	28.9864	28.9438
P07900	116	HSP90AA1	17.1639	16.2106	16.6386
P07900	431	HSP90AA1	NA	NA	17.6731
P07900	435	HSP90AA1	17.8662	18.0004	18.8463
P07900	436	HSP90AA1	18.6272	17.8678	17.9557
P07900	581	HSP90AA1	NA	15.6234	15.7585
P07900	585	HSP90AA1	19.1136	19.3384	17.7746
P07900	632	HSP90AA1	21.0864	21.5042	21.9096
P07900	558	HSP90AA1	19.1673	18.3374	18.2576
P07900;P08238;Q58FF8	283;275;197	HSP90AA1;HSP90AB1;HSP90AB2P	21.0064	21.0659	20.6615
P07900	84	HSP90AA1	18.7827	18.958	19.2707
P07900	58	HSP90AA1	18.4722	18.0069	18.2138
P07900;P08238	407;399	HSP90AA1;HSP90AB1	23.2619	23.1381	23.0474
P07900	446	HSP90AA1	19.8997	20.321	20.2832
P07900;P08238	185;180	HSP90AA1;HSP90AB1	20.4255	20.8386	21.3327
P07900;P08238	191;186	HSP90AA1;HSP90AB1	21.616	21.9894	22.3636
P07900	204	HSP90AA1	NA	17.5812	17.5589
P07900	209	HSP90AA1	19.0973	18.694	19.6483
P07900	615	HSP90AA1	20.4387	20.6802	20.5244
P07900	513	HSP90AA1	20.6385	20.8519	21.1583
P07900	458	HSP90AA1	18.9152	19.4873	19.3564
P07900;P08238	358;350	HSP90AA1;HSP90AB1	22.8073	22.9033	21.6541
P07900;P08238	362;354	HSP90AA1;HSP90AB1	20.2838	20.29	20.2821
P07900	418	HSP90AA1	NA	19.5925	19.9906
P07900	567	HSP90AA1	19.2395	19.2534	19.2923
P07900	485	HSP90AA1	18.2588	18.2145	18.1651
P07900	327	HSP90AA1	NA	NA	17.822
P07900;P08238	649;641	HSP90AA1;HSP90AB1	16.8697	17.0706	17.625
P07900	294	HSP90AA1	21.8473	21.8485	22.2437
P07900	69	HSP90AA1	17.9428	17.5139	17.5376
P07900	478	HSP90AA1	NA	18.1608	18.6546
P07910	157	HNRNPC	19.1394	18.6322	18.7005
P07910	229	HNRNPC	18.3509	17.7321	18.1948
P07910	197	HNRNPC	18.6823	18.6354	18.6637
P07910	170	HNRNPC	18.6464	18.8376	19.2091
P07910	176	HNRNPC	20.0013	19.821	19.9139
P07910	39	HNRNPC	20.3412	20.0089	20.6034
P07910	42	HNRNPC	18.192	18.4799	18.9336
P07910	89	HNRNPC	20.812	20.7881	20.3942
P07910	219	HNRNPC	17.4191	17.7742	17.9371
P07910	29	HNRNPC	19.8765	20.3786	20.938
P07919	42	UQCRH	16.8012	16.4897	16.9346
P07942	1741	LAMB1	16.6819	15.9159	16.026
P07942	1707	LAMB1	NA	15.4557	NA
P07954	100	FH	NA	16.2734	16.2871
P07954	292	FH	17.3156	16.9294	16.8439
P07954	263	FH	NA	15.2634	15.4553
P07954	223	FH	16.5593	16.5529	16.3091
P07954	80	FH	16.5047	17.3234	17.4468
P08133	442	ANXA6	17.8242	20.6594	19.9048
P08134	162	RHOC	NA	NA	16.3453
P08195	217	SLC3A2	17.2241	17.725	18.3976
P08195	255	SLC3A2	16.375	17.9348	18.9236
P08195	257	SLC3A2	17.1257	18.35	18.9606
P08195	245	SLC3A2	19.6215	20.5352	20.5249
P08195	160	SLC3A2	18.5632	18.3887	18.692
P08195	615	SLC3A2	18.1825	18.8174	18.9792
P08195	145	SLC3A2	17.2243	16.9622	17.141
P08195	287	SLC3A2	18.0505	17.6676	18.3967
P08237	615	PFKM	NA	14.8377	15.2596
P08238	107	HSP90AB1	29.5588	29.4485	29.4737
P08238	347	HSP90AB1	25.6063	25.8512	25.7886
P08238	423	HSP90AB1	NA	NA	18.7954
P08238	428	HSP90AB1	18.4554	17.8412	18.1376
P08238	623	HSP90AB1	19.6384	19.7657	19.9943
P08238	624	HSP90AB1	21.2941	21.8256	21.9908
P08238	538	HSP90AB1	17.9424	18.0843	17.9088
P08238	573	HSP90AB1	NA	16.8871	16.9629
P08238	577	HSP90AB1	19.4556	20.1825	20.0834
P08238;P14625	53;114	HSP90AB1;HSP90B1	19.3874	19.3613	19.5532
P08238	438	HSP90AB1	20.5084	20.6148	20.6621
P08238	607	HSP90AB1	20.4387	20.6455	20.5244
P08238	505	HSP90AB1	19.1946	19.5719	19.8039
P08238	477	HSP90AB1	17.8597	17.6259	17.6466
P08238	491	HSP90AB1	19.9304	19.9478	20.7056
P08238	319	HSP90AB1	NA	NA	17.822
P08238	199	HSP90AB1	NA	18.4369	18.1841
P08238	286	HSP90AB1	21.4162	22.0619	22.411
P08238;Q58FF8	69;69	HSP90AB1;HSP90AB2P	20.1835	19.2795	19.388
P08243	467	ASNS	17.0935	NA	16.9728
P08243	556	ASNS	16.2143	16.4295	17.0093
P08473	477	MME	NA	NA	14.3187
P08473	521	MME	NA	NA	15.738
P08473	135	MME	NA	15.5865	NA
P08574	315	CYC1	NA	15.4777	15.5397
P08581	1244	MET	NA	NA	16.0164
P08581	1110	MET	NA	16.2826	16.0371
P08590	142	MYL3	18.8251	18.8058	19.1511
P08621	162	SNRNP70	NA	15.3748	14.9856
P08621	130	SNRNP70	17.585	17.5153	17.8602
P08621	118	SNRNP70	16.0298	16.7733	16.839
P08670	188	VIM	17.8016	19.2285	19.0862
P08670	439	VIM	22.0823	21.5278	22.0123
P08670	129	VIM	21.7093	21.8253	22.7748
P08670	143	VIM	21.5288	21.3713	21.7479
P08670	236	VIM	19.653	20.1487	21.2726
P08670	262	VIM	NA	NA	16.1235
P08670	235	VIM	20.9545	20.8108	21.3974
P08670	97	VIM	19.8889	20.1617	21.0048
P08670	373	VIM	20.1244	20.1302	20.6155
P08670	294	VIM	21.3224	21.4509	21.2436
P08670	313	VIM	16.9413	17.3982	18.9052
P08670	282	VIM	19.7623	19.7249	20.5903
P08670	168	VIM	18.4013	18.1532	18.4514
P08670	334	VIM	19.966	17.9655	19.6191
P08670	445	VIM	21.191	20.9674	21.0756
P08670	104	VIM	19.2608	18.7226	19.4037
P08708	107	RPS17	NA	19.0414	19.2423
P08708	72	RPS17	18.6704	18.3563	19.0163
P08708	32	RPS17	19.0331	18.4203	19.2548
P08708	129	RPS17	20.8179	20.6057	21.1034
P08708	49	RPS17	20.1507	20.8741	20.8955
P08708	44	RPS17	20.082	19.7814	19.6902
P08708	19	RPS17	19.9538	19.7481	19.9361
P08758	29	ANXA5	18.5031	19.5553	19.808
P08758	290	ANXA5	18.223	17.9569	18.1882
P08758	301	ANXA5	18.1745	17.9506	17.676
P08758	86	ANXA5	18.2064	17.7595	17.9627
P08758	97	ANXA5	20.6067	19.1385	20.7406
P08758	58	ANXA5	NA	16.6397	17.2788
P08865	89	RPSA	22.1776	21.9832	21.9347
P08865	40	RPSA	21.6834	22.5137	23.4778
P08865	42	RPSA	21.8113	21.7796	22.0656
P08865	52	RPSA	18.5687	18.8889	18.9309
P08865	57	RPSA	NA	15.3152	16.2577
P09012	60	SNRPA	NA	16.3468	16.5224
P09012	122	SNRPA	16.8251	16.6298	16.7038
P09012	96	SNRPA	17.4749	16.899	17.3926
P09104	105	ENO2	20.4769	20.9206	21.4226
P09211	128	GSTP1	19.9642	20.2529	20.1718
P09211	55	GSTP1	19.1361	18.5701	19.3148
P09211	103	GSTP1	18.4743	18.1278	18.3323
P09211	189	GSTP1	17.1707	17.4585	17.1127
P09234	31	SNRPC	NA	16.5996	16.1498
P09234	22	SNRPC	NA	15.2457	15.2287
P09234	3	SNRPC	18.808	19.0065	20.1837
P09234	52	SNRPC	18.0876	18.1214	17.8729
P09382	64	LGALS1	21.48	21.5029	21.737
P09382	29	LGALS1	20.2441	20.2334	21.0933
P09382	128	LGALS1	17.793	17.1646	18.061
P09429;P26583	154;154	HMGB1;HMGB2	NA	16.1275	16.2503
P09429	172	HMGB1	17.838	NA	17.9204
P09429;P26583	157;157	HMGB1;HMGB2	19.1666	19.0703	19.1936
P09429	76	HMGB1	NA	17.4572	17.1086
P09429	82	HMGB1	18.6859	18.0372	18.9134
P09429	128	HMGB1	20.5753	21.1751	21.4016
P09429	30	HMGB1	20.8304	21.7047	21.7378
P09429	146	HMGB1	20.0546	20.2907	20.0748
P09493	136	TPM1	17.8853	18.3906	18.5499
P09493	161	TPM1	NA	16.3858	16.8291
P09493	48	TPM1	NA	17.938	18.4195
P09493	248	TPM1	16.6987	16.6697	16.6759
P09496	223	CLTA	NA	17.0555	16.8702
P09496	242	CLTA	19.4767	19.3185	19.124
P09543	400	CNP	22.6706	23.0079	22.9226
P09543	402	CNP	20.3104	20.1978	20.2617
P09543	162	CNP	NA	15.3222	15.3639
P09543	255	CNP	NA	NA	23.5652
P09601	179	HMOX1	NA	17.3103	17.6759
P09622	430	DLD	NA	15.4109	15.2736
P09622	267	DLD	NA	17.2059	17.098
P09622	132	DLD	NA	16.4625	17.2418
P09651	105	HNRNPA1	21.3299	20.6077	20.6347
P09651	161	HNRNPA1	19.3128	18.9517	19.7806
P09651	166	HNRNPA1	NA	16.846	17.7745
P09651	78	HNRNPA1	19.9606	20.0091	20.848
P09651	8	HNRNPA1	19.0606	18.8232	18.9493
P09651	52	HNRNPA1	18.6503	19.9006	20.9774
P09651	350	HNRNPA1	21.9988	21.9423	22.0074
P09651;P22626;P51991;Q9C0G6;Q9P225	87;94;108;2901;3216	HNRNPA1;HNRNPA2B1;HNRNPA3;DNAH6;DNAH2	21.5374	21.452	21.5058
P09661	172	SNRPA1	16.1189	15.5962	15.9858
P09661	56	SNRPA1	NA	15.6142	16.0914
P09661	3	SNRPA1	17.4239	17.2526	17.1896
P09874	400	PARP1	NA	15.7967	15.8552
P09874	621	PARP1	NA	15.5245	15.3131
P09936	131	UCHL1	19.4781	19.5554	18.5467
P09936	135	UCHL1	19.9161	19.6419	NA
P09936	221	UCHL1	18.3384	17.5594	18.0432
P09936	65	UCHL1	18.3656	17.9756	17.7721
P09936	78	UCHL1	19.2589	18.9082	19.1735
P09936	195	UCHL1	19.5905	19.3969	19.2265
P09936	15	UCHL1	19.9532	20.028	20.8621
P09936	123	UCHL1	17.0682	17.8024	17.8137
P09936	83	UCHL1	20.1246	20.8602	21.2917
P09960	580	LTA4H	NA	15.3562	NA
P0C0S5	5	H2AFZ	NA	17.0726	16.5053
P0C0S5	116	H2AFZ	17.3911	18.2012	19.8678
P0C0S5	121	H2AFZ	19.0906	NA	NA
P0C0S8;P20671;Q16777;Q8IUE6;Q93077;Q99878	10;10;10;10;10;10	HIST1H2AG; HIST1H2AI; HIST1H2AK; HIST1H2AL; HIST1H2AM;HIST1H2AD;HIST2H2AC;HIST2H2AB;HIST1H2AC;HIST1H2AJ	16.6817	17.0642	17.0512
P0C0S8;P20671;Q16777;Q99878	100;100;100;100	HIST1H2AG; HIST1H2AI; HIST1H2AK; HIST1H2AL; HIST1H2AM;HIST1H2AD;HIST2H2AC;HIST1H2AJ	20.1714	20.1917	20.8221
P0C0S8;Q16777;Q8IUE6;Q93077;Q99878	37;37;37;37;37	HIST1H2AG; HIST1H2AI; HIST1H2AK; HIST1H2AL; HIST1H2AM;HIST2H2AC;HIST2H2AB;HIST1H2AC;HIST1H2AJ	20.6155	20.3817	21.0121
P0C0S8;P20671;Q99878	119;119;119	HIST1H2AG; HIST1H2AI; HIST1H2AK; HIST1H2AL; HIST1H2AM;HIST1H2AD;HIST1H2AJ	21.5558	21.6784	21.1432
P0C7P4	177	UQCRFS1P1	NA	NA	15.5435
P0DKX0	589	ZNF728	NA	NA	16.9067
P0DMM9	106	SULT1A3	19.9517	20.786	20.2612
P0DMU7;Q5HYN5	140;140	CT45A6;CT45A1	NA	16.1927	16.1136
P0DMU7;Q5HYN5	179;179	CT45A6;CT45A1	18.2928	18.4828	18.6656
P0DMU7;Q5HYN5	29;29	CT45A6;CT45A1	18.2803	18.3553	18.3544
P0DMU7;Q5HYN5	127;127	CT45A6;CT45A1	17.8446	17.637	17.59
P0DMU7;Q5HYN5	167;167	CT45A6;CT45A1	19.5836	19.4138	19.4773
P0DMU7	54	CT45A6	NA	NA	16.9496
P0DMV8;P17066	451;453	HSPA1A;HSPA6	NA	NA	16.4174
P0DMV8;P17066	500;502	HSPA1A;HSPA6	17.523	17.8552	17.5907
P0DMV8;P17066	507;509	HSPA1A;HSPA6	20.1038	19.6497	20.07
P0DMV8	246	HSPA1A	17.887	18.868	18.8831
P0DMV8	328	HSPA1A	18.9768	19.2469	19.4483
P0DMV8	190	HSPA1A	18.3135	18.0522	17.9211
P0DMV8;P17066	345;347	HSPA1A;HSPA6	NA	16.1818	16.2068
P0DMV8	348	HSPA1A	18.4962	18.7252	18.8038
P0DMV8	251	HSPA1A	16.169	16.2097	16.5432
P0DMV8	77	HSPA1A	19.4803	19.1012	18.9026
P0DMV8	56	HSPA1A	24.6424	24.453	24.6492
P0DMV8	512	HSPA1A	18.1734	17.5368	NA
P0DMV8	524	HSPA1A	NA	16.8501	17.1449
P0DMV8	423	HSPA1A	19.3919	19.0099	19.4538
P0DMV8	159	HSPA1A	17.8926	18.6464	18.8623
P0DMV8	597	HSPA1A	19.5151	19.3201	19.9139
P0DMV8;P17066	319;321	HSPA1A;HSPA6	17.7062	17.7743	17.506
P0DMV8	108	HSPA1A	17.4558	17.6743	17.6934
P0DMV8	539	HSPA1A	18.3873	18.5601	18.9104
P10275	910	AR	NA	NA	17.2944
P10412	177	HIST1H1E	17.5008	17.1033	16.8535
P10412	159	HIST1H1E	17.2266	17.434	17.5985
P10412	168	HIST1H1E	17.8789	18.197	17.9114
P10412;P16402;P16403	46;47;46	HIST1H1E;HIST1H1D;HIST1H1C	21.5028	21.4366	21.2416
P10412;P16401;P16403	110;113;110	HIST1H1E;HIST1H1B;HIST1H1C	18.8601	19.1268	19.8948
P10412;P16401;P16402;P16403	85;88;86;85	HIST1H1E;HIST1H1B;HIST1H1D;HIST1H1C	21.4592	21.57	21.6179
P10412;P16401;P16402;P16403	90;93;91;90	HIST1H1E;HIST1H1B;HIST1H1D;HIST1H1C	21.939	21.6746	21.7295
P10412;P16401	127;130	HIST1H1E;HIST1H1B	17.7344	17.7539	17.4199
P10412	186	HIST1H1E	NA	17.5495	17.209
P10412	148	HIST1H1E	18.57	NA	NA
P10412	32	HIST1H1E	NA	16.5735	16.8967
P10412;P16402;P16403	63;64;63	HIST1H1E;HIST1H1D;HIST1H1C	21.0379	21.1343	21.0286
P10515	473	DLAT	18.885	18.4634	18.7569
P10515	362	DLAT	NA	16.4821	17.7754
P10599	81	TXN	19.4077	19.6483	19.6948
P10599	85	TXN	NA	15.7255	15.2002
P10599	94	TXN	20.5199	21.1721	21.5565
P10599	39	TXN	19.1819	19.4748	19.6122
P10599	3	TXN	19.2275	19.2322	18.8293
P10606	121	COX5B	NA	16.5286	16.6409
P10606	56	COX5B	NA	16.559	16.2686
P10606	57	COX5B	17.2968	NA	NA
P10606	86	COX5B	17.4732	17.4875	17.5045
P10768	200	ESD	16.9797	17.4266	17.6226
P10809	58	HSPD1	NA	16.7102	NA
P10809	250	HSPD1	19.5012	19.7909	20.0593
P10809	469	HSPD1	21.1656	20.7166	20.9313
P10809	218	HSPD1	19.3852	18.904	19.9931
P10809	82	HSPD1	19.8899	19.6309	19.827
P10809	89	HSPD1	17.7695	18.3829	18.4348
P10809	91	HSPD1	18.8719	19.1234	19.0989
P10809	31	HSPD1	17.9962	17.3186	17.8014
P10809	130	HSPD1	20.466	20.4045	20.465
P10809	233	HSPD1	20.9557	21.5899	21.6274
P10809	202	HSPD1	18.718	18.8643	18.9806
P10809	156	HSPD1	18.0271	16.6329	NA
P10809	516	HSPD1	NA	18.399	20.8004
P10809	387	HSPD1	20.4082	17.6304	21.46
P10809	418	HSPD1	18.2311	17.5493	17.259
P10809	396	HSPD1	20.7476	20.5132	20.6665
P10809	405	HSPD1	17.6455	17.6881	18.4618
P10809	292	HSPD1	21.1331	21.1592	21.4135
P10809	301	HSPD1	21.0627	20.9836	21.27
P10809	417	HSPD1	18.019	17.2484	17.3723
P10809	314	HSPD1	18.3897	17.9691	20.1263
P10809	481	HSPD1	18.9873	20.1088	20.6677
P10809	72	HSPD1	21.0762	21.1662	20.9278
P10809	359	HSPD1	19.2928	19.0085	19.5226
P11021	326	HSPA5	18.544	18.6955	19.3754
P11021	287	HSPA5	NA	18.0661	NA
P11021	553	HSPA5	NA	15.4721	16.8955
P11021	118	HSPA5	18.7092	19.142	19.6376
P11021	213	HSPA5	19.4244	19.4346	19.5232
P11021	370	HSPA5	17.9626	17.8592	17.8671
P11021	376	HSPA5	18.7935	19.0008	19.2074
P11021	81	HSPA5	21.4866	21.5299	21.5455
P11021	96	HSPA5	19.8765	19.6391	19.5682
P11021	621	HSPA5	17.6798	16.311	NA
P11021	353	HSPA5	NA	18.0611	16.9001
P11021	447	HSPA5	19.1833	18.876	19.0515
P11021	138	HSPA5	NA	NA	20.3517
P11021	163	HSPA5	18.8992	18.1036	18.8307
P11021	573	HSPA5	20.1645	19.4339	19.553
P11021	579	HSPA5	16.7802	16.0146	16.0357
P11021	523	HSPA5	NA	17.6209	17.2458
P11021	446	HSPA5	NA	17.5223	17.5632
P11021	185	HSPA5	18.3148	17.3715	17.9753
P11021	340	HSPA5	17.6675	17.723	17.4698
P11021	344	HSPA5	17.569	17.1994	17.098
P11021	268	HSPA5	18.7971	19.631	20.0566
P11117	153	ACP2	NA	16.9844	NA
P11142	325	HSPA8	21.3153	21.3812	21.6528
P11142	328	HSPA8	21.9958	22.2238	22.1501
P11142	539	HSPA8	19.7544	19.5414	19.9576
P11142	601	HSPA8	20.165	19.6792	19.7829
P11142	112	HSPA8	17.6918	20.2655	18.5411
P11142	319	HSPA8	20.6212	20.1155	20.2756
P11142	187	HSPA8	20.6354	21.6671	22.4628
P11142	188	HSPA8	19.7113	18.2756	21.522
P11142;P54652	345;348	HSPA8;HSPA2	NA	20.7027	NA
P11142;P54652	348;351	HSPA8;HSPA2	21.9138	22.0837	22.4647
P11142;P54652	357;360	HSPA8;HSPA2	21.3995	21.1511	21.5
P11142;P54652	507;510	HSPA8;HSPA2	20.1038	19.6497	20.07
P11142	251	HSPA8	18.5281	18.4003	18.9457
P11142	56	HSPA8	26.7953	26.7295	26.8546
P11142	512	HSPA8	20.1209	19.6108	19.7935
P11142	137	HSPA8	20.5664	20.7182	20.7491
P11142	246	HSPA8	21.1296	21.5294	22.0422
P11142	423	HSPA8	21.0849	20.4947	20.9205
P11142	159	HSPA8	21.5199	21.2554	21.7225
P11166	245	SLC2A1	17.4644	17.576	17.3057
P11413	97	G6PD	18.2659	18.8507	18.7623
P11413	497	G6PD	19.0493	19.0046	19.0113
P11413	205	G6PD	17.6938	18.0176	18.2545
P11413	476	G6PD	NA	NA	19.1204
P11413	171	G6PD	19.119	18.9466	18.9025
P11413	429	G6PD	18.2762	18.8414	18.793
P11413	89	G6PD	18.6711	18.7737	18.4328
P11413	386	G6PD	18.6965	19.4971	20.4066
P11413	508	G6PD	19.7216	19.9159	20.6708
P11413	514	G6PD	18.64	18.5587	18.7751
P11413	293	G6PD	18.8714	18.6924	19.4829
P11413	403	G6PD	20.8673	21.5978	21.5173
P11498	273	PC	NA	15.5287	16.6635
P11586	10	MTHFD1	18.4157	19.2081	18.5219
P11586	733	MTHFD1	16.5207	17.7054	18.1012
P11586	739	MTHFD1	NA	15.4075	15.5238
P11586	740	MTHFD1	NA	15.4224	15.2915
P11586	352	MTHFD1	16.5213	15.0729	16.8788
P11586	302	MTHFD1	NA	17.4115	18.3014
P11586	553	MTHFD1	17.8883	18.8931	18.4179
P11586	251	MTHFD1	NA	17.6059	NA
P11586	58	MTHFD1	17.1758	17.1186	16.8824
P11586	21	MTHFD1	17.4985	17.2444	17.311
P11586	866	MTHFD1	18.2528	18.868	18.7325
P11586	386	MTHFD1	22.9513	21.4656	22.2071
P11766	366	ADH5	NA	16.669	16.9276
P11766	107	ADH5	16.9378	17.2207	17.0165
P11766	228	ADH5	18.3149	18.7852	18.1881
P11766	315	ADH5	NA	NA	16.9055
P11908	235	PRPS2	NA	15.8811	16.3697
P11940;Q13310	157;157	PABPC1;PABPC4	17.5681	17.2331	17.755
P11940;Q13310	167;167	PABPC1;PABPC4	18.1696	17.6342	17.6008
P11940;Q9H361	259;259	PABPC1;PABPC3	17.8497	18.085	18.1441
P11940;Q9H361	229;229	PABPC1;PABPC3	NA	15.4655	15.6434
P11940;Q9H361	361;361	PABPC1;PABPC3	18.8643	19.118	19.1997
P11940	312	PABPC1	18.8931	18.7025	18.6979
P11940	279	PABPC1	16.2563	16.0324	15.8869
P11940	104	PABPC1	19.2599	19.2072	19.4331
P11940;Q13310;Q9H361	348;348;348	PABPC1;PABPC4;PABPC3	NA	16.6785	17.7811
P11940	620	PABPC1	17.1093	17.3938	17.7304
P11940	138	PABPC1	19.0256	18.3905	18.8124
P12004	164	PCNA	18.8778	18.784	18.9905
P12004	77	PCNA	NA	15.8303	16.4197
P12036	677	NEFH	NA	NA	18.2844
P12081	42	HARS	NA	15.9537	15.7099
P12236	166	SLC25A6	NA	15.2795	15.3127
P12236	245	SLC25A6	NA	NA	17.7581
P12236	147	SLC25A6	16.3739	16.5445	16.5818
P12236	96	SLC25A6	16.5289	16.0875	16.488
P12268	167	IMPDH2	NA	16.1458	17.4399
P12268	134	IMPDH2	19.2085	19.3307	19.1745
P12268	208	IMPDH2	23.957	23.9169	23.6501
P12268	422	IMPDH2	19.6952	20.0458	20.2773
P12268	206	IMPDH2	NA	NA	21.1643
P12268;P20839	229;229	IMPDH2;IMPDH1	NA	18.8331	17.8937
P12268	109	IMPDH2	17.691	17.9607	18.2554
P12268	195	IMPDH2	18.7631	19.2539	19.8161
P12268	511	IMPDH2	18.8189	19.585	19.7383
P12268	436	IMPDH2	18.2104	18.2111	18.2901
P12268	438	IMPDH2	18.2013	18.2163	18.0855
P12270	854	TPR	16.8708	15.8729	15.999
P12270	1563	TPR	15.3315	16.4376	16.1827
P12277	307	CKB	NA	14.6928	15.7075
P12277	11	CKB	15.8646	16.843	16.6499
P12277	196	CKB	NA	17.6724	16.8853
P12429	97	ANXA3	20.4858	19.459	18.6758
P12429	101	ANXA3	17.8769	18.4012	18.6213
P12429	104	ANXA3	18.916	18.9907	19.157
P12814	198	ACTN1	16.6715	16.4259	15.9872
P12814	331	ACTN1	NA	18.0027	17.9697
P12956	287	XRCC6	17.4725	17.0757	16.7531
P12956	591	XRCC6	18.4574	18.2197	18.3672
P12956	297	XRCC6	17.1076	17.3208	17.1161
P12956	357	XRCC6	NA	16.8295	16.1515
P12956	123	XRCC6	NA	18.3869	18.6339
P12956	182	XRCC6	17.9349	17.8463	17.6885
P12956	605	XRCC6	18.9858	18.744	18.9166
P12956	463	XRCC6	NA	15.61	NA
P12956	189	XRCC6	17.517	16.9363	17.2024
P12956	516	XRCC6	NA	NA	15.6321
P12956	570	XRCC6	18.8799	19.4601	19.7543
P12956	238	XRCC6	NA	16.0995	16.6392
P13010	543	XRCC5	16.8421	17.0114	16.9107
P13010	545	XRCC5	18.389	18.4995	18.9396
P13010	532	XRCC5	NA	NA	17.7972
P13010	481	XRCC5	18.364	18.1956	18.0712
P13010	603	XRCC5	16.9551	16.966	16.7588
P13073	29	COX4I1	NA	18.003	17.8225
P13073	53	COX4I1	18.0315	19.2155	18.8356
P13073	60	COX4I1	NA	15.7794	15.9613
P13073	87	COX4I1	NA	16.0386	16.6564
P13489	226	RNH1	NA	16.2184	16.6277
P13489	86	RNH1	17.8282	18.0665	18.0929
P13639	16	EEF2	NA	16.0428	16.037
P13639	258	EEF2	NA	17.1165	17.3039
P13639	571	EEF2	18.5699	18.2175	18.4101
P13639	572	EEF2	18.4241	18.3423	18.3834
P13639	594	EEF2	19.6605	19.4367	19.5394
P13639	598	EEF2	18.3755	19.7309	18.0322
P13639	239	EEF2	18.2812	18.0389	18.2083
P13639	275	EEF2	21.2342	21.0958	20.9742
P13639	159	EEF2	17.7728	18.8473	18.9274
P13639	438	EEF2	16.572	16.4732	16.538
P13639	439	EEF2	17.988	17.9104	18.0285
P13639	61	EEF2	16.1248	16.1741	NA
P13639	648	EEF2	18.0866	18.4677	18.8495
P13639	318	EEF2	18.2894	18.0063	18.3345
P13639	32	EEF2	18.5658	19.0169	19.1096
P13639	42	EEF2	18.8819	18.4365	18.3093
P13639	629	EEF2	19.0079	18.925	NA
P13639	391	EEF2	17.5301	16.9359	17.5396
P13639	512	EEF2	19.211	18.9084	18.8257
P13639	498	EEF2	18.5333	18.1233	18.3409
P13639	638	EEF2	17.4477	NA	NA
P13667	221	PDIA4	NA	19.419	14.9895
P13667	111	PDIA4	16.7604	16.6911	16.2165
P13667	141	PDIA4	16.7364	16.776	17.4272
P13667	637	PDIA4	NA	17.1273	NA
P13667	366	PDIA4	NA	NA	15.2895
P13667	509	PDIA4	17.1085	17.2303	17.0376
P13667	528	PDIA4	NA	17.495	16.6672
P13667	533	PDIA4	17.0021	17.1014	17.301
P13667	576	PDIA4	17.4391	17.2762	17.7363
P13667	145	PDIA4	17.3697	16.9635	17.7066
P13667	163	PDIA4	NA	15.1718	15.2096
P13667	260	PDIA4	NA	16.288	16.1326
P13667	211	PDIA4	NA	17.1336	NA
P13667	570	PDIA4	18.128	17.9812	18.1696
P13667	245	PDIA4	NA	16.1658	16.4811
P13693	19	TPT1	18.6815	18.3413	19.3275
P13693	97	TPT1	18.4846	18.6327	18.8815
P13693	102	TPT1	18.1224	17.7968	17.3636
P13693	112	TPT1	19.8685	19.4736	19.2613
P13804	226	ETFA	NA	16.3331	16.9068
P13804	139	ETFA	17.1663	17.4395	17.6849
P13804	216	ETFA	17.3828	16.9203	17.071
P13984	47	GTF2F2	NA	14.8949	15.2932
P13987	63	CD59	NA	15.9153	16.6747
P13987	66	CD59	NA	NA	16.8034
P13995	44	MTHFD2	16.0967	15.8736	15.6298
P14174	78	MIF	20.4715	21.0718	20.8158
P14314	196	PRKCSH	17.9004	17.7076	18.5246
P14314	149	PRKCSH	18.061	18.1188	18.0161
P14314	167	PRKCSH	16.9543	16.7511	16.8997
P14314	431	PRKCSH	18.0528	17.7824	18.0045
P14314	436	PRKCSH	16.7511	17.6121	16.7286
P14314	376	PRKCSH	16.538	15.6324	16.1867
P14324	353	FDPS	NA	15.6647	14.8297
P14324	123	FDPS	NA	16.9282	16.6034
P14618	367	PKM	23.3109	22.8869	23.4102
P14618	322	PKM	18.6094	20.4871	20.6711
P14618	433	PKM	20.1932	19.4778	19.4461
P14618	66	PKM	19.8871	20.1392	20.6446
P14618;P30613	311;354	PKM;PKLR	20.6373	21.0673	21.5776
P14618	475	PKM	19.0747	19.1067	19.7165
P14618	266	PKM	NA	16.057	15.8283
P14618	270	PKM	20.5815	20.9042	20.7483
P14618	186	PKM	20.1757	20.4764	20.0537
P14618	188	PKM	20.3169	20.6223	21.1834
P14618	247	PKM	17.4899	17.4976	17.2112
P14618	505	PKM	18.1148	18.9391	19.6822
P14618	89	PKM	18.7102	20.3086	20.6689
P14618	166	PKM	18.6235	18.3104	18.5284
P14618	115	PKM	21.435	22.344	22.3761
P14618	125	PKM	19.7662	20.0918	20.1362
P14618	498	PKM	18.7245	18.3808	18.6243
P14625	360	HSP90B1	16.7281	16.4238	16.8054
P14625	364	HSP90B1	24.6106	25.0312	27.0588
P14625	628	HSP90B1	16.8941	17.081	17.2612
P14625	683	HSP90B1	18.191	17.8184	18.0103
P14625	623	HSP90B1	17.7875	18.2753	19.1389
P14625	161	HSP90B1	18.8174	18.4237	19.0486
P14625	800	HSP90B1	16.4708	15.263	16.2877
P14625	455	HSP90B1	16.8968	18.096	18.5603
P14625	458	HSP90B1	22.6038	22.6791	22.5476
P14625	404	HSP90B1	25.6038	25.4668	25.8254
P14625	405	HSP90B1	24.4844	24.2801	24.6008
P14625	663	HSP90B1	19.0217	18.3279	18.585
P14625	547	HSP90B1	17.94	18.1684	17.8534
P14625	561	HSP90B1	20.3476	NA	NA
P14625	467	HSP90B1	17.7649	18.1259	17.923
P14625	473	HSP90B1	NA	15.2451	16.5461
P14625	270	HSP90B1	18.0606	17.2006	18.2238
P14625;REV__Q9Y6H5	508;256	HSP90B1	18.1013	18.0307	17.7562
P14625	97	HSP90B1	NA	16.3692	16.342
P14625	135	HSP90B1	15.719	15.5203	15.6913
P14625	87	HSP90B1	17.3353	17.5297	17.5446
P14625	537	HSP90B1	NA	16.8692	17.5368
P14625	428	HSP90B1	NA	16.2783	16.8183
P14625	434	HSP90B1	19.0779	18.065	18.6317
P14625	733	HSP90B1	17.7379	17.5618	17.6385
P14678	36	SNRPB	NA	16.2805	17.8372
P14678	88	SNRPB	18.1893	18.1637	18.3403
P14678	57	SNRPB	16.4732	16.6627	16.7737
P14678	5	SNRPB	NA	16.9863	16.9403
P14866	448	HNRNPL	NA	18.5578	19.44
P14866	455	HNRNPL	19.3784	19.0431	19.2216
P14866	248	HNRNPL	NA	16.3016	16.8544
P14866	416	HNRNPL	18.7589	19.5191	19.4201
P14866	418	HNRNPL	19.4179	19.4645	19.9222
P14866	493	HNRNPL	18.9266	19.151	19.5609
P14866	269	HNRNPL	17.6518	17.3672	17.65
P14866	229	HNRNPL	20.0922	20.1521	20.4625
P14866	302	HNRNPL	19.6008	19.8268	19.7578
P14866	533	HNRNPL	NA	15.624	15.8877
P14866	538	HNRNPL	18.892	18.8813	19.0809
P14866	552	HNRNPL	NA	16.72	18.3119
P14866	411	HNRNPL	18.6508	18.7824	19.5586
P14866	59	HNRNPL	17.7733	17.5845	17.7061
P14927	72	UQCRB	NA	16.1197	16.2998
P15056	578	BRAF	21.7201	22.022	22.3809
P15121;REV__Q6P1J9;REV__Q9NYC9	235;345;1179	AKR1B1	NA	17.076	NA
P15121	12	AKR1B1	NA	17.3505	17.6434
P15121	22	AKR1B1	18.773	18.4958	18.3912
P15121	179	AKR1B1	NA	17.2536	16.9439
P15170	484	GSPT1	NA	16.1802	16.3793
P15170	490	GSPT1	17.3568	17.4512	17.332
P15170	448	GSPT1	15.8587	15.0516	15.3686
P15170	247	GSPT1	NA	15.3775	NA
P15170	493	GSPT1	NA	16.1259	15.6749
P15311	450	EZR	18.8331	17.6126	17.7644
P15311	400	EZR	NA	17.2439	NA
P15311;P35241	316;316	EZR;RDX	16.4271	18.3249	18.2266
P15311;P26038;P35241	566;557;563	EZR;MSN;RDX	16.1824	16.6346	16.7438
P15311	344	EZR	17.6545	17.9082	17.9333
P15311	139	EZR	16.8183	17.3163	16.7822
P15311;P26038;P35241	258;258;258	EZR;MSN;RDX	NA	NA	15.8583
P15311	184	EZR	16.3995	17.3023	15.4436
P15311	523	EZR	16.7487	16.1368	16.2177
P15311;P35241	79;79	EZR;RDX	NA	18.0309	NA
P15311;P26038;P35241	296;296;296	EZR;MSN;RDX	17.1297	17.6848	17.7971
P15311	64	EZR	17.7225	17.4365	17.8343
P15311	357	EZR	NA	17.4777	17.0761
P15311;P26038;P35241	253;253;253	EZR;MSN;RDX	19.1033	19.3806	19.2124
P15311;P35241	3;3	EZR;RDX	19.1993	20.0862	19.7436
P15311	546	EZR	18.6026	18.3644	19.0107
P15311	327	EZR	17.1025	17.486	NA
P15311	438	EZR	NA	16.3567	16.9106
P15311;P26038;P35241	27;27;27	EZR;MSN;RDX	NA	17.0977	18.7483
P15559	59	NQO1	20.2494	20.9678	21.341
P15559	77	NQO1	20.6365	21.1497	21.1146
P15559	248	NQO1	NA	17.7915	17.243
P15559	250	NQO1	17.124	NA	17.7584
P15559	251	NQO1	NA	19.4292	19.7173
P15559	271	NQO1	18.9768	19.2309	19.1633
P15559	209	NQO1	18.9751	19.1021	19.477
P15559	23	NQO1	17.3024	17.1579	17.4631
P15735	53	PHKG2	19.4853	19.8097	19.7321
P15735	364	PHKG2	16.4401	NA	NA
P15880	65	RPS2	19.6759	19.7634	19.8167
P15880	145	RPS2	NA	16.6676	16.7051
P15880	257	RPS2	17.2999	18.3371	19.159
P15880	275	RPS2	19.178	19.9197	20.3374
P15880	125	RPS2	18.1913	19.4142	19.6747
P15880	159	RPS2	18.3649	18.8423	18.8994
P15880	238	RPS2	19.4172	19.5326	19.8191
P15880	211	RPS2	18.3322	18.2201	18.3134
P15880	212	RPS2	18.1247	18.719	19.1095
P15880	173	RPS2	NA	NA	16.9852
P15880	183	RPS2	19.613	19.7379	19.7998
P15880	114	RPS2	18.2204	18.0511	18.0497
P15880	71	RPS2	NA	16.5764	16.7629
P15918	100	RAG1	18.3464	18.8535	NA
P15924	1105	DSP	17.6176	NA	NA
P15924	1325	DSP	NA	NA	15.7795
P16070	38	CD44	18.7574	18.8047	19.1331
P16070	681	CD44	19.5922	18.3232	18.5151
P16070	739	CD44	18.0632	17.2918	17.6067
P16070	715	CD44	19.5979	19.0422	19.3289
P16070	158	CD44	18.2162	17.7005	18.3979
P16104	135	H2AFX	NA	15.7466	16.0252
P16104	37	H2AFX	NA	16.0649	16.0922
P16152	148	CBR1	NA	15.8057	15.8585
P16152	157	CBR1	NA	NA	16.5538
P16401	49	HIST1H1B	NA	16.7898	16.7755
P16401	66	HIST1H1B	17.1077	16.7433	16.6251
P16402	118	HIST1H1D	NA	16.3917	16.2374
P16402	128	HIST1H1D	NA	16.2683	16.7586
P16402	169	HIST1H1D	NA	18.9595	NA
P16402	149	HIST1H1D	16.7337	15.9894	16.2648
P16402	209	HIST1H1D	NA	16.7739	15.0629
P16403	159	HIST1H1C	NA	15.3085	14.8709
P16403	168	HIST1H1C	17.1857	16.9097	16.6647
P16403	178	HIST1H1C	18.3233	NA	18.6441
P16403	148	HIST1H1C	17.0355	16.7231	16.275
P16403	187	HIST1H1C	NA	16.6948	16.421
P16403	191	HIST1H1C	18.2459	16.9956	16.5032
P16403	122	HIST1H1C	NA	16.6633	17.1122
P16422	168	EPCAM	NA	NA	14.8115
P16435	602	POR	18.3656	19.543	19.5721
P16591	720	FER	20.7122	20.3951	20.2098
P16591	591	FER	20.8952	20.4102	20.2968
P16615	143	ATP2A2	18.1597	19.2942	19.2757
P16615	158	ATP2A2	17.436	17.5358	17.4926
P16615	205	ATP2A2	21.588	23.7916	24.6771
P16615	464	ATP2A2	15.9378	15.6755	NA
P16615	492	ATP2A2	20.7588	20.531	20.8116
P16615	502	ATP2A2	NA	NA	15.5455
P16615	169	ATP2A2	16.5606	16.357	16.2788
P16615	510	ATP2A2	NA	15.6692	15.7805
P16615	533	ATP2A2	16.4313	16.4958	16.6879
P16949	128	STMN1	18.2438	18.792	18.2335
P16949;Q93045	53;87	STMN1;STMN2	20.0084	20.1596	19.9544
P16949	119	STMN1	19.4214	19.4397	19.2008
P16949	85	STMN1	18.2202	18.9921	18.5169
P16949;Q93045	43;77	STMN1;STMN2	17.7838	17.8774	17.5998
P16949	62	STMN1	17.0994	18.6646	18.4846
P16949	70	STMN1	18.1337	18.9787	19.1181
P16949	109	STMN1	16.8433	16.5852	16.502
P16949	140	STMN1	17.151	16.5315	16.4645
P16949	29	STMN1	18.2135	17.9385	17.4462
P16989	124	YBX3	19.2891	18.7389	18.9938
P16989	90	YBX3	20.706	20.5733	20.5624
P16989	96	YBX3	19.6778	18.4272	20.2684
P17035	465	ZNF28	18.3781	17.9852	17.6198
P17066	359	HSPA6	21.3995	21.1511	21.5
P17066	514	HSPA6	19.9541	NA	19.6549
P17096	23	HMGA1	NA	16.3423	16.1614
P17096;P52926	62;53	HMGA1;HMGA2	18.7448	18.5872	18.4649
P17096	31	HMGA1	21.1845	20.7243	20.8455
P17096	74	HMGA1	18.2544	17.8988	17.9051
P17174	97	GOT1	NA	15.6453	15.3923
P17174	55	GOT1	NA	NA	15.4494
P17252	197	PRKCA	NA	17.1168	17.1237
P17812	466	CTPS1	16.3448	15.8074	15.6865
P17813	237	ENG	19.9952	19.7064	19.3262
P17844	32	DDX5	16.9065	15.7311	15.5125
P17844	470	DDX5	19.1549	19.0245	19.326
P17844	523	DDX5	16.6087	16.548	17.0969
P17844	391	DDX5	17.6687	17.4741	17.3852
P17844;Q92841	264;341	DDX5;DDX17	17.2181	17.337	17.3734
P17844	236	DDX5	NA	NA	16.0347
P17844;Q92841	197;274	DDX5;DDX17	18.0364	17.6343	17.6679
P17844;Q92841	207;284	DDX5;DDX17	16.8113	16.6338	17.1391
P17844	80	DDX5	NA	17.0187	16.439
P17844	437	DDX5	18.1518	18.349	17.7603
P17858	392	PFKL	NA	16.1265	15.8546
P17980	125	PSMC3	17.669	17.2112	17.3441
P17980	294	PSMC3	18.4842	18.5903	18.2017
P17980	233	PSMC3	21.9747	21.4422	22.6505
P17980	432	PSMC3	NA	NA	16.4629
P17980	372	PSMC3	18.1012	17.7406	17.775
P17987	541	TCP1	17.7413	18.2707	18.0847
P17987	365	TCP1	NA	17.0119	16.8796
P17987	126	TCP1	17.8809	17.0104	17.0836
P17987	247	TCP1	NA	17.6105	18.1379
P17987	510	TCP1	16.049	16.1018	16.4166
P17987	400	TCP1	17.5046	17.8588	17.8141
P17987	515	TCP1	NA	16.8459	17.9142
P17987	466	TCP1	19.8471	19.9032	20.4025
P17987	494	TCP1	18.1131	18.1753	18.3699
P17987	199	TCP1	17.8665	18.2919	17.9871
P18077	66	RPL35A	18.2075	18.1434	18.0787
P18077	52	RPL35A	16.6253	16.5102	16.8805
P18077	29	RPL35A	NA	16.6494	16.9867
P18077	8	RPL35A	17.9658	18.3203	18.8695
P18077	95	RPL35A	18.5836	19.165	18.865
P18077	73	RPL35A	18.7197	18.4683	18.6976
P18124	88	RPL7	19.0852	18.7028	18.1606
P18124	59	RPL7	NA	14.7924	NA
P18124	212	RPL7	18.0716	18.2155	18.8049
P18124	19	RPL7	18.3923	18.1406	17.8649
P18124	104	RPL7	18.1638	18.1322	18.2646
P18124	156	RPL7	18.4781	18.5817	19.413
P18124	53	RPL7	NA	16.8082	16.4685
P18124	223	RPL7	18.6649	18.9162	19.0781
P18124	107	RPL7	17.798	17.9295	17.9889
P18124	29	RPL7	17.4783	17.6955	18.123
P18124	124	RPL7	18.0844	NA	NA
P18206	581	VCL	17.7969	17.1732	17.164
P18206	1020	VCL	17.2493	16.7043	16.4751
P18206	1024	VCL	16.6689	16.5885	16.439
P18206	992	VCL	NA	16.6054	16.3559
P18206	216	VCL	NA	15.4312	15.2388
P18206	830	VCL	NA	15.3741	15.404
P18206	1070	VCL	17.1262	16.6839	17.1066
P18206	170	VCL	NA	16.4272	16.327
P18206	308	VCL	18.4292	18.1237	NA
P18206	802	VCL	18.3581	17.993	17.9722
P18206	59	VCL	18.7652	17.899	17.5408
P18621	46	RPL17	17.2036	17.378	17.1363
P18621	74	RPL17	NA	NA	15.8034
P18621	55	RPL17	19.0084	18.8675	18.7533
P18621	37	RPL17	18.3142	18.5437	18.956
P18621	96	RPL17	18.1249	18.4507	19.0708
P18621	27	RPL17	16.7332	17.2793	17.5419
P18621	13	RPL17	16.9242	17.49	16.9836
P18669	106	PGAM1	18.8342	18.6521	19.1157
P18669	176	PGAM1	NA	NA	19.904
P18669	179	PGAM1	NA	19.8205	NA
P18669	251	PGAM1	NA	16.816	15.9546
P18669	39	PGAM1	18.2636	18.3633	18.7147
P18669	157	PGAM1	19.6365	19.2059	19.0541
P18858	568	LIG1	NA	15.4876	16.9803
P18858	744	LIG1	20.7788	21.0527	21.4667
P18858	882	LIG1	19.6466	19.062	19.2303
P18859	46	ATP5J	16.7745	17.1446	16.9966
P19338	96	NCL	18.439	18.1909	18.1529
P19338	62	NCL	18.6187	17.9875	18.474
P19338	63	NCL	16.9049	17.4665	17.2765
P19338	223	NCL	18.7006	18.559	18.5382
P19338	228	NCL	17.8061	17.7735	17.4865
P19338	15	NCL	17.7808	17.236	17.5834
P19338	521	NCL	21.7717	21.5705	20.7877
P19338	639	NCL	NA	20.8823	NA
P19338	646	NCL	21.9101	20.7119	21.5208
P19338	288	NCL	18.1093	17.8615	17.9251
P19338	610	NCL	23.2203	22.772	23.3406
P19338	132	NCL	NA	18.2692	18.4021
P19338	116	NCL	19.8484	19.066	18.9786
P19338	449	NCL	19.737	19.4032	19.5864
P19338	348	NCL	21.5757	21.4163	21.4596
P19338	282	NCL	18.6163	16.9778	18.1516
P19338	318	NCL	NA	19.4615	NA
P19338	102	NCL	19.4755	19.7367	19.4801
P19338	79	NCL	NA	18.7743	18.2956
P19338	70	NCL	17.7444	18.1071	18.5691
P19338	380	NCL	20.1817	18.5972	NA
P19338	427	NCL	17.8988	17.6943	17.6543
P19338	429	NCL	20.111	19.7204	20.0265
P19338	333	NCL	21.0456	20.2821	20.7939
P19338	467	NCL	19.3894	18.9665	19.5609
P19338	572	NCL	19.9466	19.8208	19.6753
P19338	577	NCL	23.0042	23.1368	24.108
P19338	398	NCL	21.2797	21.8161	20.8782
P19338	6	NCL	17.1979	16.8461	16.9195
P19367	429	HK1	NA	15.7389	15.9463
P19525	416	EIF2AK2	24.3569	24.0813	24.093
P19525	440	EIF2AK2	20.8902	21.05	20.993
P19525	296	EIF2AK2	17.2824	16.81	16.4535
P19784	159	CSNK2A2	20.0216	20.7326	20.7668
P19784;P68400	75;74	CSNK2A2;CSNK2A1	17.8207	17.6221	17.6148
P19784	84	CSNK2A2	NA	NA	16.8916
P20042	87	EIF2S2	17.9765	17.8584	17.87
P20042	293	EIF2S2	NA	16.6166	16.6704
P20042	324	EIF2S2	NA	16.033	16.128
P20042	276	EIF2S2	NA	NA	15.6568
P20073	228	ANXA7	NA	15.1284	15.066
P20290	54	BTF3	NA	16.6963	16.835
P20290	57	BTF3	18.9661	18.9178	18.9456
[truncated: 3,397 more rows]
