# Supplementary material for: Activity-Based Proteomics Reveals Heterogeneous Kinome and ATP-Binding Proteome Responses to MEK Inhibition in KRAS Mutant Lung Cancer
Source: Proteomes. 2016 Apr 27;4(2):16. doi: 10.3390/proteomes4020016 (PMC5217344; doi:10.3390/proteomes4020016)
Supplement: Supplementary file 1 [file proteomes-04-00016-s001.zip › proteomes-120496-supplementary/Table S2_Full_list_up_down_proteins_1SD.xlsx]

## Sheet: A427
Leading Proteins	Positions	Gene Symbol	Control AZD6244 Log2 FC	Control MEK162 Log2 FC
P61604	86	HSPE1	7.29678	7.4611
P23528	112	CFL1	5.55499	4.84647
P40937	66	RFC5	5.4158	4.53491
Q00839	516	HNRNPU	5.35645	5.43834
P49458	41	SRP9	5.35199	5.66303
P60174	186	TPI1	5.23379	5.36373
P00558	75	PGK1	5.22352	5.17024
P62913	19	RPL11	4.939	6.24094
P07900	513	HSP90AA1	4.76372	4.65589
P60174	51	TPI1	4.72479	3.87941
P63220	27	RPS21	4.63331	4.73805
P22626	113	HNRNPA2B1	4.62463	5.17295
P62244	12	RPS15A	4.57297	4.6211
P61160	19	ACTR2	4.57078	3.86384
P07900;P08238	185;180	HSP90AA1;HSP90AB1	4.51808	4.36659
P14618;P30613	311;354	PKM;PKLR	4.47046	3.9561
P19338	577	NCL	4.46746	4.83863
P22102	148	GART	4.44001	4.97401
P04406	186	GAPDH	4.39158	4.75624
P54136	205	RARS	4.37314	5.00781
O00425	36	IGF2BP3	4.28308	3.76305
Q00839	31	HNRNPU	4.22968	4.32289
P16989	96	YBX3	4.22544	1.98743
Q00839	510	HNRNPU	4.21564	1.91499
O14745	19	SLC9A3R1	4.17491	4.78951
P61160	351	ACTR2	4.16151	4.4762
Q00610	453	CLTC	4.11563	3.84454
P27707	34	DCK	4.1026	2.22119
P53999	101	SUB1	4.06137	3.24913
Q9NZ45	68	CISD1	4.03834	3.48096
P46776	55	RPL27A	4.03219	3.84779
P31948	73	STIP1	3.93673	2.96606
P07737	116	PFN1	3.927	4.61966
P07741	91	APRT	3.92025	3.31184
P40926	74	MDH2	3.88295	4.92588
Q6PHR2	139	ULK3	3.87103	4.47889
P00352	378	ALDH1A1	3.77421	1.82022
P62263	96	RPS14	3.76673	3.98634
P62277	27	RPS13	3.75728	4.06262
P07355	28	ANXA2	3.75604	4.22369
P07437;P68371	216;216	TUBB;TUBB4B	3.75071	3.63004
P08238	286	HSP90AB1	3.74176	3.36846
B2RPK0;P09429;P26583	12;12;12	HMGB1P1;HMGB1;HMGB2	3.7417	3.06521
P22626	22	HNRNPA2B1	3.73505	3.46407
P62937	31	PPIA	3.73303	4.40206
P06703	47	S100A6	3.70556	3.11954
P08670	129	VIM	3.70495	3.97841
P43155	245	CRAT	3.62791	3.66764
CON__O95678;CON__P07744;CON__P12035;CON__P35908;CON__Q922U2	159;156;208;194;172	KRT75;Krt4;KRT3;KRT2;Krt5	3.61434	3.54912
Q9GZT3	88	SLIRP	3.56311	3.78213
P20700	271	LMNB1	3.52341	3.23766
P14625	364	HSP90B1	3.51946	5.6376
P52564	181	MAP2K6	3.50465	4.13855
P07737	38	PFN1	3.48733	3.01274
P22626	168	HNRNPA2B1	3.48309	3.51989
P23368	357	ME2	3.47596	3.10241
Q6P1R4	182	DUS1L	3.47368	3.45424
P29401	260	TKT	3.46833	3.68535
P00352	490	ALDH1A1	3.44199	3.83983
P23443	220	RPS6KB1	3.43161	3.59419
CON__ENSEMBL:ENSBTAP00000016242;Q71U36;Q9BQE3	401;401;401	TUBA1A;TUBA1C	3.42892	3.87566
P07437	297	TUBB	3.4282	2.1997
P78371	204	CCT2	3.41063	3.4139
P49368	354	CCT3	3.40704	3.12656
P36639	79	NUDT1	3.36676	3.06555
P40926	165	MDH2	3.36616	2.94853
P38646	265	HSPA9	3.36616	3.49093
P62826	99	RAN	3.36579	3.48476
Q9UN86	365	G3BP2	3.33155	3.17084
Q14204	2943	DYNC1H1	3.29187	3.87045
Q13509	58	TUBB3	3.29105	3.23031
P61247	28	RPS3A	3.28577	3.11912
O95453	326	PARN	3.26701	3.24997
P63244	106	GNB2L1	3.26108	3.41256
P06576	259	ATP5B	3.25494	2.89388
P07900	294	HSP90AA1	3.24426	3.51763
P49915	416	GMPS	3.23892	3.22052
Q6NUM9	101	RETSAT	3.22782	3.29066
CON__P05787	122	KRT8	3.21795	2.24613
Q01518	81	CAP1	3.21723	3.28394
P14625	87	HSP90B1	3.19205	2.99113
Q14258	273	TRIM25	3.18509	2.39339
P51991	127	HNRNPA3	3.16668	3.28434
O75794	168	CDC123	3.16517	1.38323
P62316	98	SNRPD2	3.15396	2.69633
Q6ZVL6	847	KIAA1549L	3.13439	3.49456
Q6ZVL6	852	KIAA1549L	3.13439	3.49456
Q00839	352	HNRNPU	3.11939	3.60354
P36578	283	RPL4	3.10939	3.33254
P62937	76	PPIA	3.10623	2.42019
P07900;P08238	191;186	HSP90AA1;HSP90AB1	3.09575	3.5588
P19525	440	EIF2AK2	3.09145	2.85307
Q00839	265	HNRNPU	3.07839	2.04979
O14802	398	POLR3A	3.06014	2.62863
P37108	78	SRP14	3.0568	2.28381
P38646	345	HSPA9	3.0524	3.14225
P15880	275	RPS2	3.00962	3.70485
P18124	124	RPL7	3.00711	1.8769
P11142;P54652	348;351	HSPA8;HSPA2	3.00386	3.45953
P02545	311	LMNA	2.99243	3.50323
O95835	830	LATS1	2.99238	4.05633
Q09666	1652	AHNAK	2.99056	2.83382
P0DMV8	348	HSPA1A	2.98352	3.28695
CON__ENSEMBL:ENSBTAP00000016242;Q71U36;Q9BQE3	96;96;96	TUBA1A;TUBA1C	2.94934	2.93413
P06576	212	ATP5B	2.92669	2.62373
P62899	31	RPL31	2.90199	2.9765
P62820	132	RAB1A	2.88441	2.84455
P42766	97	RPL35	2.85549	2.7491
P42704	226	LRPPRC	2.85512	2.91055
Q14166	419	TTLL12	2.8484	2.30713
P55209	105	NAP1L1	2.84498	2.50558
P10809	218	HSPD1	2.84493	2.61992
P07355	227	ANXA2	2.83485	3.61876
P23368	156	ME2	2.82529	2.55928
Q9NZ45	55	CISD1	2.82081	3.18078
P07195	91	LDHB	2.81321	3.06102
P45880	39	VDAC2	2.81086	2.85948
P62910	50	RPL32	2.81082	2.35795
P11021	376	HSPA5	2.80907	3.03689
Q9GZZ9	127	UBA5	2.80043	3.41993
P06748	27	NPM1	2.78575	3.05494
Q8TBX8	241	PIP4K2C	2.77203	2.02001
P07900	632	HSP90AA1	2.7634	2.9259
P07355	233	ANXA2	2.76153	2.27724
P23284	98	PPIB	2.75482	2.69021
P05141;P12236	94;94	SLC25A5;SLC25A6	2.7452	4.2423
CON__ENSEMBL:ENSBTAP00000016242;Q71U36;Q9BQE3	60;60;60	TUBA1A;TUBA1C	2.74264	2.1454
P00352	91	ALDH1A1	2.73511	2.88387
P49327	1851	FASN	2.71995	3.16668
P13073	29	COX4I1	2.71965	1.98347
Q96C01	18	FAM136A	2.71833	2.30573
P04843	524	RPN1	2.71017	2.86905
P11142	246	HSPA8	2.70947	2.76321
P00352	128	ALDH1A1	2.70507	3.33361
P15880	212	RPS2	2.6787	2.19123
P16949	70	STMN1	2.6558	3.32151
P62753	64	RPS6	2.64205	2.54037
P62805	80	HIST1H4A; HIST1H4B; HIST1H4C; HIST1H4D; HIST1H4E; HIST1H4F; HIST1H4H; HIST1H4I; HIST1H4J; HIST1H4K; HIST1H4L; HIST2H4A; HIST2H4B; HIST4H4	2.61468	2.18649
Q99439	55	CNN2	2.60829	2.25303
Q14964	63	RAB39A	2.6073	2.31049
P62913	67	RPL11	2.60699	2.76777
P53999	68	SUB1	2.60642	1.49604
P27824	127	CANX	2.5979	2.46057
P54619	170	PRKAG1	2.59757	2.78438
P49368	163	CCT3	2.59743	2.58175
Q06830	120	PRDX1	2.58505	1.95627
O14522	1070	PTPRT	2.5718	2.87301
O00264	96	PGRMC1	2.56591	2.21208
P39023	103	RPL3	2.55548	2.43124
P00558	91	PGK1	2.54918	2.3968
P40429	53	RPL13A	2.54811	2.0577
P37837	292	TALDO1	2.53707	2.80736
P60953	128	CDC42	2.53323	2.22887
P0DMV8	246	HSPA1A	2.52974	2.85816
O94804	159	STK10	2.52721	2.13193
P04406	86	GAPDH	2.5262	2.41196
Q13131	40	PRKAA1	2.51922	2.40827
P63244	38	GNB2L1	2.50088	1.68318
O00148	35	DDX39A	2.49398	1.84151
Q9Y606	327	PUS1	2.49224	2.01389
Q9BSJ8	1060	ESYT1	2.48321	2.69286
P09429	128	HMGB1	2.46066	2.67063
P39019	27	RPS19	2.45869	2.88846
Q13509	324	TUBB3	2.45623	2.25582
Q06830	178	PRDX1	2.44456	2.36338
P08708	129	RPS17	2.4391	1.8811
P31930	225	UQCRC1	2.43563	2.70646
Q58FF8	208	HSP90AB2P	2.4264	2.69427
P04075	153	ALDOA	2.41064	3.04109
Q99729	82	HNRNPAB	2.40708	2.08551
P62917	21	RPL8	2.40118	1.98534
P05388	10	RPLP0	2.37876	1.4146
P33316	179	DUT	2.3742	3.14718
P51149	10	RAB7A	2.37314	3.03936
Q7Z7H5	128	TMED4	2.37059	2.00434
P33992	696	MCM5	2.35503	2.12764
CON__P05784;P05783	365;372	Krt18;KRT18	2.344	2.78161
P18124	223	RPL7	2.34094	2.78649
Q16555	472	DPYSL2	2.31987	2.40527
O00233	87	PSMD9	2.31792	2.33782
P36507	101	MAP2K2	2.30385	2.5767
P10599	81	TXN	2.2903	1.85606
Q9UKK9	218	NUDT5	2.28827	1.17936
P17987	466	TCP1	2.28671	2.50742
Q8N684	397	CPSF7	2.28554	2.94408
P15880	65	RPS2	2.27812	2.4559
P09382	64	LGALS1	2.25831	1.8727
P18621	27	RPL17	2.25071	1.78204
Q6P0Q8	637	MAST2	2.24856	2.28063
P14174	78	MIF	2.23789	2.04587
Q15365;Q15366	23;23	PCBP1;PCBP2	2.21634	2.32182
P27824	401	CANX	2.2137	1.77481
P08238	624	HSP90AB1	2.20977	2.43154
P11940	138	PABPC1	2.20773	1.42797
Q9NZI8	76	IGF2BP1	2.20018	2.07803
P62081	70	RPS7	2.19773	1.55396
O43670	31	ZNF207	2.18986	2.04454
Q00325	214	SLC25A3	2.17506	1.44875
P49915	389	GMPS	2.17185	2.93257
P62937	49	PPIA	2.17172	2.09527
P08670	188	VIM	2.17046	2.45444
O00154	157	ACOT7	2.17027	2.29658
P16949;Q93045	53;87	STMN1;STMN2	2.15287	2.72377
P62081	155	RPS7	2.14583	2.55771
Q09666	4384	AHNAK	2.14147	2.4105
P49411	55	TUFM	2.14137	2.86784
Q9NRM7	793	LATS2	2.1386	2.19951
Q14320	275	FAM50A	2.13828	2.06098
Q9UKM9	183	RALY	2.13575	2.15282
P11021	326	HSPA5	2.13035	1.11053
Q92945	266	KHSRP	2.12365	2.48682
P62277	9	RPS13	2.12075	2.33841
Q15126	48	PMVK	2.12063	2.17632
P21333	87	FLNA	2.11905	2.63676
P11021	268	HSPA5	2.11814	2.49503
Q13151	159	HNRNPA0	2.11189	2.71112
P41250	646	GARS	2.10841	2.744
Q00610	881	CLTC	2.09924	2.5813
Q96SB4	215	SRPK1	2.09657	2.36048
Q8NBS9	150	TXNDC5	2.09331	1.40183
Q09666	3029	AHNAK	2.08456	1.91947
P27797	151	CALR	2.08191	2.12639
Q15208	118	STK38	2.08085	2.42727
P13073	53	COX4I1	2.08076	2.08422
P63279	49	UBE2I	2.08071	1.67315
P09234	3	SNRPC	2.07816	1.41624
P35579	1024	MYH9	2.07781	2.73398
P46778	129	RPL21	2.07723	1.68618
O75323	75	GBAS	2.07446	2.02753
P25787	171	PSMA2	2.07308	1.64365
P55145	157	MANF	2.06545	2.35775
P06733	193	ENO1	2.06077	2.34138
Q9BYN0	61	SRXN1	2.05691	2.05881
P18669	106	PGAM1	2.05502	1.4305
Q14103	237	HNRNPD	2.05003	2.16067
P31948	533	STIP1	2.04371	2.22185
P0DMM9	106	SULT1A3	2.0382	1.87613
P63241	85	EIF5A	2.03507	2.48884
P45985	131	MAP2K4	2.02396	2.08751
Q07021	104	C1QBP	2.02074	2.2292
P16435	602	POR	2.01752	2.37752
P08581	1232	MET	2.00675	1.81989
Q15084	108	PDIA6	1.9998	2.0283
P0DMV8	597	HSPA1A	1.99853	1.74819
P61353	73	RPL27	1.99807	2.13452
P08758	301	ANXA5	1.99206	1.28718
P09382	29	LGALS1	1.9834	2.51572
P21980	425	TGM2	1.98206	2.36585
CON__P05787	285	KRT8	1.98111	2.15938
Q9Y3C1	131	NOP16	1.96449	1.50267
P49006	99	MARCKSL1	1.96306	2.03915
Q07666	208	KHDRBS1	1.9588	2.02447
P05783	81	KRT18	1.95728	1.46947
P41743	380	PRKCI	1.95576	1.85313
P08670	143	VIM	1.95269	1.23131
P16949	128	STMN1	1.95217	1.92824
Q06830;Q13162	136;208	PRDX1;PRDX4	1.95199	1.72699
Q15233	336	NONO	1.94803	2.80408
Q13148	145	TARDBP	1.94556	1.87282
P61604	8	HSPE1	1.94387	1.70541
Q9NRM7	697	LATS2	1.93954	2.36038
Q07912	158	TNK2	1.93605	1.63401
P0C0S8;P20671;Q16777;Q99878	100;100;100;100	HIST1H2AG; HIST1H2AI; HIST1H2AK; HIST1H2AL; HIST1H2AM;HIST1H2AD;HIST2H2AC;HIST1H2AJ	1.93195	1.87849
P04406	145	GAPDH	1.92749	1.88626
O75821	9	EIF3G	1.92387	2.35878
P63241	67	EIF5A	1.91086	1.83088
P08195	245	SLC3A2	1.90801	2.47523
P06703	35	S100A6	1.9076	2.26506
O43865	284	AHCYL1	1.90737	1.1876
Q6L8Q7	377	PDE12	1.90496	2.19294
P55072	529	VCP	1.90226	1.7784
Q5JVF3	273	PCID2	1.90076	1.73617
P30533	182	LRPAP1	1.89318	2.1463
P05141;P12236	33;33	SLC25A5;SLC25A6	1.89287	2.23882
P05141	96	SLC25A5	1.88176	1.95045
P30101	347	PDIA3	1.87248	1.60352
P61247	240	RPS3A	1.86571	1.84194
Q13435	870	SF3B2	1.86525	1.84448
Q9Y490	2099	TLN1	1.86492	2.12519
O75582;O75676	62;46	RPS6KA5;RPS6KA4	1.85667	1.88857
P14618	322	PKM	1.85295	1.60788
P11169	217	SLC2A3	1.8525	2.50407
P62304	12	SNRPE	1.84639	2.08375
P21796	274	VDAC1	1.84607	1.869
Q9NVS9	100	PNPO	1.84527	1.36047
Q9Y266	68	NUDC	1.84474	2.4089
P62269	34	RPS18	1.84005	1.27346
Q02543	128	RPL18A	1.83783	2.20484
P49755	127	TMED10	1.82915	2.05701
P62899	55	RPL31	1.8044	2.44548
P26038	313	MSN	1.79612	1.23312
P62841	58	RPS15	1.79489	1.35308
O00232	52	PSMD12	1.79304	2.18619
P36578	140	RPL4	1.79252	1.96429
Q00535	33	CDK5	1.78594	2.29388
P46782	182	RPS5	1.78447	1.78166
P08865	52	RPSA	1.78004	1.45127
P17987	494	TCP1	1.77901	1.09797
P42704	224	LRPPRC	1.77709	1.46791
P12268	195	IMPDH2	1.7733	1.40149
O75116	1065	ROCK2	1.771	1.35203
P35579	1845	MYH9	1.76989	1.95424
P62753	14	RPS6	1.76744	1.51899
Q9Y2H1	119	STK38L	1.76522	2.02401
P13667	221	PDIA4	1.76428	2.56976
P00441	71	SOD1	1.75861	2.68475
Q00341	168	HDLBP	1.7475	1.44977
P09543	400	CNP	1.74597	2.19913
P62906	207	RPL10A	1.74539	2.09579
Q15717	50	ELAVL1	1.74342	1.73724
P22392	39	NME2	1.73814	1.57069
P17174	55	GOT1	1.73615	1.85281
P49773	21	HINT1	1.73609	1.95566
O43395	65	PRPF3	1.73414	1.48799
O43681	301	ASNA1	1.73039	2.55117
Q9UHW9	772	SLC12A6	1.7296	2.8497
Q09666	3681	AHNAK	1.72864	1.25341
Q8N4P3	25	HDDC3	1.72801	1.71065
P55072	336	VCP	1.72742	2.2171
Q12931	332	TRAP1	1.72489	1.87237
P07900	84	HSP90AA1	1.7229	1.92621
P62249	33	RPS16	1.72136	2.08586
Q96AB3	185	ISOC2	1.7032	2.07464
P83731	35	RPL24	1.69805	1.46595
P08670	235	VIM	1.69805	1.1371
P12004	77	PCNA	1.69626	1.45161
P46783	47	RPS10	1.68952	3.19239
P25705	434	ATP5A1	1.68866	1.58114
P46459	708	NSF	1.68627	1.48393
P19338	646	NCL	1.68411	1.26366
Q13838	36	DDX39B	1.68343	1.39009
O43768	40	ENSA	1.67675	2.03369
P40227	377	CCT6A	1.67651	1.59222
Q1KMD3	7	HNRNPUL2	1.67394	2.38041
Q16881	187	TXNRD1	1.67317	1.22141
P13667	260	PDIA4	1.67176	1.74546
P60903	37	S100A10	1.66371	1.92413
P46781	155	RPS9	1.6613	2.00022
Q09666	942	AHNAK	1.65863	1.81818
P14866	455	HNRNPL	1.65362	1.74648
Q14320	305	FAM50A	1.65288	2.04634
P23528	132	CFL1	1.65119	2.40521
P26583	30	HMGB2	1.64489	1.82105
P61927	68	RPL37	1.6434	1.97123
P54578	334	USP14	1.63318	2.20087
P61978	422	HNRNPK	1.62936	1.42626
P61221	478	ABCE1	1.60998	1.36967
P62258	142	YWHAE	1.60478	1.86508
Q02543	143	RPL18A	1.60051	1.99092
P35998	222	PSMC2	1.59857	1.12363
P29401	343	TKT	1.59381	2.20834
P62750	50	RPL23A	1.59214	1.64683
P49411	238	TUFM	1.59029	1.89042
Q02878	285	RPL6	1.59019	2.39094
CON__P05787	347	KRT8	1.58836	2.10827
P07237	207	P4HB	1.58635	2.05575
P00352	410	ALDH1A1	1.5792	1.28985
P40939	390	HADHA	1.57913	2.17553
P19784	159	CSNK2A2	1.57636	1.6995
P04083	294	ANXA1	1.57274	1.88742
Q15084	368	PDIA6	1.56804	1.09991
Q13148	263	TARDBP	1.56737	2.09949
Q4G0N4	76	NADK2	1.55244	1.45087
P84090	90	ERH	1.55182	1.16328
P06753;P67936	162;125	TPM3;TPM4	1.5471	2.1785
P07195	119	LDHB	1.54195	1.35926
CON__P60712;P63261;P68032	50;50;52	ACTB;ACTG1;ACTC1	1.53709	1.85732
P38646	394	HSPA9	1.53515	1.36445
P62857	47	RPS28	1.52608	1.83265
P36551	220	CPOX	1.52224	1.34451
Q9HB71	197	CACYBP	1.51924	1.25839
P15311;P35241	316;316	EZR;RDX	1.51471	1.74561
Q13435	275	SF3B2	1.51469	1.6863
Q07955	165	SRSF1	1.51255	1.29119
P11142	325	HSPA8	1.51244	1.7392
Q9NPJ3	108	ACOT13	1.5116	2.7116
P27635	145	RPL10	1.50993	2.06416
Q15041	114	ARL6IP1	1.50783	1.68717
Q9H2G2	157	SLK	1.50294	1.32753
P21980	562	TGM2	1.50215	1.92304
Q08945	63	SSRP1	1.49778	1.38061
Q10471	103	GALNT2	1.4962	2.59824
P25705	194	ATP5A1	1.48502	1.66778
P31939	66	ATIC	1.48045	1.92402
Q13535	2327	ATR	1.47517	2.33501
P14927	72	UQCRB	1.46975	1.61895
P07910	219	HNRNPC	1.45955	1.98337
Q9H173	139	SIL1	1.45149	1.55776
P12268	422	IMPDH2	1.45037	1.43652
P29401	310	TKT	1.44147	1.94601
E9PAV3	1963	NACA	1.43979	1.56385
P14866	59	HNRNPL	1.4274	1.48454
P23246	291	SFPQ	1.42582	1.99868
P0DMV8	328	HSPA1A	1.41195	2.10477
P11766	228	ADH5	1.40952	1.16236
P41250	197	GARS	1.40798	1.32999
P12956	123	XRCC6	1.40383	1.37628
P18124	88	RPL7	1.40369	1.10282
P55010	33	EIF5	1.40293	1.28466
O15347	43	HMGB3	1.40138	1.77516
P61247	216	RPS3A	1.39946	1.15322
P14618	66	PKM	1.39812	1.47433
Q09666	884	AHNAK	1.39608	1.67709
P50990	20	CCT8	1.39601	1.63628
P62280	136	RPS11	1.39297	1.64561
Q9H093	81	NUAK2	1.39157	1.68624
P49257	346	LMAN1	1.38812	1.62719
P08708	49	RPS17	1.38604	1.3501
P34932	679	HSPA4	1.37526	1.25001
P0C0S5	116	H2AFZ	1.37234	3.35257
Q9UBQ5	16	EIF3K	1.36717	1.37289
O14737	68	PDCD5	1.36648	1.18684
Q3ZCM7	122	TUBB8	1.36595	2.07687
Q08211	1163	DHX9	1.36582	1.37906
O60282;P33176	849;847	KIF5C;KIF5B	1.36547	1.85133
P31948	453	STIP1	1.3631	2.32937
P04040	237	CAT	1.35686	1.72422
Q9Y4L1	431	HYOU1	1.35114	1.75338
P14625	733	HSP90B1	1.35085	1.56114
P27824	210	CANX	1.3501	1.92573
P15311	546	EZR	1.34946	1.41981
Q13283	36	G3BP1	1.34909	1.69269
Q96EY8	61	MMAB	1.34767	1.31666
P61158	240	ACTR3	1.3461	1.53922
P51812	216	RPS6KA3	1.34361	1.58679
O60814;P58876;P62807;Q16778;Q5QNW6;Q99877;Q99879;Q99880	86;86;86;86;86;86;86;86	HIST1H2BK;HIST1H2BD;HIST1H2BC; HIST1H2BE; HIST1H2BF; HIST1H2BG; HIST1H2BI;HIST2H2BE;HIST2H2BF;HIST1H2BN;HIST1H2BM;HIST1H2BL	1.3401	1.35769
P51114	302	FXR1	1.33957	1.56676
Q14566	402	MCM6	1.3391	1.08676
P16949	62	STMN1	1.33515	1.86502
O60307	492	MAST3	1.33159	1.22975
O00767	341	SCD	1.33039	1.6204
Q00610	96	CLTC	1.33034	1.12881
P49368	249	CCT3	1.3279	1.4525
Q04760	157	GLO1	1.32649	1.41004
P17987	400	TCP1	1.31961	1.19015
P10809	72	HSPD1	1.3173	1.2103
P08238	347	HSP90AB1	1.31129	1.17463
P53396	68	ACLY	1.30788	1.1533
P52907	19	CAPZA1	1.30428	1.94032
P62826	134	RAN	1.2958	1.46679
Q15418	210	RPS6KA1	1.29252	1.96957
P68431	123	HIST1H3A; HIST1H3B; HIST1H3C; HIST1H3D; HIST1H3E; HIST1H3F; HIST1H3G; HIST1H3H; HIST1H3I; HIST1H3J	1.28676	1.12733
P62266	37	RPS23	1.28467	1.60108
P62829	66	RPL23	1.28416	1.33128
P55884	209	EIF3B	1.28264	1.53638
O75460	690	ERN1	1.28131	1.66925
O14874	245	BCKDK	1.27946	1.23441
P50502	142	ST13	1.27845	1.55484
O94906	680	PRPF6	1.27661	1.36893
P07355	148	ANXA2	1.27646	1.39831
P30050	61	RPL12	1.27621	1.49347
P04083	185	ANXA1	1.27586	1.32926
Q13283	76	G3BP1	1.27471	1.0886
P22234	53	PAICS	1.27455	1.10723
P12268	511	IMPDH2	1.27196	1.24287
O14657	327	TOR1B	1.26955	1.2697
P50502	160	ST13	1.26905	1.754
P27797	43	CALR	1.26557	1.59183
Q9UHX1	201	PUF60	1.26337	1.16832
P47914	5	RPL29	1.26015	1.1279
P10599	39	TXN	1.25563	1.94339
P62891	5	RPL39	1.2535	1.2526
P39023	286	RPL3	1.25033	1.28397
Q6ZN16;Q99683	681;709	MAP3K15;MAP3K5	1.24199	1.47748
P07910	29	HNRNPC	1.24192	1.2493
P04083	128	ANXA1	1.23266	1.20822
P23743	547	DGKA	1.22399	1.09902
Q99623	250	PHB2	1.22334	1.23176
P62906	62	RPL10A	1.21999	1.2883
P99999	87	CYCS	1.21571	1.55926
Q92598	728	HSPH1	1.21484	1.31017
P40926	314	MDH2	1.21361	1.3994
Q15084	85	PDIA6	1.21338	1.71184
P11940	620	PABPC1	1.21053	1.52259
P46778	21	RPL21	1.21009	1.18151
Q07020	30	RPL18	1.21	1.17404
Q9H814	216	PHAX	1.2059	1.61665
P50213	100	IDH3A	1.20465	1.22986
P39023	115	RPL3	1.20231	1.24024
P07910	42	HNRNPC	1.1986	1.20027
Q86SE5	47	RALYL	1.1986	1.20027
P04083	161	ANXA1	1.19409	1.24067
P54619	243	PRKAG1	1.19295	1.59938
P21333	2607	FLNA	1.18494	1.40267
P00558	184	PGK1	1.18323	1.36183
Q00325	247	SLC25A3	1.18309	1.12348
Q13162	78	PRDX4	1.1756	1.08674
P00367	399	GLUD1	1.16543	1.42869
P35579	833	MYH9	1.16285	1.87693
P09936	78	UCHL1	1.15704	1.11078
P04083	71	ANXA1	1.15196	1.12651
P07237	263	P4HB	1.14849	1.98434
P38646	288	HSPA9	1.14723	1.61878
P43686	212	PSMC4	1.14065	1.39103
Q9P0L0	50	VAPA	1.12384	1.21964
P46778	43	RPL21	1.11794	1.08216
Q99447	66	PCYT2	1.11379	1.30159
P07900	446	HSP90AA1	1.10975	1.50827
P22234	19	PAICS	1.10843	3.46704
P78527	2738	PRKDC	1.10663	1.45481
P14625	537	HSP90B1	1.10384	1.12405
Q9Y4L1	62	HYOU1	1.10317	1.2271
P09936	195	UCHL1	1.09811	1.23438
Q15233	11	NONO	1.09786	1.409
P42684	446	ABL2	1.08057	1.27309
P30837	399	ALDH1B1	1.07831	1.22038
P35579	656	MYH9	1.07655	1.17089
Q08211	943	DHX9	1.05916	1.65964
CON__P05787	130	KRT8	1.05887	1.10867
Q13200	107	PSMD2	1.05822	1.78789
O43166	1074	SIPA1L1	1.05468	1.32494
P61978	163	HNRNPK	1.04337	1.21074
Q8WVX9	29	FAR1	1.04155	1.45908
O14757	445	CHEK1	1.03494	1.15677
P08238	438	HSP90AB1	1.03492	1.48363
P42345	2166	MTOR	1.03081	1.30536
P27448	89	MARK3	1.02767	1.2216
P13804	216	ETFA	1.02599	1.50896
Q9Y696	130	CLIC4	1.02569	1.45974
P62987	114	UBA52	1.02455	1.19937
Q14566	646	MCM6	1.01246	1.54002
P26599	134	PTBP1	1.00463	1.23363
P31942	67	HNRNPH3	1.0046	1.19476
Q8TBX8	99	PIP4K2C	1.00398	1.08553
P18858	882	LIG1	0.999895	1.23766
O75400	727	PRPF40A	0.998084	1.08623
Q7Z4V5	6	HDGFRP2	0.98989	1.25011
P13693	97	TPT1	0.984744	1.11527
P68371	58	TUBB4B	-1.00265	-3.30632
P31947	159	SFN	-1.07391	-1.28963
P62937	151	PPIA	-1.09062	-3.33851
Q09666	5665	AHNAK	-1.24893	-1.2615
P05455	328	SSB	-1.28711	-2.03606
P52272	690	HNRNPM	-1.29703	-1.41558
P34932	61	HSPA4	-1.64735	-1.7065
Q09666	3218	AHNAK	-2.08381	-1.83765
P47914	103	RPL29	-2.35622	-1.70605
P07900	418	HSP90AA1	-2.59634	-1.64654
Q8N8N0	47	RNF152	-3.69503	-3.90352
P27816	702	MAP4	-4.08577	-3.98811
P04083	98	ANXA1	-4.19892	-3.55913

## Sheet: A549
			Leading Proteins	Positions	Gene Symbol	Control AZD6244 Log2 FC	Control MEK162 Log2 FC
			Q9C098	479	DCLK3	4.69352	4.35537
			Q9UBT2	346	UBA2	4.60181	3.31711
			P68104	439	EEF1A1	3.78945	2.53092
			P16615	205	ATP2A2	3.58172	3.6607
			P07237	444	P4HB	2.81641	3.22152
			P48643	263	CCT5	2.799	2.42437
			P46778	110	RPL21	2.69901	2.42676
			P30101	362	PDIA3	2.61683	3.58152
			Q9Y2W1	603	THRAP3	2.52337	3.02954
			P61221	178	ABCE1	2.43208	2.48742
			Q96NC0	45	ZMAT2	2.39703	3.33097
			P62861	1	FAU	2.35356	1.03817
			P11142	188	HSPA8	2.26767	0.693716
			Q12852	396	MAP3K12	2.18613	1.67722
			P38159	22	RBMX	1.90549	0.637298
			Q8TBG4	410	ETNPPL	1.81384	0.805793
			P14625	455	HSP90B1	1.78676	1.49349
			O14737	68	PDCD5	1.76762	1.55134
			Q14914	70	PTGR1	1.76004	1.33295
			Q09666	942	AHNAK	1.75508	2.27557
			P49411	418	TUFM	1.75121	1.67107
			P10599	94	TXN	1.72844	2.02224
			O75369	681	FLNB	1.69278	1.34845
			P04792	141	HSPB1	1.66026	2.26322
			Q6NZI2	95	PTRF	1.65885	1.50342
			P62333	314	PSMC6	1.62379	1.95782
			Q9UKX3	1077	MYH13	1.6076	2.43187
			Q7L014	903	DDX46	1.58702	1.18887
			P23526	186	AHCY	1.56911	1.38871
			P62328	20	TMSB4X	1.56226	0.666011
			P63313	20	TMSB10	1.56226	0.666011
			O75385	140	ULK1	1.53782	1.21657
			Q9BQ39	187	DDX50	1.53779	1.30665
			Q5TCX8	265	MLK4	1.53461	0.97415
			P35579	69	MYH9	1.53281	1.09122
			P15311	184	EZR	1.53032	1.39691
			Q15691	151	MAPRE1	1.51118	1.46744
			Q16881	300	TXNRD1	1.50771	1.73225
			Q13523	727	PRPF4B	1.5076	1.57458
			P62979;P62987	6;6	RPS27A;UBA52	1.4957	0.789793
			P04083	81	ANXA1	1.48931	1.36175
			P67870	191	CSNK2B	1.47695	1.34513
			P52895;Q04828	9;9	AKR1C2;AKR1C1	1.47522	0.945123
			Q8IWS0	273	PHF6	1.4491	1.04623
			Q12906	342	ILF3	1.43904	1.08
			Q8IW45	70	CARKD	1.43867	0.839628
			P31947	68	SFN	1.43295	0.86903
			P37837	321	TALDO1	1.42548	1.71672
			O00541	26	PES1	1.41799	2.37459
			P11169	217	SLC2A3	1.41575	0.587004
			Q14677	122	CLINT1	1.40699	0.954992
			Q13151	99	HNRNPA0	1.39073	1.20203
			P0DMM9	106	SULT1A3	1.37486	1.10388
			P35579	1648	MYH9	1.36176	0.984695
			P02545	135	LMNA	1.3572	1.07822
			P05455	208	SSB	1.35716	1.19705
			Q8N655	1088	C10orf12	1.34952	1.45427
			P09493	136	TPM1	1.34911	0.684371
			O43865	284	AHCYL1	1.34147	1.12408
			Q12797	42	ASPH	1.33783	0.787395
			Q6NZI2	312	PTRF	1.33461	1.13934
			P18206	1024	VCL	1.32435	0.769476
			P35579	1174	MYH9	1.32413	0.903216
			P07195	308	LDHB	1.30724	0.569826
			Q9NRM7	793	LATS2	1.2988	0.680602
			P41250	219	GARS	1.29055	0.628395
			P80188	145	LCN2	1.28782	0.973049
			P52895	179	AKR1C2	1.2799	0.992329
			P42330;P52895;Q04828	68;68;68	AKR1C3;AKR1C2;AKR1C1	1.25384	1.14533
			P49736	752	MCM2	1.24823	1.44388
			P06733	199	ENO1	1.24709	0.588176
			Q7LBR1	97	CHMP1B	1.23731	0.883185
			Q09666	5821	AHNAK	1.23684	1.78961
			P15311	139	EZR	1.22859	1.15899
			P63241	68	EIF5A	1.21901	0.601316
			Q9Y4L1	62	HYOU1	1.21881	1.30069
			Q14978	407	NOLC1	1.20728	1.4047
			Q99880	6	HIST1H2BL	1.18592	0.742841
			P49748	639	ACADVL	1.18455	1.03628
			Q8IVF2	839	AHNAK2	1.18453	1.33932
			P51957	133	NEK4	1.17892	0.604821
			O60701	434	UGDH	1.17753	1.15957
			Q01650	30	SLC7A5	1.16812	0.788888
			Q96DE0	131	NUDT16	1.16739	0.823481
			O14980	686	XPO1	1.1612	0.608417
			Q9UQ80	158	PA2G4	1.16046	1.58778
			A1A4S6	258	ARHGAP10	1.15748	0.72783
			P52565	167	ARHGDIA	1.15743	1.66786
			Q15208	214	STK38	1.1514	1.0288
			P23458	718	JAK1	1.14938	1.29171
			P20700;Q03252	379;373	LMNB1;LMNB2	1.14646	0.78152
			Q6YN16	49	HSDL2	1.13857	1.02287
			P11166	245	SLC2A1	1.13761	0.724091
			O43795	995	MYO1B	1.13387	1.24452
			P06576	133	ATP5B	1.13283	0.883033
			P07355	233	ANXA2	1.12807	0.735036
			P08238	577	HSP90AB1	1.1203	0.975499
			O15372	269	EIF3H	1.11889	0.621437
			Q9NRM7	697	LATS2	1.11506	0.656018
			P62753	221	RPS6	1.11136	0.744019
			P15311	523	EZR	1.10687	0.810233
			O60716	622	CTNND1	1.10434	1.01261
			P30101	417	PDIA3	1.10374	1.18951
			P07355	148	ANXA2	1.10243	1.02309
			P15311	450	EZR	1.0996	0.89194
			P61927	68	RPL37	1.09523	1.12547
			P08238	573	HSP90AB1	1.0851	0.57843
			P21333	1452	FLNA	1.08477	0.575608
			Q13085	311	ACACA	1.08357	0.585744
			P00558	184	PGK1	1.07192	1.34451
			Q15056	123	EIF4H	1.07183	0.949032
			O60701	129	UGDH	1.06863	1.24932
			Q13442	137	PDAP1	1.06674	0.984133
			O15066	371	KIF3B	1.05531	1.46258
			P02545	261	LMNA	1.05415	0.822502
			P29401	343	TKT	1.05285	0.608298
			P35579;P35580;Q7Z406	403;410;429	MYH9;MYH10;MYH14	1.05025	1.04088
			Q14103	129	HNRNPD	1.04627	1.27123
			Q06830	197	PRDX1	1.03982	1.34027
			P26038	520	MSN	1.03776	1.03127
			Q01844	644	EWSR1	1.03722	0.738133
			P06733	330	ENO1	1.03638	1.14106
			Q99439	25	CNN2	1.0354	0.754005
			P06744	89	GPI	1.03391	0.948785
			P46777	283	RPL5	1.03222	1.13372
			P62899	55	RPL31	1.02718	1.14461
			P62241	157	RPS8	1.02611	0.656447
			P06454	21	PTMA	1.02483	1.87565
			P09601	243	HMOX1	1.02361	1.17561
			Q8WX93	1337	PALLD	1.02358	1.42431
			P16949;Q93045	53;87	STMN1;STMN2	1.02047	0.75467
			Q99832	47	CCT7	1.01719	0.750675
			P20042	324	EIF2S2	1.01513	1.35563
			Q494U1	21	PLEKHN1	1.01283	0.709633
			Q494U1	25	PLEKHN1	1.01283	0.709633
			Q92688	101	ANP32B	1.0009	0.710037
			Q86UX6	218	STK32C	0.995949	0.960452
			P07737	70	PFN1	0.983572	1.46537
			P14618;P30613	311;354	PKM;PKLR	0.983241	1.01911
			Q6P1M3	834	LLGL2	0.983025	0.732936
			P04083	161	ANXA1	0.981898	0.782559
			O43707	214	ACTN4	0.98089	1.22719
			O43570	343	CA12	0.97608	0.663186
			O43707	779	ACTN4	0.975772	1.2879
			P04083	29	ANXA1	0.972497	1.10593
			Q92945	359	KHSRP	0.972459	1.29949
			P38646	653	HSPA9	0.971804	0.882426
			P27348	49	YWHAQ	0.97082	0.801543
			P05455	344	SSB	0.97077	0.869661
			P63104	11	YWHAZ	0.963589	0.760242
			O75396	38	SEC22B	0.963261	1.29901
			P09601	148	HMOX1	0.962935	1.0613
			P62753	243	RPS6	0.962863	0.659213
			Q6NZI2	260	PTRF	0.962318	1.1858
			P26038	313	MSN	0.959659	1.03415
			Q16777	125	HIST2H2AC	0.954878	0.680365
			Q8WW12	167	PCNP	0.953976	1.27647
			P07339	341	CTSD	0.938064	0.583684
			P04083	166	ANXA1	0.935556	0.830464
			P05120	240	SERPINB2	0.930826	0.767314
			P52895;Q04828	185;185	AKR1C2;AKR1C1	0.930453	0.913107
			P78371	431	CCT2	0.929149	1.03483
			P20290;Q96K17	86;37	BTF3;BTF3L4	0.927403	1.2791
			Q08211	417	DHX9	0.925809	0.666361
			P00533	867	EGFR	0.925654	1.40314
			Q01081	175	U2AF1	0.922268	0.61144
			Q8IU85	52	CAMK1D	0.920491	0.771379
			Q96AG4	108	LRRC59	0.91669	1.04299
			P41743	283	PRKCI	0.915826	0.616592
			O43390	103	HNRNPR	0.915312	0.580346
			O60506	100	SYNCRIP	0.915312	0.580346
			P09960	580	LTA4H	0.914993	0.773762
			P50454	319	SERPINH1	0.909431	1.09523
			O75582	179	RPS6KA5	0.907427	1.18471
			O15347	145	HMGB3	0.907101	0.925173
			P52564	210	MAP2K6	0.906051	0.738224
			P00367	480	GLUD1	0.90341	1.9104
			Q16881	405	TXNRD1	0.899949	0.661721
			P61158	348	ACTR3	0.898243	0.785782
			P15311;P35241	3;3	EZR;RDX	0.898064	0.643011
			P46778	107	RPL21	0.897376	0.77354
			P07900	485	HSP90AA1	0.894914	0.84891
			P57105	48	SYNJ2BP	0.890094	0.561929
			Q8WVX9	29	FAR1	0.888088	0.768076
			P25705	167	ATP5A1	0.883779	0.698227
			P04075	111	ALDOA	0.880134	0.763992
			Q00839	516	HNRNPU	0.87803	1.65296
			Q6NZI2	317	PTRF	0.873585	0.883357
			P51795	725	CLCN5	0.872441	1.04929
			P18621	55	RPL17	0.870383	1.60608
			Q9UHW9	772	SLC12A6	0.868822	0.760164
			Q9NZM1	1579	MYOF	0.868148	0.672177
			P04083	287	ANXA1	0.868084	0.695174
			Q86YJ6	167	THNSL2	0.866556	1.21159
			P04083	294	ANXA1	0.865241	0.729082
			P42330;Q04828	155;155	AKR1C3;AKR1C1	0.85988	0.992536
			P49411	79	TUFM	0.858659	0.972684
			P43243	532	MATR3	0.856855	0.624928
			P60903	37	S100A10	0.855647	0.819701
			Q14847	87	LASP1	0.854944	0.635505
			P27824	210	CANX	0.853003	1.12538
			P62266	76	RPS23	0.852367	1.25315
			Q13523	111	PRPF4B	0.849714	1.39103
			Q12874	291	SF3A3	0.846817	0.658894
			P13073	29	COX4I1	0.842849	0.80331
			A6NCE7	51	MAP1LC3B2	0.841644	0.725669
			P18206	581	VCL	0.839692	0.690004
			P46821	531	MAP1B	0.839233	0.684544
			P19338	79	NCL	0.835525	1.16928
			P19338	70	NCL	0.835203	1.04915
			P40939	411	HADHA	0.83485	1.27854
			P40926	74	MDH2	0.834124	1.06335
			O60506	371	SYNCRIP	0.833875	0.997969
			P48426	234	PIP4K2A	0.829883	0.916191
			P62826	127	RAN	0.8289	0.755338
			P61011	81	SRP54	0.82771	0.774516
			Q9UHD8	326	2016-09-09	0.826535	0.60187
			P15170	493	GSPT1	0.824852	0.619646
			Q8N5K1	81	CISD2	0.822976	0.821888
			P35579	1181	MYH9	0.816887	0.647462
			P31943	98	HNRNPH1	0.81224	0.594702
			P15121	22	AKR1B1	0.811551	0.798146
			P21333	1538	FLNA	0.803354	0.776332
			P36578	140	RPL4	0.800018	0.606219
			P42330	201	AKR1C3	0.799681	1.28451
			P08195	245	SLC3A2	0.798447	1.11453
			P00558	353	PGK1	0.79589	0.717095
			P36507	108	MAP2K2	0.78497	1.41248
			P60981	127	DSTN	0.782606	1.12857
			Q14847	10	LASP1	0.780533	0.567938
			P09601	179	HMOX1	0.76918	0.973433
			P83731	147	RPL24	0.769115	0.683398
			Q08211	146	DHX9	0.765786	1.19193
			P04792	198	HSPB1	0.758283	1.38742
			P27816	718	MAP4	0.757846	0.801877
			P08238	624	HSP90AB1	0.75412	0.792351
			P62266	37	RPS23	0.753177	0.822835
			P00352	193	ALDH1A1	0.752358	0.64731
			O43776	244	NARS	0.751706	0.660808
			E9PAV3	2005	NACA	0.751397	0.813728
			P02545	341	LMNA	0.750143	0.951762
			Q16881	574	TXNRD1	0.749142	0.652872
			Q9Y696	130	CLIC4	0.747713	0.687131
			P00533	875	EGFR	0.747469	0.674032
			P11940;Q13310;Q9H361	348;348;348	PABPC1;PABPC4;PABPC3	0.747405	0.865498
			P62081	15	RPS7	0.741952	0.737614
			Q15287	218	RNPS1	0.741727	0.563813
			Q00688	113	FKBP3	0.739481	1.27283
			P08195	160	SLC3A2	0.73849	0.680627
			P07205	388	PGK2	0.734468	0.580044
			P48643	35	CCT5	0.733824	1.19701
			P61026	129	RAB10	0.732633	0.866405
			P15311	344	EZR	0.729574	0.701785
			Q05639	385	EEF1A2	0.727573	0.604395
			P63261	18	ACTG1	0.723764	0.623167
			Q8N4P3	97	HDDC3	0.721588	0.5825
			Q9NR64	452	KLHL1	0.718422	0.865439
			Q9C0D4	899	ZNF518B	0.715066	0.583423
			P42167	303	TMPO	0.713226	0.818942
			P19338	63	NCL	0.71237	0.946095
			Q01518	298	CAP1	0.711781	0.856268
			P52209	261	PGD	0.710571	0.58209
			Q14847	75	LASP1	0.709073	0.654368
			Q16881	218	TXNRD1	0.708545	0.862334
			Q2TB90	94	HKDC1	0.707944	0.85216
			Q9NZM1	19	MYOF	0.707615	0.666179
			P98179	84	RBM3	0.706213	0.69478
			P29401	241	TKT	0.702108	0.697912
			P02545	208	LMNA	0.698925	0.999827
			P57727	309	TMPRSS3	0.695762	0.593765
			P11413	429	G6PD	0.693447	0.6846
			Q99729	82	HNRNPAB	0.691593	0.613947
			P28482	151	MAPK1	0.691124	0.655389
			P09936	135	UCHL1	0.688846	0.599199
			P18621	13	RPL17	0.688638	0.563208
			Q06830	16	PRDX1	0.686889	0.794379
			Q14534	290	SQLE	0.682342	0.977354
			P06730	119	EIF4E	0.677574	0.785947
			P14618	66	PKM	0.671855	1.29178
			P26373	200	RPL13	0.664646	0.653839
			P0DMV8	423	HSPA1A	0.664148	0.813532
			P16615	502	ATP2A2	0.662937	0.651685
			P04083	257	ANXA1	0.6628	0.845038
			P04083	128	ANXA1	0.661146	0.921209
			P48047	204	ATP5O	0.655852	0.680512
			P25787	165	PSMA2	0.655343	1.13697
			Q12906	577	ILF3	0.652436	1.00759
			P63000	153	RAC1	0.649072	0.899078
			P68104	273	EEF1A1	0.643222	0.729579
			P37802	79	TAGLN2	0.64289	0.869818
			O75369	1508	FLNB	0.642054	1.55732
			P00367	399	GLUD1	0.641783	0.621936
			Q8TDX7	63	NEK7	0.641163	0.626589
			P27694	588	RPA1	0.639053	0.723979
			O43670	31	ZNF207	0.63645	0.877716
			P60981	22	DSTN	0.635591	0.688998
			P61978	52	HNRNPK	0.635249	1.24754
			CON__P10096;P04406	261;263	GAPDH;GAPDH	0.634039	0.640876
			P84098	82	RPL19	0.633552	0.719725
			A6NCE7	30	MAP1LC3B2	0.627857	0.831385
			O95197	1018	RTN3	0.62762	0.850703
			O60218	27	AKR1B10	0.627592	0.698436
			P08865	52	RPSA	0.627572	0.969167
			P04075;P09972	200;200	ALDOA;ALDOC	0.625197	0.791659
			P35579	1845	MYH9	0.62395	0.633841
			Q99832	77	CCT7	0.623689	0.839928
			Q99729	118	HNRNPAB	0.622483	0.891161
			Q7L014	422	DDX46	0.618444	0.701017
			Q9UIJ7	80	AK3	0.615683	0.569504
			P04075;P09972	208;208	ALDOA;ALDOC	0.607402	0.758963
			P07737	105	PFN1	0.607252	0.699171
			P49368	163	CCT3	-0.619007	-0.811654
			Q9UQE7	140	SMC3	-0.620277	-0.624369
			P63244	106	GNB2L1	-0.637776	-0.585227
			Q9NVP1	542	DDX18	-0.640748	-0.677935
			Q9H497	173	TOR3A	-0.645706	-0.969716
			P55884	521	EIF3B	-0.669062	-0.643016
			P07814	1503	EPRS	-0.686978	-1.46704
			O14757	132	CHEK1	-0.696714	-0.769245
			P43243	491	MATR3	-0.699523	-1.90873
			Q9BTU6	165	PI4K2A	-0.729913	-0.665366
			P40925	298	MDH1	-0.735066	-0.97202
			P09651	166	HNRNPA1	-0.750055	-0.752366
			O60664	102	PLIN3	-0.751498	-3.17036
			Q13151	45	HNRNPA0	-0.75429	-1.49117
			P38646	467	HSPA9	-0.772505	-0.725837
			P78527	4014	PRKDC	-0.776871	-0.677989
			P32969	184	RPL9; RPL9P7; RPL9P8; RPL9P9	-0.779648	-0.562978
			Q15477	338	SKIV2L	-0.781084	-1.08035
			P26373	88	RPL13	-0.797746	-1.36103
			P36578	219	RPL4	-0.841706	-1.21259
			P52209	305	PGD	-0.844441	-0.983583
			Q15149	28	PLEC	-0.845639	-5.32787
			P18124	181	RPL7	-0.846372	-3.35484
			Q13200	858	PSMD2	-0.858833	-1.86722
			Q9BUJ2	551	HNRNPUL1	-0.864111	-0.792344
			O75475	309	PSIP1	-0.871649	-0.744894
			P23246	217	SFPQ	-0.884843	-0.93136
			Q6P2Q9	1449	PRPF8	-0.895801	-1.92297
			P53350	82	PLK1	-0.92372	-1.17407
			Q92804	314	TAF15	-0.933372	-0.720408
			O95340	161	PAPSS2	-0.936057	-0.775345
			P17980	372	PSMC3	-0.95774	-0.573187
			O14979	197	HNRNPDL	-0.983055	-1.43954
			P55011	890	SLC12A2	-1.00401	-0.690063
			P26373	16	RPL13	-1.01277	-1.07009
			P13667	221	PDIA4	-1.0451	-0.681164
			O60513	293	B4GALT4	-1.05047	-0.590715
			P22234	19	PAICS	-1.06495	-0.743077
			Q8IXJ9	437	ASXL1	-1.07211	-0.959209
			Q8IXJ9	440	ASXL1	-1.07211	-0.959209
			P48444	164	ARCN1	-1.08592	-0.733296
			P13639	598	EEF2	-1.08816	-0.946591
			P51858	19	HDGF	-1.09724	-1.85671
			P22090;P62701	16;16	RPS4Y1;RPS4X	-1.1098	-0.579711
			Q96GD4	202	AURKB	-1.13302	-0.964456
			Q9Y2I7	1861	PIKFYVE	-1.18899	-0.936734
			P62280	20	RPS11	-1.18989	-0.920528
			P11142	137	HSPA8	-1.25293	-0.950392
			Q96PE5	106	OPALIN	-1.25794	-2.17114
			P68104;Q05639	20;20	EEF1A1;EEF1A2	-1.36506	-2.15484
			P61604	40	HSPE1	-1.37135	-1.61839
			Q9H078	387	CLPB	-1.38325	-1.49577
			Q9BTU6	141	PI4K2A	-1.46214	-0.828276
			P84098	126	RPL19	-1.46377	-3.12777
			P50991	42	CCT4	-1.48771	-0.668655
			P13639	648	EEF2	-1.59828	-1.48389
			P13073	60	COX4I1	-1.61915	-1.86247
			Q9BR39	647	JPH2	-1.64271	-0.61399
			P27707	34	DCK	-1.67558	-0.620348
			P56192	726	MARS	-1.69452	-0.765033
			Q9NZ01	22	TECR	-1.78441	-1.45
			P60866	59	RPS20	-1.85812	-1.10126
			Q96QS3	292	ARX	-2.00214	-0.983297
			Q8NE71	664	ABCF1	-2.03409	-1.27264
			P62899	31	RPL31	-2.05017	-0.948909
			Q07020	154	RPL18	-2.06542	-0.763615
			P53350	178	PLK1	-2.07738	-1.03597
			O14965;Q96GD4;Q9UQB9	143;87;53	AURKA;AURKB;AURKC	-2.09749	-0.697368
			P52272	127	HNRNPM	-2.11346	-1.22853
			P35580	442	MYH10	-2.21239	-0.563521
			P62906	62	RPL10A	-2.21482	-2.28001
			P29317	778	EPHA2	-2.27911	-0.896905
			P08238	199	HSP90AB1	-2.74734	-1.03504
			P18124	88	RPL7	-3.00828	-1.89692
			Q9BSJ8	1060	ESYT1	-3.15237	-2.54203

## Sheet: Calu1
Leading Proteins	Positions	Gene Symbol	Control AZD6244 Log2 FC	Control MEK162 Log2 FC
P61604	86	HSPE1	5.8165	0.892339
P19338	521	NCL	4.70406	4.60575
P19338	577	NCL	4.27138	4.77668
P11021	268	HSPA5	3.75901	3.58039
Q07666	208	KHDRBS1	3.37942	1.43744
Q02878	285	RPL6	3.22456	2.08846
P07686	465	HEXB	2.89161	2.74672
Q07955	165	SRSF1	2.77949	2.75901
P12429	97	ANXA3	2.77095	2.5405
P62899	31	RPL31	2.77083	2.25631
P20700	271	LMNB1	2.76792	2.61513
O60506	371	SYNCRIP	2.69841	2.64997
P49321	698	NASP	2.65498	2.70609
P35579	1525	MYH9	2.57368	2.9512
P09651	78	HNRNPA1	2.56745	2.16275
Q8NC51	329	SERBP1	2.42056	2.85807
P22626	113	HNRNPA2B1	2.40347	1.98607
P51795	726	CLCN5	2.40061	1.71743
P46782	182	RPS5	2.39451	1.16667
P37837	277	TALDO1	2.3068	1.80919
Q9P0M9	128	MRPL27	2.22723	1.79093
P09651	166	HNRNPA1	2.19495	0.777677
P60900	55	PSMA6	2.15117	1.71003
Q13523	727	PRPF4B	2.12944	2.23633
P61160	351	ACTR2	2.08865	1.40054
P09651	161	HNRNPA1	2.06979	0.657102
P35232	83	PHB	2.04465	1.61632
P12429	101	ANXA3	2.02774	2.32346
P16949;Q93045	53;87	STMN1;STMN2	1.99444	2.0145
O75821	280	EIF3G	1.95221	1.42007
Q14964	63	RAB39A	1.94757	1.92478
P17980	294	PSMC3	1.92447	1.65765
P55072	60	VCP	1.90823	0.937355
P83881;Q969Q0	27;27	RPL36A;RPL36AL	1.86804	1.89926
Q14103	251	HNRNPD	1.8428	1.63128
P62979	113	RPS27A	1.82893	2.70276
P02545	233	LMNA	1.8208	1.45836
Q9Y277	115	VDAC3	1.81879	1.85522
P12956	357	XRCC6	1.81737	2.13982
P09936	83	UCHL1	1.81408	1.52641
P16949	85	STMN1	1.78306	0.710467
P52272	670	HNRNPM	1.77328	1.84469
O75323	143	GBAS	1.73341	2.08554
P49411	55	TUFM	1.73279	0.668002
P52209	377	PGD	1.72983	1.33309
P62805	60	HIST1H4A; HIST1H4B; HIST1H4C; HIST1H4D; HIST1H4E; HIST1H4F; HIST1H4H; HIST1H4I; HIST1H4J; HIST1H4K; HIST1H4L; HIST2H4A; HIST2H4B; HIST4H4	1.72594	0.820683
P13073	29	COX4I1	1.69467	1.9068
P62753	115	RPS6	1.6917	1.53346
P19338	63	NCL	1.68709	2.22496
P09601	243	HMOX1	1.68498	1.70528
P49207	40	RPL34	1.67493	1.66261
P52209	76	PGD	1.66068	1.27331
P30533	182	LRPAP1	1.65973	0.923407
P30101	500	PDIA3	1.65949	1.04537
P49458	41	SRP9	1.64388	1.75152
P62277	93	RPS13	1.64063	1.16013
O95994	116	AGR2	1.62467	0.760701
Q86UP2	800	KTN1	1.61953	0.815194
P08758	301	ANXA5	1.61403	1.25298
P09601	148	HMOX1	1.60129	1.52058
P17987	247	TCP1	1.57445	0.633388
Q14320	305	FAM50A	1.56319	1.65135
P62979;P62987	48;48	RPS27A;UBA52	1.55607	1.62698
P15880	159	RPS2	1.54722	0.853208
P35579	1193	MYH9	1.53965	1.40438
P68104;Q05639	20;20	EEF1A1;EEF1A2	1.53442	1.2155
P07195	91	LDHB	1.51761	1.31681
P31949	52	S100A11	1.5061	1.57789
O60664	102	PLIN3	1.48769	0.610198
P10809	418	HSPD1	1.47721	1.10753
P46940	1571	IQGAP1	1.47468	1.31983
Q9Y2H1	119	STK38L	1.47387	1.05579
P07910	29	HNRNPC	1.45784	1.47301
P80188	154	LCN2	1.45188	1.43158
P61247	199	RPS3A	1.44434	0.801378
Q15477	338	SKIV2L	1.44405	0.62274
P62269	150	RPS18	1.44153	1.1097
O95197	1013	RTN3	1.43889	0.749042
P21333	1538	FLNA	1.41869	1.39364
P11413	293	G6PD	1.41718	1.52367
Q99623	296	PHB2	1.4131	1.76709
P49407	326	ARRB1	1.40553	1.11349
P80188	145	LCN2	1.39676	1.06297
P07900;P08238	191;186	HSP90AA1;HSP90AB1	1.38559	1.19301
Q9UKI8	485	TLK1	1.36422	1.13677
O75369;Q14315	60;80	FLNB;FLNC	1.35926	1.29674
P49207	101	RPL34	1.34904	0.870213
Q9H1E3	184	NUCKS1	1.34187	1.75521
P41250	219	GARS	1.32728	0.872308
Q9NZ01	12	TECR	1.32181	0.791557
Q4G0N4	76	NADK2	1.3196	1.10337
P16615	205	ATP2A2	1.31807	3.0464
Q00325	247	SLC25A3	1.29387	0.949339
P62269	137	RPS18	1.29343	0.66648
Q9NWW6	16	NMRK1	1.2932	0.77022
Q9UKM9	55	RALY	1.28578	0.916111
Q9P2E9	270	RRBP1	1.27731	1.00889
Q9BR39	647	JPH2	1.26625	1.07371
P42685	394	FRK	1.25404	0.918068
P26038	412	MSN	1.24708	0.715443
P23458	718	JAK1	1.24501	1.09414
P04792	112	HSPB1	1.24361	0.795847
Q9P2K8	850	EIF2AK4	1.23942	0.724735
P43686	217	PSMC4	1.22879	1.13105
P29401	343	TKT	1.21859	0.770766
P07737	116	PFN1	1.21775	0.827845
P23396	151	RPS3	1.21421	1.64279
Q96C23	101	GALM	1.21232	0.630195
P68431	15	HIST1H3A; HIST1H3B; HIST1H3C; HIST1H3D; HIST1H3E; HIST1H3F; HIST1H3G; HIST1H3H; HIST1H3I; HIST1H3J	1.20425	1.21927
O60506	81	SYNCRIP	1.20235	1.28633
P35579	356	MYH9	1.19822	1.74196
Q13131	40	PRKAA1	1.19102	0.616607
P25205	351	MCM3	1.18941	0.886795
P67936	132	TPM4	1.17917	0.699964
Q12906	535	ILF3	1.17738	0.944915
P62269	34	RPS18	1.171	1.56642
Q15208	118	STK38	1.16937	0.918362
P52895	179	AKR1C2	1.16633	0.864227
P10599	94	TXN	1.16479	0.960054
P14174	78	MIF	1.1595	0.963988
P50914	23	RPL14	1.1515	0.853034
O60701	339	UGDH	1.14882	1.15925
P00338	243	LDHA	1.14848	1.33198
P62826	38	RAN	1.14709	0.699082
P36578	219	RPL4	1.1424	0.96005
P35268	52	RPL22	1.14129	1.23516
P16949	29	STMN1	1.12577	0.667874
P52895	161	AKR1C2	1.12134	1.00858
P68104;Q05639	146;146	EEF1A1;EEF1A2	1.1042	1.14391
P04083	185	ANXA1	1.10166	1.11513
P07910	229	HNRNPC	1.10143	1.49406
P16435	602	POR	1.10011	0.781279
O75385	140	ULK1	1.09104	0.843435
Q5QNW6	21	HIST2H2BF	1.08941	0.729786
P00973	60	OAS1	1.0823	1.29195
P46778	78	RPL21	1.08092	0.5903
P45880	39	VDAC2	1.07782	0.592318
Q15293	86	RCN1	1.07269	0.86901
P04792	141	HSPB1	1.07154	1.32136
Q9NV70	28	EXOC1	1.06955	0.667949
Q8WX93	1337	PALLD	1.06758	1.76418
Q07020	30	RPL18	1.06308	1.02899
P12956	570	XRCC6	1.0625	0.704135
P60981	127	DSTN	1.06115	1.25443
P00352	410	ALDH1A1	1.05921	0.647921
Q8NFX7	64	STXBP6	1.05464	1.32276
P27797	151	CALR	1.04427	1.09605
P31948	32	STIP1	1.04361	0.932843
P62750	89	RPL23A	1.04358	1.48657
Q05639	439	EEF1A2	1.04257	1.16237
Q13509	362	TUBB3	1.0392	1.5246
P00352	91	ALDH1A1	1.03846	0.839372
P49411	311	TUFM	1.03833	1.10103
P00558	91	PGK1	1.03228	0.793016
P42330	209	AKR1C3	1.03216	1.35162
P04406	107	GAPDH	1.02705	0.959041
Q02878	5	RPL6	1.0269	1.1673
Q09666	4384	AHNAK	1.02594	0.640641
P07900;P08238	358;350	HSP90AA1;HSP90AB1	1.02471	1.01263
P22626	120	HNRNPA2B1	1.01969	0.664703
P23284	165	PPIB	1.00946	1.07682
P00390	379	GSR	0.995496	1.11639
Q14019	131	COTL1	0.993109	1.05972
P07355	28	ANXA2	0.987232	0.800157
P04083	294	ANXA1	0.985622	0.599445
O15173	132	PGRMC2	0.984904	2.01141
P40939	390	HADHA	0.984326	0.80522
O00264	96	PGRMC1	0.983867	0.740845
P35579	1246	MYH9	0.982344	0.840101
O14656	108	TOR1A	0.980189	1.3849
P61604	70	HSPE1	0.966142	0.719624
O14920	147	IKBKB	0.965692	0.977394
Q00839	31	HNRNPU	0.959155	1.31071
Q00839	433	HNRNPU	0.956444	0.95761
P15735	53	PHKG2	0.950863	0.721083
P11021	185	HSPA5	0.948861	1.40833
Q15149	2129	PLEC	0.942904	0.785007
P42766	97	RPL35	0.93768	0.775116
P06493	130	CDK1	0.932811	0.705436
P63241	67	EIF5A	0.924576	0.587763
P62263	96	RPS14	0.919703	0.670282
P39023	177	RPL3	0.910032	1.24949
P07355	227	ANXA2	0.904935	0.709586
Q9NRM7	793	LATS2	0.904056	0.897964
P42684	446	ABL2	0.90356	0.846521
P27797	164	CALR	0.903273	0.991223
P83881;Q969Q0	97;97	RPL36A;RPL36AL	0.89989	0.795967
Q12931	109	TRAP1	0.885219	0.77106
P34932	221	HSPA4	0.883211	0.808374
Q8TF46	252	DIS3L	0.879365	0.657274
P63244	106	GNB2L1	0.876783	1.03311
P29401	327	TKT	0.875248	0.632711
P23284	129	PPIB	0.874408	0.972307
P42330;P52895;Q04828	270;270;270	AKR1C3;AKR1C2;AKR1C1	0.873205	0.881213
P05388	10	RPLP0	0.868364	0.957874
P51991	29	HNRNPA3	0.868293	0.587415
P36578	172	RPL4	0.863063	0.668358
Q09666	3356	AHNAK	0.863001	0.643067
P00558;P07205	156;156	PGK1;PGK2	0.861474	0.79172
P04406	186	GAPDH	0.859314	0.818905
P07900	209	HSP90AA1	0.856472	0.626249
P10809	292	HSPD1	0.85264	0.635984
P00352	22	ALDH1A1	0.848218	1.04401
Q9P0L0	50	VAPA	0.845903	0.701755
P07900	513	HSP90AA1	0.835459	0.828055
P10809	82	HSPD1	0.831981	0.65877
P25787	70	PSMA2	0.830721	0.608508
P46776	55	RPL27A	0.829553	1.09762
P10809	405	HSPD1	0.828228	0.633016
P52895	33	AKR1C2	0.817078	0.708528
Q13151	45	HNRNPA0	0.814482	0.805437
P46734	93	MAP2K3	0.812233	1.16537
P49327	1851	FASN	0.809332	0.755386
P21291	42	CSRP1	0.80615	0.779323
Q14677	122	CLINT1	0.796398	0.633165
P30085	16	CMPK1	0.795584	1.43685
P41091	59	EIF2S3	0.795464	0.805858
P11166	245	SLC2A1	0.794306	0.755525
Q06830;Q13162	136;208	PRDX1;PRDX4	0.79393	0.927347
P53396	64	ACLY	0.793063	1.59527
P14625	161	HSP90B1	0.785942	0.703931
P62266	124	RPS23	0.785603	0.778101
P62979	83	RPS27A	0.783701	1.49353
P40925	298	MDH1	0.781692	2.76441
Q01844	439	EWSR1	0.779068	0.806157
P23396	62	RPS3	0.775431	0.673175
Q00688	121	FKBP3	0.771057	0.601511
P04083	147	ANXA1	0.770993	0.807964
P11586	733	MTHFD1	0.76848	1.03099
P08195	615	SLC3A2	0.765928	0.868491
O75116	1065	ROCK2	0.759528	0.791588
Q99832	157	CCT7	0.755886	0.687755
P02545	417	LMNA	0.754525	0.63375
P14314	196	PRKCSH	0.746833	0.96367
O75369	1372	FLNB	0.744398	0.648238
P35579	1410	MYH9	0.740772	0.734164
P52597	224	HNRNPF	0.73662	0.653259
P49411	297	TUFM	0.736337	0.762123
P50454	319	SERPINH1	0.731185	0.600414
P09622	132	DLD	0.73103	0.632786
P38919;P60842	60;54	EIF4A3;EIF4A1	0.728544	0.680496
Q00839	352	HNRNPU	0.727967	0.698505
P29401	310	TKT	0.726342	1.10788
Q99729	118	HNRNPAB	0.720153	1.06352
P10809	91	HSPD1	0.719468	0.67997
Q13813	1784	SPTAN1	0.715657	1.2789
P63241	85	EIF5A	-0.711821	-1.64113
P49915	338	GMPS	-0.716872	-0.593075
P84098	82	RPL19	-0.742199	-1.04851
P51795	725	CLCN5	-0.749101	-2.23291
P17980	233	PSMC3	-0.761101	-0.622409
O60282;P33176	253;252	KIF5C;KIF5B	-0.762779	-0.599716
O14965	258	AURKA	-0.769302	-0.792371
P16070	158	CD44	-0.770755	-0.623871
P13489	226	RNH1	-0.77095	-0.847109
P10809	233	HSPD1	-0.786761	-0.775844
P18669	39	PGAM1	-0.799087	-0.58894
P84103	11	SRSF3	-0.803213	-1.35185
Q99661	365	KIF2C	-0.805799	-0.689428
P09543	73	CNP	-0.815876	-0.645861
P62857	47	RPS28	-0.819707	-1.04195
Q9UMY1	159	NOL7	-0.821074	-1.16778
P40926	91	MDH2	-0.831562	-0.588771
P47895	360	ALDH1A3	-0.833906	-0.810722
Q05397	578	PTK2	-0.835053	-1.04794
P23526	186	AHCY	-0.846098	-1.07464
P00533	852	EGFR	-0.869715	-0.66426
P21796	224	VDAC1	-0.873943	-0.668941
P10809	314	HSPD1	-0.87706	-0.652066
P53396	1080	ACLY	-0.883533	-0.629024
Q8N8N0	47	RNF152	-0.898237	-0.791502
Q9HB71	220	CACYBP	-0.902098	-0.602486
P08238	577	HSP90AB1	-0.909603	-0.986765
P27635	74	RPL10	-0.923169	-0.647852
O95347	930	SMC2	-0.924231	-0.828826
P22102	107	GART	-0.926764	-0.752847
P62899	55	RPL31	-0.928916	-0.95201
Q16629	70	SRSF7	-0.936733	-1.07137
Q7Z7H5	128	TMED4	-0.961699	-0.954248
P00338	155	LDHA	-0.969486	-1.10976
Q92185	211	ST8SIA1	-0.97177	-0.637205
P10599	85	TXN	-0.973727	-0.735646
P31939	397	ATIC	-0.990244	-1.29681
P23921	88	RRM1	-1.01138	-1.19297
P38646	300	HSPA9	-1.01233	-1.38723
P21980	205	TGM2	-1.01825	-0.650183
P62424	20	RPL7A	-1.03562	-0.757222
P27635	78	RPL10	-1.04776	-0.840362
Q9NZB2	12	FAM120A	-1.05877	-0.634565
P08670	97	VIM	-1.07192	-0.911942
Q9NYV4	861	CDK12	-1.0731	-1.01963
O75821	9	EIF3G	-1.07466	-0.693513
Q99729	82	HNRNPAB	-1.08538	-0.751276
P53396	97	ACLY	-1.08905	-0.601004
Q13151	99	HNRNPA0	-1.11487	-1.17641
Q14566	205	MCM6	-1.1191	-0.9548
P08670	373	VIM	-1.12552	-0.615507
Q92900	544	UPF1	-1.14377	-1.25452
P40939	289	HADHA	-1.15048	-0.804406
O00231	417	PSMD11	-1.15725	-0.994255
P30101	129	PDIA3	-1.15848	-1.62027
O43865	267	AHCYL1	-1.16434	-0.95813
O60513	293	B4GALT4	-1.16943	-0.866038
P52209	294	PGD	-1.17776	-0.999061
P16949	140	STMN1	-1.18154	-1.12313
Q15365	115	PCBP1	-1.19375	-1.04565
P49321	652	NASP	-1.21838	-0.952441
Q9UQ80	258	PA2G4	-1.23472	-0.665725
P62906	47	RPL10A	-1.2506	-0.67086
Q8N4J0	157	CARNMT1	-1.25399	-0.781673
Q14103	129	HNRNPD	-1.26127	-1.95165
Q9BY44	535	EIF2A	-1.26409	-0.642015
Q8IYS0	546	GRAMD1C	-1.27298	-0.787755
O75794	168	CDC123	-1.27598	-0.787387
P62829	113	RPL23	-1.27705	-3.57277
Q9NTK5	35	OLA1	-1.35538	-0.875225
P13489	86	RNH1	-1.35597	-1.10538
Q9UQ80	158	PA2G4	-1.39648	-0.804007
Q9HAV7	215	GRPEL1	-1.39797	-0.788219
P16070	715	CD44	-1.43227	-0.794097
P63104	158	YWHAZ	-1.45227	-1.62304
P62191	232	PSMC1	-1.47303	-0.922226
P05783	187	KRT18	-1.53635	-1.42939
P29317	778	EPHA2	-1.53714	-1.47472
Q8NC51	320	SERBP1	-1.55193	-0.857538
Q13200	107	PSMD2	-1.56667	-1.26467
Q9Y266	315	NUDC	-1.57382	-1.03341
Q14103	218	HNRNPD	-1.6106	-0.937137
P06733	199	ENO1	-1.62926	-1.85802
Q14141;Q92599	171;173	SEPT6;SEPT8	-1.66458	-0.739337
P53396	964	ACLY	-1.67773	-0.797365
P12956	189	XRCC6	-1.70579	-1.70118
P62277	43	RPS13	-1.71847	-0.616409
Q13151	176	HNRNPA0	-1.77902	-0.712288
P02545	261	LMNA	-1.82109	-1.90508
P53350	178	PLK1	-1.85548	-0.799759
P07900	431	HSP90AA1	-1.87218	-1.77326
O14965;Q96GD4;Q9UQB9	143;87;53	AURKA;AURKB;AURKC	-1.90899	-0.799456
Q16566	166	CAMK4	-1.91668	-2.02655
Q9HCI5	871	MAGEE1	-1.95123	-1.70437
P09651	105	HNRNPA1	-1.97763	-3.13458
P04183	32	TK1	-2.17469	-0.775731
Q6ZN08	61	ZNF66	-2.32802	-2.2215
P55011	890	SLC12A2	-2.36413	-2.12461
P04075	312	ALDOA	-2.70413	-0.716427
P60866	59	RPS20	-2.72728	-3.85202
P11142	188	HSPA8	-2.84314	-3.47026
Q92887	1340	ABCC2	-4.34588	-0.953293
P25705	305	ATP5A1	-4.37736	-4.29876

## Sheet: Calu6
Leading Proteins	Positions	Gene Symbol	Control AZD6244 Log2 FC	Control MEK162 Log2 FC
P62937	91	PPIA	5.35728	6.43824
P10809	387	HSPD1	3.55415	2.36967
P08133	442	ANXA6	3.31681	5.91279
O75521	161	ECI2	3.20907	3.14485
P43353	289	ALDH3B1	3.13214	3.35771
P61604	80	HSPE1	3.10524	3.03077
P51795	725	CLCN5	3.01612	3.82069
Q96NC0	45	ZMAT2	2.84163	2.83119
O15347	161	HMGB3	2.7444	3.15644
O95994	89	AGR2	2.6666	1.20714
P62829	113	RPL23	2.64984	2.57552
P26583	3	HMGB2	2.61372	2.67904
P84098	126	RPL19	2.43495	2.19633
P18621	46	RPL17	2.36848	1.38063
P62241	193	RPS8	2.03315	2.15389
P09493	48	TPM1	1.95161	1.78154
P26583	173	HMGB2	1.92556	1.69846
P43897	65	TSFM	1.84938	1.5352
P36542	126	ATP5C1	1.81453	1.86428
P49841	183	GSK3B	1.71584	0.710703
Q8N4P3	93	HDDC3	1.63663	2.04052
P54819	28	AK2	1.61835	1.4023
P00492	166	HPRT1	1.59965	0.663119
P18124	156	RPL7	1.59276	1.29088
Q9UBT2	72	UBA2	1.54883	0.821461
P62753	201	RPS6	1.54436	1.45958
P18124	88	RPL7	1.541	1.88872
Q96RQ3	213	MCCC1	1.48938	1.21374
B2RPK0;P09429	177;177	HMGB1P1;HMGB1	1.47087	2.30897
O14802	398	POLR3A	1.45175	1.04583
P48426	145	PIP4K2A	1.43096	2.67954
Q9NYV4	861	CDK12	1.42525	1.46597
P04406	186	GAPDH	1.41435	1.04249
P09493	136	TPM1	1.41303	1.15728
Q9Y4W6	354	AFG3L2	1.39422	0.785923
Q9HCU5	224	PREB	1.39243	1.35043
O60701	339	UGDH	1.34808	1.49402
P52564	82	MAP2K6	1.34552	1.29119
Q8IWS0	273	PHF6	1.33503	1.19783
O75947	63	ATP5H	1.33199	0.929668
Q9H1E3	184	NUCKS1	1.3311	1.34113
P40926	314	MDH2	1.31342	1.02288
P06748	229	NPM1	1.30138	1.98757
P20700	483	LMNB1	1.26633	0.736894
Q8N5S9	277	CAMKK1	1.24803	1.09879
P05165	219	PCCA	1.24736	1.51708
P39019	143	RPS19	1.24681	1.49251
P23921	88	RRM1	1.21269	1.12536
P14625	428	HSP90B1	1.19171	1.48059
O15347;P26583	88;90	HMGB3;HMGB2	1.18237	1.0778
Q9BUT1	42	BDH2	1.17871	0.93523
P52565	167	ARHGDIA	1.1587	1.19901
O15347	112	HMGB3	1.15544	0.812816
P21333	982	FLNA	1.14396	0.877023
P46778	43	RPL21	1.13218	1.67123
O75879	332	GATB	1.11832	1.23857
Q14004	839	CDK13	1.11678	1.65977
P62805	9	HIST1H4A; HIST1H4B; HIST1H4C; HIST1H4D; HIST1H4E; HIST1H4F; HIST1H4H; HIST1H4I; HIST1H4J; HIST1H4K; HIST1H4L; HIST2H4A; HIST2H4B; HIST4H4	1.1162	1.51926
P62241	98	RPS8	1.10329	0.72741
P09493	248	TPM1	1.10279	1.31365
P19338	132	NCL	1.10142	0.787621
P52564	181	MAP2K6	1.09133	1.14426
Q16881	218	TXNRD1	1.08664	0.757374
P61026	136	RAB10	1.07524	0.700081
P48643	150	CCT5	1.0727	1.36101
Q6P1R4	182	DUS1L	1.04568	0.629347
P62081	15	RPS7	1.04492	0.679464
P19338	63	NCL	1.04201	0.985304
Q86SG6	157	NEK8	1.04136	0.965313
P09874	621	PARP1	1.00887	1.06251
P27824	210	CANX	1.00641	0.822972
P08238	199	HSP90AB1	1.00355	0.905633
Q9UKI8	485	TLK1	1.00329	1.0483
P05455	165	SSB	0.99947	1.50376
P62424	150	RPL7A	0.995644	1.14533
P55145	108	MANF	0.993626	1.03726
P38159	80	RBMX	0.98959	0.941892
P51991	126	HNRNPA3	0.984717	0.961776
P20700	182	LMNB1	0.984657	0.839782
Q86UE8	491	TLK2	0.983079	1.21869
Q15759	15	MAPK11	0.978393	1.90177
P36507	108	MAP2K2	0.975328	1.23148
P62424	97	RPL7A	0.9753	0.761508
Q01581	273	HMGCS1	0.945304	0.897778
P49458	16	SRP9	0.938621	1.1298
P36578	172	RPL4	0.9362	0.80592
Q09666	5665	AHNAK	0.926909	1.93412
P14625	360	HSP90B1	0.923052	1.38524
P45880	31	VDAC2	0.917494	0.828661
Q96RQ3	205	MCCC1	0.910821	1.21092
Q13813	30	SPTAN1	0.909539	0.96254
P23526	405	AHCY	0.892587	0.711909
P35579	1212	MYH9	0.882702	0.716641
Q4G0N4	76	NADK2	0.877626	1.082
P23528	30	CFL1	0.874648	0.697242
O75369;P21333;Q14315	465;493;487	FLNB;FLNA;FLNC	0.864042	0.628653
P35580	840	MYH10	0.862519	0.676022
P23368	156	ME2	0.855578	0.698208
P51572	138	BCAP31	0.84984	0.804565
P21333	2559	FLNA	0.847861	0.636296
P20700;Q03252	379;373	LMNB1;LMNB2	0.84292	0.916313
P05455	76	SSB	0.836965	0.794321
P05455	185	SSB	0.834441	1.25697
P06241;P12931	427;426	FYN;SRC	0.833547	1.16859
Q86VP6	577	CAND1	0.829065	0.811031
P68431	15	HIST1H3A; HIST1H3B; HIST1H3C; HIST1H3D; HIST1H3E; HIST1H3F; HIST1H3G; HIST1H3H; HIST1H3I; HIST1H3J	0.814782	0.724281
P07237	263	P4HB	0.812309	1.22243
O75369	744	FLNB	0.802219	0.653322
Q9Y2W1	603	THRAP3	0.792055	0.91429
P27448;Q7KZI7	180;177	MARK3;MARK2	0.787682	0.768843
P12236	245	SLC25A6	0.782537	1.23596
P50991	42	CCT4	0.781062	1.6407
P35998	46	PSMC2	0.778178	0.896053
Q13185	113	CBX3	0.773209	0.757244
P39023	115	RPL3	0.767964	0.635191
P46782	44	RPS5	0.754895	1.39259
Q13185	143	CBX3	0.754025	0.800241
Q9Y2U5	485	MAP3K2	0.751359	0.679881
P14625	733	HSP90B1	0.748542	0.906304
P62979;P62987	63;63	RPS27A;UBA52	0.747264	1.84101
P24539	233	ATP5F1	0.745406	0.650112
Q13547	74	HDAC1	0.741744	0.918755
P30084	282	ECHS1	0.73945	0.67239
Q13474	414	DRP2	0.736702	0.778305
P20962	15	PTMS	0.727623	1.07698
O60869	25	EDF1	0.72702	0.775379
O75937	176	DNAJC8	0.716966	1.10411
P06454	103	PTMA	0.715078	0.764807
P19338	646	NCL	0.713896	0.910992
P09651	52	HNRNPA1	0.710554	0.999983
P62266	124	RPS23	0.702724	1.04776
P14625	537	HSP90B1	0.701477	1.26867
P23528	152	CFL1	0.699141	0.847494
P29401	538	TKT	0.697534	0.779886
O60285	180	NUAK1	0.695833	0.942569
A0AVT1	851	UBA6	0.694819	0.973149
P43243	625	MATR3	0.693318	0.874583
P23284	215	PPIB	0.69294	0.674391
B2RPK0	82	HMGB1P1	0.69091	0.956643
P09429	82	HMGB1	0.69091	0.956643
P08238	286	HSP90AB1	0.685343	0.869457
Q9H173	132	SIL1	0.675115	1.04169
P11586	866	MTHFD1	0.672926	1.26536
P68104	439	EEF1A1	0.672864	1.0434
O00571	427	DDX3X	0.664709	0.822305
P27797	43	CALR	0.658854	0.815985
Q6NZI2	152	PTRF	0.658357	0.854637
Q00839	352	HNRNPU	0.657993	0.668216
Q9Y243	161	AKT3	0.657934	0.704686
P51858	105	HDGF	0.651413	0.667269
P20962	92	PTMS	0.642632	1.14026
O95819	155	MAP4K4	0.641073	0.694713
Q9UKE5	155	TNIK	0.636542	0.692422
Q08945	319	SSRP1	0.635822	0.841389
P35579;Q7Z406	228;255	MYH9;MYH14	0.630558	0.78978
P35580	235	MYH10	0.630558	0.78978
P62269	137	RPS18	0.622915	0.825377
P12532	331	CKMT1A; CKMT1B	0.603867	0.703875
P51572	95	BCAP31	0.602387	0.682879
P14625	97	HSP90B1	0.588387	0.880448
P05455	229	SSB	0.58609	0.733432
P23246	271	SFPQ	0.576918	0.88902
Q08945	580	SSRP1	0.57387	0.719582
P11413	171	G6PD	0.573329	0.740744
P26583	65	HMGB2	0.572239	0.886377
Q96L34	88	MARK4	0.571551	0.828459
P19784;P68400	75;74	CSNK2A2;CSNK2A1	0.566464	0.748803
P07900	327	HSP90AA1	0.565589	1.42717
P08238	319	HSP90AB1	0.565589	1.42717
P41250	197	GARS	0.56554	0.944727
O75356	248	ENTPD5	0.56436	1.08631
O75460	690	ERN1	-0.560264	-0.86005
P62847	83	RPS24	-0.568309	-0.926964
P43034	54	PAFAH1B1	-0.568836	-0.939547
P30101	425	PDIA3	-0.569802	-0.82502
Q92598	790	HSPH1	-0.576502	-0.780728
P05091	369	ALDH2	-0.580786	-3.00175
P30041	56	PRDX6	-0.587769	-1.21944
P08581	1244	MET	-0.589845	-0.799348
P18858	744	LIG1	-0.592344	-0.974764
Q14103	129	HNRNPD	-0.594891	-0.786183
Q08211	1024	DHX9	-0.594899	-1.27139
P53396	836	ACLY	-0.597566	-0.850513
Q8NB16	367	MLKL	-0.597585	-0.770841
Q9NRN9	21	METTL5	-0.597781	-0.649404
Q05397	467	PTK2	-0.600026	-1.16725
Q96SB4	215	SRPK1	-0.603608	-0.682723
P30085	16	CMPK1	-0.604981	-0.85001
P33316	179	DUT	-0.605775	-0.660635
P23919	19	DTYMK	-0.618472	-1.24849
P13639	159	EEF2	-0.627913	-0.762477
P68104;Q05639	376;376	EEF1A1;EEF1A2	-0.629274	-0.856788
P48643	176	CCT5	-0.629523	-3.61351
P08670	373	VIM	-0.643821	-0.746837
P35250	82	RFC2	-0.648266	-1.22337
Q9GZT3	88	SLIRP	-0.650873	-0.727827
P07814	435	EPRS	-0.657403	-0.712034
CON__P05787	472	KRT8	-0.660097	-1.43446
Q12792	136	TWF1	-0.661992	-0.900276
Q15942	279	ZYX	-0.673485	-0.68221
O00592	394	PODXL	-0.67918	-1.54812
O75347	105	TBCA	-0.68657	-0.905392
Q00534	147	CDK6	-0.687434	-0.831054
Q8TBG4	410	ETNPPL	-0.695094	-1.64809
Q01469	34	FABP5	-0.69629	-1.02736
P63244	264	GNB2L1	-0.696441	-0.779661
P50914	71	RPL14	-0.697574	-0.993466
P20839	134	IMPDH1	-0.700154	-1.00259
P53778	155	MAPK12	-0.701621	-0.867819
P62917	188	RPL8	-0.709064	-0.738847
Q9HB71	143	CACYBP	-0.710316	-0.923409
O14965	258	AURKA	-0.710547	-0.859899
P53350	178	PLK1	-0.714588	-0.672025
P14866	269	HNRNPL	-0.716055	-0.792453
Q9Y666	707	SLC12A7	-0.717647	-0.821045
P28288	479	ABCD3	-0.722493	-2.40442
P40937	66	RFC5	-0.723375	-0.808847
P13639	258	EEF2	-0.723874	-0.756442
Q9H4L5	60	OSBPL3	-0.725494	-0.831829
Q9NPD3	95	EXOSC4	-0.727608	-0.939832
P36507	196	MAP2K2	-0.728997	-0.844214
O95319	458	CELF2	-0.73083	-0.629116
P60900	181	PSMA6	-0.736742	-0.694863
P62851	60	RPS25	-0.746017	-0.965303
P53350	589	PLK1	-0.751582	-0.940435
P31948	312	STIP1	-0.755539	-1.03983
Q9Y3C1	131	NOP16	-0.756133	-0.643116
Q9H078	387	CLPB	-0.760235	-1.34521
P23528	92	CFL1	-0.763347	-0.673124
Q9UBT2	505	UBA2	-0.772974	-0.810528
P41250	646	GARS	-0.773034	-0.878972
Q9UG63	436	ABCF2	-0.775175	-0.843463
P21589	67	NT5E	-0.777974	-0.95909
P51956	131	NEK3	-0.783636	-0.970459
P61247	5	RPS3A	-0.783769	-1.00941
Q2NL82	771	TSR1	-0.784229	-0.662004
O00567	438	NOP56	-0.7843	-1.83885
P12268	208	IMPDH2	-0.785887	-1.50861
P56192	726	MARS	-0.78725	-0.87521
O00148;Q13838	52;53	DDX39A;DDX39B	-0.787276	-0.845105
Q12797	365	ASPH	-0.787758	-0.762154
P62906	62	RPL10A	-0.789699	-0.665759
Q8IX18	108	DHX40	-0.794244	-1.17423
CON__P05787	285	KRT8	-0.794381	-0.637427
P00533	867	EGFR	-0.795097	-0.813821
Q96G46	645	DUS3L	-0.803072	-0.887452
P61513	36	RPL37A	-0.81666	-0.85211
P18858	882	LIG1	-0.818253	-1.24897
P62249	17	RPS16	-0.82504	-1.70374
O94804	574	STK10	-0.825494	-1.05786
Q9UK39	288	NOCT	-0.829892	-0.888276
P68431	28	HIST1H3A; HIST1H3B; HIST1H3C; HIST1H3D; HIST1H3E; HIST1H3F; HIST1H3G; HIST1H3H; HIST1H3I; HIST1H3J	-0.830256	-0.949305
P30405	67	PPIF	-0.842157	-0.775857
O14745	19	SLC9A3R1	-0.847844	-1.25499
P11142	512	HSPA8	-0.855701	-0.896776
P30414	862	NKTR	-0.856618	-1.03707
P04406	227	GAPDH	-0.857288	-1.04505
P31939	39	ATIC	-0.858875	-0.72214
Q9UQ80	158	PA2G4	-0.868218	-1.59375
P08238	438	HSP90AB1	-0.881547	-0.821077
Q7L2H7	115	EIF3M	-0.882368	-0.828011
P36578	140	RPL4	-0.884553	-0.879423
Q15758	372	SLC1A5	-0.900964	-0.910729
P54577	319	YARS	-0.904985	-0.861613
P84095	183	RHOG	-0.909916	-0.692695
Q15233	68	NONO	-0.912122	-0.797617
P23396	108	RPS3	-0.917689	-0.726138
P30876	942	POLR2B	-0.91829	-1.20229
P20839	436	IMPDH1	-0.925186	-1.38486
Q14019	102	COTL1	-0.925575	-0.672024
P09661	56	SNRPA1	-0.933606	-1.60606
Q96GX5	72	MASTL	-0.936993	-0.813865
P00533	716	EGFR	-0.940726	-1.11085
P16070	158	CD44	-0.947558	-1.22832
P00533	852	EGFR	-0.951209	-1.17296
Q07666	208	KHDRBS1	-0.957771	-0.916737
O15530	465	PDPK1	-0.996401	-1.33295
P14618	66	PKM	-1.01679	-0.677705
P11802	142	CDK4	-1.02014	-1.11483
P27635	42	RPL10	-1.02044	-0.818875
P36776	529	LONP1	-1.0261	-2.13954
P12956	591	XRCC6	-1.03025	-1.26526
P00533	745	EGFR	-1.03568	-1.10228
CON__P05784;P05783	160;167	Krt18;KRT18	-1.06669	-1.0054
O75794	168	CDC123	-1.069	-1.30155
Q9BR39	647	JPH2	-1.07253	-1.00896
P07910	42	HNRNPC	-1.07348	-0.936305
Q86SE5	47	RALYL	-1.07348	-0.936305
P06493	201	CDK1	-1.07659	-0.940454
P51858	19	HDGF	-1.08945	-0.96204
P42704	107	LRPPRC	-1.09501	-1.20178
P29317	778	EPHA2	-1.13374	-1.22641
P00533	875	EGFR	-1.1402	-1.08448
Q9Y2I6	520	NINL	-1.14529	-3.94275
P22090;P62701	16;16	RPS4Y1;RPS4X	-1.15732	-1.21444
Q12851	138	MAP4K2	-1.17446	-0.848791
Q08752	283	PPID	-1.1754	-0.955898
Q96PE5	106	OPALIN	-1.1763	-0.661364
Q99661	365	KIF2C	-1.17838	-1.24501
P04183	32	TK1	-1.2197	-1.5718
P62328	20	TMSB4X	-1.24415	-0.942982
P63313	20	TMSB10	-1.24415	-0.942982
P62241	140	RPS8	-1.25025	-1.18436
P07910	219	HNRNPC	-1.2735	-0.650827
P22413	528	ENPP1	-1.27985	-0.807528
Q13347	224	EIF3I	-1.29375	-1.37279
O00148	35	DDX39A	-1.33196	-0.783927
P18858	568	LIG1	-1.35521	-1.66733
P35579	760	MYH9	-1.35785	-1.01473
P11142	188	HSPA8	-1.40407	-1.87191
P10809	469	HSPD1	-1.43047	-1.06834
P18621	96	RPL17	-1.44509	-0.727081
P63241	47	EIF5A	-1.46633	-1.73049
P51955	143	NEK2	-1.47895	-1.32442
O15111	146	CHUK	-1.54378	-1.90536
P08243	556	ASNS	-1.56797	-1.78629
P19338	62	NCL	-1.67088	-1.30916
P60842	193	EIF4A1	-2.0106	-2.34029
P36578	46	RPL4	-2.05123	-2.21787
Q9UQE7	140	SMC3	-2.06189	-1.1996
P07237	114	P4HB	-2.07828	-2.46377
Q16739	206	UGCG	-2.1106	-1.71026
O15439	633	ABCC4	-2.23054	-0.629818
Q09666	3218	AHNAK	-2.25477	-1.9729
P40227	104	CCT6A	-2.25831	-2.08666
P26640	966	VARS	-3.96921	-4.14567
P04075	14	ALDOA	-4.36074	-1.86636
Q8WUY3	3023	PRUNE2	-5.34514	-5.73479
P17174	55	GOT1	-7.5309	-0.8252

## Sheet: H157
Leading Proteins	Positions	Gene Symbol	Control AZD6244 Log2 FC	Control MEK162 Log2 FC
P20700	271	LMNB1	2.88128	2.86089
P08133	442	ANXA6	2.83518	2.08058
P11142	112	HSPA8	2.57376	0.849289
P06748	229	NPM1	2.46751	2.36765
P04406	145	GAPDH	2.38526	1.56879
P61313	93	RPL15	2.28698	2.15451
P16615	205	ATP2A2	2.20364	3.08913
P04406	107	GAPDH	2.06718	2.03116
Q9H1E3	184	NUCKS1	1.95435	1.58629
P37837	321	TALDO1	1.93516	1.78825
P15311;P35241	316;316	EZR;RDX	1.89787	1.79953
P62906	47	RPL10A	1.89171	1.99816
P14618	322	PKM	1.87766	2.06167
P62979	143	RPS27A	1.79966	1.62346
Q96RG2	314	PASK	1.69641	1.09402
P07437	379	TUBB	1.60099	2.20699
P14618	89	PKM	1.59839	1.95866
Q13435	519	SF3B2	1.57327	1.46371
P16949	62	STMN1	1.56515	1.3852
P08195	255	SLC3A2	1.55979	2.54859
P46783	47	RPS10	1.53451	2.0695
Q01518	298	CAP1	1.50228	1.04284
Q5HYN5	54	CT45A1	1.45497	1.55745
P06748	154	NPM1	1.44082	1.09962
Q9NZI8	76	IGF2BP1	1.43926	0.8136
P43353	289	ALDH3B1	1.42911	1.33091
P08670	188	VIM	1.42691	1.28461
Q02878	239	RPL6	1.41374	1.35125
P32969	184	RPL9; RPL9P7; RPL9P8; RPL9P9	1.41059	1.81999
P35579	940	MYH9	1.3943	1.99291
Q01105	150	SET	1.34162	1.1609
Q15691	95	MAPRE1	1.33256	1.73083
O60814;P58876;P62807;Q16778;Q5QNW6;Q99877;Q99879;Q99880	86;86;86;86;86;86;86;86	HIST1H2BK;HIST1H2BD;HIST1H2BC; HIST1H2BE; HIST1H2BF; HIST1H2BG; HIST1H2BI;HIST2H2BE;HIST2H2BF;HIST1H2BN;HIST1H2BM;HIST1H2BL	1.32783	1.54086
P55209	105	NAP1L1	1.3194	1.28322
Q01518	327	CAP1	1.31412	1.09689
P62266	37	RPS23	1.30205	1.20837
O14737	63	PDCD5	1.29405	0.947534
Q99832	157	CCT7	1.28576	1.18515
Q01081	175	U2AF1	1.27513	1.61527
Q9UHW9	772	SLC12A6	1.26531	1.30323
O43670	31	ZNF207	1.26178	1.24818
P84098	126	RPL19	1.25841	2.12124
Q14320	305	FAM50A	1.2535	1.2318
P09651	52	HNRNPA1	1.2503	2.32714
P21333	92	FLNA	1.24697	1.46787
CON__ENSEMBL:ENSBTAP00000016242;Q71U36;Q9BQE3	311;311;311	TUBA1A;TUBA1C	1.23516	1.40239
P07237	352	P4HB	1.22707	1.17482
P08195	257	SLC3A2	1.22426	1.83493
P15880	125	RPS2	1.223	1.48345
P21333	1538	FLNA	1.21023	2.19245
O75323	143	GBAS	1.20201	1.01091
P14625	455	HSP90B1	1.19918	1.66354
P62277	9	RPS13	1.19709	1.44782
P11586	733	MTHFD1	1.1847	1.5805
P13073	53	COX4I1	1.18409	0.804149
P29401	327	TKT	1.18392	1.34351
P16435	602	POR	1.17738	1.20649
P61247	199	RPS3A	1.14456	1.93017
P62244	84	RPS15A	1.13669	1.67611
P16615	143	ATP2A2	1.13448	1.11603
P10809	481	HSPD1	1.12152	1.68046
P27797	151	CALR	1.11478	1.43866
P12270	1563	TPR	1.10612	0.851293
P62258	50	YWHAE	1.09873	0.778775
P68400	158	CSNK2A1	1.09839	1.54472
P62979;P62987	63;63	RPS27A;UBA52	1.09644	1.18048
Q02543	143	RPL18A	1.09501	0.864557
Q99729	223	HNRNPAB	1.0866	1.1002
O75390	366	CS	1.07639	1.3672
P13639	159	EEF2	1.07452	1.15459
P35579	373	MYH9	1.06138	1.14374
Q8NEP3	637	DNAAF1	1.05646	0.934926
P32969	121	RPL9; RPL9P7; RPL9P8; RPL9P9	1.05502	0.728893
P60174	51	TPI1	1.05246	1.29666
P08758	29	ANXA5	1.05224	1.30497
P27824	401	CANX	1.04966	1.13179
P15880	257	RPS2	1.03722	1.85908
Q15208	118	STK38	1.03705	1.00699
P11142	187	HSPA8	1.03172	1.82737
P60903	37	S100A10	1.02187	1.17151
P07237	114	P4HB	1.02129	1.18076
P78371	223	CCT2	1.01849	1.17576
P84098	190	RPL19	1.01647	1.06593
P06733	89	ENO1	0.997554	2.01881
Q04637	841	EIF4G1	0.994456	1.08359
P04040	237	CAT	0.989419	0.893834
P02545	208	LMNA	0.98507	1.51095
P30101	347	PDIA3	0.981679	1.30761
P0DMV8	246	HSPA1A	0.98103	0.996107
P12277	11	CKB	0.978391	0.785291
P49327	1151	FASN	0.966885	0.680353
P62424	75	RPL7A	0.96687	0.801764
P49458	41	SRP9	0.966273	1.27204
O00429	271	DNM1L	0.960762	1.14511
P30837	399	ALDH1B1	0.955854	1.31872
P06241;P12931	427;426	FYN;SRC	0.950342	0.910132
Q9BYN0	61	SRXN1	0.950315	0.782206
P27635	42	RPL10	0.950133	0.873285
P40926	314	MDH2	0.929929	1.24956
P62847	99	RPS24	0.928344	0.734659
O60307	492	MAST3	0.923633	0.77295
P08195	245	SLC3A2	0.913713	0.90342
P14618	115	PKM	0.909038	0.941108
Q14166	368	TTLL12	0.908403	1.17854
P62913	19	RPL11	0.908048	1.86347
Q86V81	235	ALYREF	0.906035	0.663224
Q93077	96	HIST1H2AC	0.903044	1.08417
P35579	1638	MYH9	0.894757	0.694934
P22090;P62701	211;211	RPS4Y1;RPS4X	0.891478	1.42176
P31948	32	STIP1	0.883843	1.07198
P83731	12	RPL24	0.883404	1.07831
Q9Y4L1	62	HYOU1	0.879271	1.31317
P09429	30	HMGB1	0.874266	0.907382
P62081	178	RPS7	0.86751	0.84578
Q09666	2183	AHNAK	0.864834	1.12319
O75369;Q14315	60;80	FLNB;FLNC	0.864832	0.894322
P21333	87	FLNA	0.85159	1.1863
P23246	271	SFPQ	0.851048	1.00312
P38117	114	ETFB	0.849695	0.881818
P68431	123	HIST1H3A; HIST1H3B; HIST1H3C; HIST1H3D; HIST1H3E; HIST1H3F; HIST1H3G; HIST1H3H; HIST1H3I; HIST1H3J	0.849171	0.775235
Q9H3P7	117	ACBD3	0.847822	0.875895
P16949	70	STMN1	0.84502	0.984387
P23528	152	CFL1	0.841981	1.24346
P11021	268	HSPA5	0.833844	1.25943
O60869	131	EDF1	0.831384	0.701247
P08865	40	RPSA	0.830368	1.79444
P35579	1404	MYH9	0.826772	0.784843
P51659	184	HSD17B4	0.825269	0.698816
P14618	505	PKM	0.824275	1.56741
P39023	286	RPL3	0.821682	0.674587
P62701	134	RPS4X	0.820488	1.31858
P07954	80	FH	0.818678	0.942095
P63241	85	EIF5A	0.815935	1.27124
Q13501	435	SQSTM1	0.811809	0.78263
P0C0S5	116	H2AFZ	0.810124	2.47679
P62937	76	PPIA	0.806448	0.815643
Q13151	45	HNRNPA0	0.803349	1.3389
P11413	386	G6PD	0.80061	1.71019
Q09666	3670	AHNAK	0.793486	1.13768
P06744	550	GPI	0.792534	0.748904
P63241	34	EIF5A	0.7883	0.746777
CON__P60712;P0CG38;P63261;P68032;Q6S8J3	213;913;213;215;913	ACTB;POTEI;ACTG1;ACTC1;POTEE	0.78814	0.71689
P21333	179	FLNA	0.783386	1.37806
P49368	78	CCT3	0.771577	0.682445
P12268	511	IMPDH2	0.766083	0.919371
O43768	40	ENSA	0.764045	0.83129
O95793	270	STAU1	0.763654	0.669225
Q14103	114	HNRNPD	0.763338	0.766144
P68104;Q05639	20;20	EEF1A1;EEF1A2	0.762405	1.01087
P14866	416	HNRNPL	0.760219	0.661229
P62917	42	RPL8	0.758004	1.0485
P0DMV8	159	HSPA1A	0.75376	0.969661
P62937	49	PPIA	0.753635	1.02251
P53609	266	PGGT1B	0.75258	1.68034
P21333	1593	FLNA	0.750834	0.805238
Q9GZZ9	127	UBA5	0.750668	1.13973
Q8IVF2	781	AHNAK2	0.75023	0.923393
Q92688	101	ANP32B	0.747242	0.663069
P46782	182	RPS5	0.746812	0.821484
P08621	118	SNRNP70	0.743422	0.809182
P15880	275	RPS2	0.741783	1.1594
Q5QNW6	21	HIST2H2BF	0.738197	0.84887
P09936	83	UCHL1	0.735604	1.16716
P09936	123	UCHL1	0.734196	0.745446
P11413	403	G6PD	0.730492	0.650026
P08708	49	RPS17	0.723384	0.744776
Q96C86	142	DCPS	0.723378	0.838534
Q9NZI8	280	IGF2BP1	0.721642	1.01161
P15559	59	NQO1	0.718427	1.09161
Q92598	221	HSPH1	0.717016	0.767364
P35579	833	MYH9	0.715765	0.810243
Q8IVF2	839	AHNAK2	0.713048	0.965416
P19784	159	CSNK2A2	0.711015	0.745193
P07437;P68371	350;350	TUBB;TUBB4B	0.706677	0.843751
Q13310	361	PABPC4	0.704459	0.986945
CON__P60712;P63261;P68032	50;50;52	ACTB;ACTG1;ACTC1	0.703901	0.852936
P29401	538	TKT	0.701795	0.659013
P06733	120	ENO1	0.690897	1.73353
P49588	876	AARS	0.685596	0.796672
P50502	14	ST13	0.68072	1.00352
P07355	148	ANXA2	0.67959	0.931944
P50991	42	CCT4	0.678869	0.973439
P22626	168	HNRNPA2B1	0.676409	0.88443
P62826	38	RAN	0.673478	1.55535
P60953	163	CDC42	0.6697	0.703604
P50502	17	ST13	0.65376	0.712934
Q13283	59	G3BP1	0.653632	0.744964
P10599	94	TXN	0.652186	1.03664
P08238	286	HSP90AB1	0.645631	0.994808
O00425;Q9NZI8;Q9Y6M1	465;465;487	IGF2BP3;IGF2BP1;IGF2BP2	0.643627	1.00746
P62937	31	PPIA	0.638229	0.676232
P08195	615	SLC3A2	0.634935	0.796745
P55769	37	SNU13	0.634502	0.769817
P10809	233	HSPD1	0.634262	0.671687
P06753;P67936	162;125	TPM3;TPM4	0.633779	0.91578
P40227	280	CCT6A	0.63331	0.712332
Q10471	103	GALNT2	0.632735	0.803271
O00233	87	PSMD9	0.632429	0.686916
P37802	153	TAGLN2	0.630923	1.03185
Q08945	63	SSRP1	0.630819	0.785686
P07355	233	ANXA2	0.630307	0.880786
P42766	25	RPL35	0.626971	0.727194
P04792	141	HSPB1	0.624264	0.704083
P62280	107	RPS11	0.622059	0.93987
Q13148	263	TARDBP	0.618198	0.9589
P10809	89	HSPD1	0.613387	0.665268
Q07955	165	SRSF1	0.608485	1.43294
P23246	314	SFPQ	0.608441	0.971458
P21333	220	FLNA	0.60562	1.28589
P62753	211	RPS6	0.605472	0.932578
P32322	307	PYCR1	0.604996	0.778921
P09429	128	HMGB1	0.59985	0.82635
P30085	16	CMPK1	-0.6002	-0.895428
Q9BYC9	62	MRPL20	-0.611391	-0.781526
P34932	61	HSPA4	-0.616628	-3.44009
P16949	140	STMN1	-0.619541	-0.686498
P51956	131	NEK3	-0.631714	-0.647162
Q8NE71	342	ABCF1	-0.636655	-0.816121
Q9Y315	39	DERA	-0.637676	-0.651066
O43169	35	CYB5B	-0.647495	-1.11423
O00148	187	DDX39A	-0.648566	-0.645183
P68431	28	HIST1H3A; HIST1H3B; HIST1H3C; HIST1H3D; HIST1H3E; HIST1H3F; HIST1H3G; HIST1H3H; HIST1H3I; HIST1H3J	-0.653397	-0.909487
P00558	131	PGK1	-0.65653	-0.684271
Q86V81	134	ALYREF	-0.66383	-0.684907
O75116;Q13464	121;105	ROCK2;ROCK1	-0.670118	-0.713419
Q99880	6	HIST1H2BL	-0.67194	-0.672054
P49327	1142	FASN	-0.676498	-0.857025
O00299	131	CLIC1	-0.67984	-1.57667
P10809	418	HSPD1	-0.681879	-0.972167
P06733	199	ENO1	-0.682806	-0.936395
P23526	408	AHCY	-0.68546	-1.56617
P40429	159	RPL13A	-0.685651	-0.794274
O95835	734	LATS1	-0.687677	-0.972103
P31939	358	ATIC	-0.688119	-0.944851
Q9P2R7	108	SUCLA2	-0.69223	-0.721361
Q09666	263	AHNAK	-0.695956	-0.705744
Q96GX5	48	MASTL	-0.697303	-0.646285
P60866	8	RPS20	-0.701987	-0.813846
P27448;Q7KZI7;Q96L34	64;61;67	MARK3;MARK2;MARK4	-0.702366	-0.646758
Q9HAB8	212	PPCS	-0.712069	-0.885332
P14618	433	PKM	-0.715362	-0.747035
Q16629	12	SRSF7	-0.716573	-0.829043
P46777	283	RPL5	-0.718223	-0.985114
P09651	105	HNRNPA1	-0.722183	-0.695177
Q96EK5	505	KIF1BP	-0.733013	-1.84737
Q96BR1	191	SGK3	-0.735658	-1.30205
P78344	464	EIF4G2	-0.736759	-0.735666
O60282;P33176	238;237	KIF5C;KIF5B	-0.744587	-0.902315
P50990	37	CCT8	-0.748449	-0.693568
Q14566	402	MCM6	-0.753571	-0.743233
O94804	65	STK10	-0.755775	-0.859972
P07900	436	HSP90AA1	-0.759401	-0.671461
P11021	579	HSPA5	-0.765599	-0.744481
P07942	1741	LAMB1	-0.765968	-0.655906
P62861	18	FAU	-0.766238	-0.955611
P10809	417	HSPD1	-0.770643	-0.646705
Q9H078	387	CLPB	-0.781996	-1.41944
P19338	116	NCL	-0.782398	-0.869792
P61081	26	UBE2M	-0.788398	-0.711028
P26038	313	MSN	-0.795602	-0.715098
Q13247	143	SRSF6	-0.797741	-0.86784
P32969	28	RPL9; RPL9P7; RPL9P8; RPL9P9	-0.82554	-0.697819
P35232	83	PHB	-0.826587	-0.884146
P07900	558	HSP90AA1	-0.829884	-0.909708
O43399	139	TPD52L2	-0.833477	-1.15041
P49321	698	NASP	-0.847199	-0.786387
P49411	79	TUFM	-0.848542	-0.665785
P50213	100	IDH3A	-0.861802	-0.935365
P18206	59	VCL	-0.866241	-1.22445
P17987	126	TCP1	-0.870482	-0.79729
P36896;Q8NER5	339;327	ACVR1B;ACVR1C	-0.870861	-0.70472
Q9UHW9	1019	SLC12A6	-0.873115	-0.795237
Q9UP95	954	SLC12A4	-0.873115	-0.702058
P30101	496	PDIA3	-0.884173	-0.672073
O00571	81	DDX3X	-0.891576	-1.1791
P08238;Q58FF8	69;69	HSP90AB1;HSP90AB2P	-0.90405	-0.795535
Q9UMY1	159	NOL7	-0.909955	-1.58417
P61927	42	RPL37	-0.914101	-0.941479
P62424	11	RPL7A	-0.916355	-1.18872
P26583	3	HMGB2	-0.920304	-1.28186
P62805	60	HIST1H4A; HIST1H4B; HIST1H4C; HIST1H4D; HIST1H4E; HIST1H4F; HIST1H4H; HIST1H4I; HIST1H4J; HIST1H4K; HIST1H4L; HIST2H4A; HIST2H4B; HIST4H4	-0.922401	-0.941007
P30101	466	PDIA3	-0.929982	-2.12568
P50991	21	CCT4	-0.941101	-0.857857
P21980	562	TGM2	-0.942152	-0.995531
O00299	119	CLIC1	-0.945481	-0.929658
O75369	987	FLNB	-0.946284	-0.998174
O00299	238	CLIC1	-0.950374	-0.749804
Q08211	16	DHX9	-0.952534	-2.60783
Q14444	63	CAPRIN1	-0.95325	-1.08802
Q16658	74	FSCN1	-0.956716	-0.88825
P27695	7	APEX1	-0.964816	-0.97187
Q8N5K1	81	CISD2	-0.969242	-0.989202
Q96GX5	62	MASTL	-0.993217	-1.14242
P00338	76	LDHA	-0.997466	-1.99351
P12270	854	TPR	-0.997875	-0.871802
Q9UBD6	208	RHCG	-0.99908	-2.29713
Q13043	59	STK4	-1.00236	-0.811499
P63000	183	RAC1	-1.00346	-0.952588
Q15366	185	PCBP2	-1.01836	-0.844188
P00533	852	EGFR	-1.02506	-0.67749
P12429	97	ANXA3	-1.02685	-1.81005
P35579	1631	MYH9	-1.02891	-0.760046
P61927	10	RPL37	-1.03124	-0.922902
P52926	26	HMGA2	-1.0394	-0.961589
O14657	327	TOR1B	-1.04455	-0.926925
P35250	82	RFC2	-1.04973	-1.11164
P61927	52	RPL37	-1.05113	-0.803591
P53350	82	PLK1	-1.05175	-1.01706
Q13233	1371	MAP3K1	-1.07553	-0.680003
O00148;Q13838	333;334	DDX39A;DDX39B	-1.08169	-0.862252
P62424	212	RPL7A	-1.08338	-1.18555
Q7Z7L1	739	SLFN11	-1.08755	-1.51771
O15111	146	CHUK	-1.09105	-1.0408
O14757	445	CHEK1	-1.10854	-1.09593
P49327	1851	FASN	-1.1139	-1.07007
P21980	74	TGM2	-1.11551	-1.03145
Q9Y2S6	59	TMA7	-1.1255	-1.86771
A0AVT1	503	UBA6	-1.12758	-1.3569
P21589	67	NT5E	-1.15279	-1.01482
Q9NP81	110	SARS2	-1.17227	-0.943655
P17844	32	DDX5	-1.17535	-1.39393
P29317	778	EPHA2	-1.17902	-1.66152
Q9UQ80	158	PA2G4	-1.18932	-1.00914
Q07020	119	RPL18	-1.19061	-1.20367
A0FGR8	875	ESYT2	-1.19076	-2.48536
P62195	196	PSMC5	-1.20697	-1.10939
P15311	450	EZR	-1.22049	-1.06867
Q15233	68	NONO	-1.22408	-0.873819
Q9UNL2	103	SSR3	-1.22445	-0.935816
P24941	129	CDK2	-1.22719	-1.28187
Q12797	110	ASPH	-1.24679	-0.883991
P16403	191	HIST1H1C	-1.25034	-1.74268
P60891	235	PRPS1	-1.25673	-0.987715
Q9H1E3	98	NUCKS1	-1.26371	-1.26948
P16070	681	CD44	-1.26903	-1.07712
Q9NR30	236	DDX21	-1.27255	-0.720291
P60900	55	PSMA6	-1.30749	-0.92387
P39023	349	RPL3	-1.30968	-1.45815
Q13418	341	ILK	-1.31416	-0.88291
P47914	103	RPL29	-1.32059	-1.74423
P41214	420	EIF2D	-1.36236	-1.73069
P21333	1536	FLNA	-1.37053	-1.55651
O14965;Q96GD4;Q9UQB9	143;87;53	AURKA;AURKB;AURKC	-1.37336	-0.98651
Q16851	291	UGP2	-1.43652	-1.14444
O14965	258	AURKA	-1.44123	-1.37331
P55011	890	SLC12A2	-1.46138	-1.15703
P11586	386	MTHFD1	-1.48566	-0.744137
O95573	581	ACSL3	-1.48873	-1.46474
Q16555	20	DPYSL2	-1.50122	-1.34879
P31947	9	SFN	-1.51906	-1.51508
Q14669	1288	TRIP12	-1.61073	-1.28712
P50750	151	CDK9	-1.67885	-1.54598
P04183	203	TK1	-1.69257	-1.64687
Q09666	4139	AHNAK	-1.70442	-1.45409
P35249	84	RFC4	-1.82416	-1.23003
Q96AG4	33	LRRC59	-1.88785	-0.685874
P62847	83	RPS24	-2.06116	-1.78355
Q14683	1120	SMC1A	-2.09559	-1.82837
Q15428	103	SF3A2	-2.19302	-2.18753
Q9UG63	436	ABCF2	-2.22444	-0.964494
Q13509	216	TUBB3	-2.22982	-2.72106
P04183	220	TK1	-2.33343	-1.66374
B2RPK0;P09429	177;177	HMGB1P1;HMGB1	-2.3777	-1.83135
P06576	212	ATP5B	-2.39899	-1.84199
O14965	162	AURKA	-2.51112	-0.951304
Q15084	245	PDIA6	-2.51619	-3.87927
Q02218	582	OGDH	-2.68468	-5.16659
P68036	71	UBE2L3	-2.7269	-0.718661
Q8N8N0	47	RNF152	-2.73119	-3.16133
P62753	149	RPS6	-2.94797	-0.832431
Q9NTK5	35	OLA1	-3.30918	-1.20197
P51955	143	NEK2	-3.33885	-3.10227
P63104	158	YWHAZ	-4.05444	-2.10041
P61604	86	HSPE1	-6.03785	-5.13654
