# Supplementary material for: Activity-Based Proteomics Reveals Heterogeneous Kinome and ATP-Binding Proteome Responses to MEK Inhibition in KRAS Mutant Lung Cancer
Source: Proteomes. 2016 Apr 27;4(2):16. doi: 10.3390/proteomes4020016 (PMC5217344; doi:10.3390/proteomes4020016)
Supplement: Supplementary file 1 [file proteomes-04-00016-s001.zip › proteomes-120496-supplementary/Table S3_enriched_pathways_full.xlsx]

## Sheet: A427
Enrichment analysis report
Enrichment by Pathway Maps					A427
#	Maps	Total	pValue	Min FDR	p-value	FDR	In Data	Network Objects from Active Data
1	LRRK2 in neurons in Parkinson's disease	33	4.62375e-11	2.91296e-08	4.62375e-11	2.91296e-08	11	HSP90, Clathrin heavy chain, MSN (moesin), Actin cytoplasmic 2, MEK1/2, RDX (radixin), NSF, Actin cytoskeletal, Tubulin (in microtubules), VIL2 (ezrin), 14-3-3
2	Development_Slit-Robo signaling	30	3.63397e-10	1.1447e-07	3.63397e-10	1.1447e-07	10	ROCK2, CRMP2, Profilin I, CDK5, Cofilin, ROCK, CDC42, Actin cytoskeletal, Tubulin (in microtubules), Actin
3	Development_Regulation of cytoskeleton proteins in oligodendrocyte differentiation and myelination	58	2.76167e-09	5.7995e-07	2.76167e-09	5.7995e-07	12	ROCK2, Tubulin beta, CNP1, CDK5, Tubulin alpha, PCBP-1, hnRNP A2, MAP4, Cofilin, CDC42, Actin cytoskeletal, Tubulin (in microtubules)
4	Cytoskeleton remodeling_Regulation of actin cytoskeleton by Rho GTPases	23	1.52652e-08	2.40427e-06	1.52652e-08	2.40427e-06	8	Profilin, Filamin A, Cofilin, MyHC, ROCK, CDC42, Actin cytoskeletal, Actin
5	Regulation of CFTR activity (normal and CF)	62	7.0232e-08	8.84923e-06	7.0232e-08	8.84923e-06	11	Annexin II, Casein kinase II, alpha chains, RACK1, S100A10, Annexin V, Filamin A, AMPK alpha 1 subunit, EBP50, AMPK gamma1, Tubulin (in microtubules), VIL2 (ezrin)
6	Regulation of degradation of deltaF508-CFTR in CF	39	1.03174e-07	1.08333e-05	1.03174e-07	1.08333e-05	9	HSP90, Sti1, HSP70, UCHL1, VCP, Dynein 1, cytoplasmic, heavy chain, HSP105, HSC70, E2I
7	Oxidative stress_Role of ASK1 under oxidative stress	34	4.60869e-07	3.70602e-05	4.60869e-07	3.70602e-05	8	HSP90, ASK1 (MAP3K5), HSP70, Thioredoxin, Stathmin, MEK6(MAP2K6), MEK4(MAP2K4), SOD1
8	wtCFTR and deltaF508 traffic / Membrane expression (normal and CF)	46	4.70606e-07	3.70602e-05	4.70606e-07	3.70602e-05	9	RACK1, Annexin V, Calreticulin, Filamin A, HGF receptor (Met), Keratin 18, EBP50, Tubulin (in microtubules), VIL2 (ezrin)
9	Cytoskeleton remodeling_Neurofilaments	25	6.81262e-07	4.76883e-05	6.81262e-07	4.76883e-05	7	Tubulin beta, CDK5, Kinesin heavy chain, Tubulin alpha, Vimentin, Actin cytoskeletal, Tubulin (in microtubules)
10	Cell adhesion_Role of tetraspanins in the integrin-mediated cell adhesion	37	9.26984e-07	5.84e-05	9.26984e-07	5.84e-05	8	Talin, Filamin A, Cofilin, ROCK, CDC42, Actin cytoskeletal, VIL2 (ezrin), Actin
11	Glycolysis and gluconeogenesis (short map)	66	1.29699e-06	7.42821e-05	1.29699e-06	7.42821e-05	10	G3P2, PGK1, TPI1, ENO1, ALDOA, PGAM1, ENO, PKM2, MDH2, KPYR
12	Cytoskeleton remodeling_Cytoskeleton remodeling	102	1.82054e-06	9.55782e-05	1.82054e-06	9.55782e-05	12	ROCK2, Casein kinase II, alpha chains, MSK1, Talin, Filamin A, Cofilin, MEK2(MAP2K2), MyHC, ROCK, CDC42, Actin cytoskeletal, Nucleolin
13	Cytoskeleton remodeling_Hyaluronic acid/ CD44 signaling pathways	43	3.11537e-06	0.000150976	3.11537e-06	0.000150976	8	HGF receptor (Met), MSN (moesin), MEK1/2, RDX (radixin), CDC42, Actin cytoskeletal, VIL2 (ezrin), Actin
14	Neurophysiological process_Receptor-mediated axon growth repulsion	45	4.46261e-06	0.000188306	4.46261e-06	0.000188306	8	ROCK2, CRMP2, CDK5, Cofilin, ROCK, CDC42, Actin cytoskeletal, Tubulin (in microtubules)
15	Cytoskeleton remodeling_TGF, WNT and cytoskeletal remodeling	111	4.48348e-06	0.000188306	4.48348e-06	0.000188306	12	ROCK2, Casein kinase II, alpha chains, MSK1, Talin, Cofilin, mTOR, MEK2(MAP2K2), ROCK, CDC42, Actin cytoskeletal, Nucleolin, Actin
16	Mechanisms of deltaF508 CFTR activation by S-nitrosoglutathione	47	6.27364e-06	0.000247025	6.27364e-06	0.000247025	8	HSP90, Sti1, HSP70, TXNRD1, HSP90 alpha, ADHX, HSC70, SOD1
17	Glycolysis and gluconeogenesis p.3	24	9.14982e-06	0.000303389	9.14982e-06	0.000303389	6	ENO1, PGAM1, ENO, LDHB, PKM2, KPYR
18	Glycolysis and gluconeogenesis p.3 / Human version	24	9.14982e-06	0.000303389	9.14982e-06	0.000303389	6	ENO1, PGAM1, ENO, LDHB, PKM2, KPYR
19	CFTR folding and maturation (normal and CF)	24	9.14982e-06	0.000303389	9.14982e-06	0.000303389	6	HSP90 beta, Sti1, HSP70, Calnexin, HSP105, HSP90 alpha
20	Translation_Regulation of translation initiation	27	1.90635e-05	0.000600499	1.90635e-05	0.000600499	6	eIF5, p70 S6 kinase1, RACK1, PABPC1, eIF3S4, RPS6
21	LRRK2 in neuronal apoptosis in Parkinson's disease	17	2.23681e-05	0.000671042	2.23681e-05	0.000671042	5	Cytochrome c, Thioredoxin, MPTP complex, VDAC 1, ANT
22	Apoptosis and survival_Granzyme A signaling	30	3.62289e-05	0.00103746	3.62289e-05	0.00103746	6	Histone H2B, HMG2, DNA-PK, Ku70, Lamin B1, Lamin A/C
23	Immune response _CCR3 signaling in eosinophils	77	3.86588e-05	0.00105892	3.86588e-05	0.00105892	9	ROCK2, Profilin I, Profilin, Cofilin, MEK2(MAP2K2), MyHC, ROCK, MEK4(MAP2K4), Actin cytoskeletal
24	Transport_Macropinocytosis regulation by growth factors	63	5.74894e-05	0.00150161	5.74894e-05	0.00150161	8	Profilin I, AMPK alpha subunit, Profilin, AMPK gamma subunit, HGF receptor (Met), Cofilin, CDC42, Actin cytoskeletal
25	Development_PIP3 signaling in cardiac myocytes	47	5.95877e-05	0.00150161	5.95877e-05	0.00150161	7	p70 S6 kinase1, p90Rsk, HGF receptor (Met), mTOR, CDC42, RPS6, 14-3-3
26	Transcription_Sirtuin6 regulation and functions	64	6.45011e-05	0.00156291	6.45011e-05	0.00156291	8	AMPK alpha subunit, AMPK gamma subunit, SCD, FASN, LDHB, DNA-PK, G3BP1 (hdhVIII), KPYR
27	Cytoskeleton remodeling_Keratin filaments	36	0.000106689	0.00248942	0.000106689	0.00248942	6	Tubulin beta, Tubulin alpha, Vimentin, Keratin 18, Actin cytoskeletal, Tubulin (in microtubules)
28	Development_IGF-1 receptor signaling	52	0.000115706	0.00260338	0.000115706	0.00260338	7	ASK1 (MAP3K5), p70 S6 kinase1, p90Rsk, 14-3-3 epsilon, mTOR, MEK2(MAP2K2), RPS6
29	Translation_Regulation of EIF4F activity	53	0.000130905	0.0028438	0.000130905	0.0028438	7	MSK1, p70 S6 kinase1, MEK6(MAP2K6), mTOR, MEK2(MAP2K2), CDC42, MEK4(MAP2K4)
30	Apoptosis and survival_Endoplasmic reticulum stress response pathway	55	0.000166168	0.00348952	0.000166168	0.00348952	7	Endoplasmin, Cytochrome c, ASK1 (MAP3K5), GRP78, IRE1, MEK4(MAP2K4), ERP5
31	Development_Non-genomic action of Retinoic acid in cell differentiation	56	0.000186478	0.00378971	0.000186478	0.00378971	7	ROCK2, TGM2, MSK1, p90Rsk, p90RSK1, MEK1/2, p90RSK2(RPS6KA3)
32	Mitochondrial dysfunction in neurodegenerative diseases	59	0.000259728	0.00511339	0.000259728	0.00511339	7	G3P2, Cytochrome c, TGM2, MPTP complex, SOD1, VDAC 1, ANT
33	Oxidative stress_Role of Sirtuin1 and PGC1-alpha in activation of antioxidant defense system	60	0.00028873	0.0052037	0.00028873	0.0052037	7	Catalase, AMPK alpha subunit, Thioredoxin, AMPK gamma subunit, PRDX1, TXNRD1, SOD1
34	Immune response_Antigen presentation by MHC class I	28	0.000292796	0.0052037	0.000292796	0.0052037	5	HSP90, HSP90 beta, Calreticulin, Calnexin, PDIA3
35	Signal transduction_AKT signaling	43	0.000294518	0.0052037	0.000294518	0.0052037	6	HSP90, p70 S6 kinase1, PCNA, HGF receptor (Met), mTOR, RPS6
36	Cell adhesion_Chemokines and adhesion	100	0.000297354	0.0052037	0.000297354	0.0052037	9	Talin, Filamin A, MSN (moesin), Cofilin, MEK2(MAP2K2), ROCK, CDC42, Actin cytoskeletal, Actin
37	Apoptosis and survival_Inhibition of ROS-induced apoptosis by 17beta-estradiol	44	0.000334965	0.00570346	0.000334965	0.00570346	6	Cytochrome c, ASK1 (MAP3K5), Thioredoxin, MEK4(MAP2K4), SOD1, 14-3-3 sigma
38	Development_Osteopontin signaling in osteoclasts	30	0.000409932	0.00662197	0.000409932	0.00662197	5	ROCK2, MSN (moesin), CDC42, Actin cytoskeletal, VIL2 (ezrin)
39	Cell adhesion_Gap junctions	30	0.000409932	0.00662197	0.000409932	0.00662197	5	Tubulin beta, Tubulin alpha, PKC, Tubulin (in microtubules), Actin
40	Cytoskeleton remodeling_Fibronectin-binding integrins in cell motility	31	0.00048028	0.00724309	0.00048028	0.00724309	5	Talin, Cofilin, ROCK, CDC42, Actin cytoskeletal
41	NETosis in SLE	31	0.00048028	0.00724309	0.00048028	0.00724309	5	Histone H2, Histone H2A, HMGB1, Histone H4, PKC
42	Regulation of lipid metabolism_Insulin signaling:generic cascades	47	0.000482872	0.00724309	0.000482872	0.00724309	6	ACLY, p70 S6 kinase1, p90RSK1, mTOR, MEK2(MAP2K2), RPS6
43	Apoptosis and survival_Granzyme B signaling	32	0.000559343	0.00800878	0.000559343	0.00800878	5	ROCK2, Cytochrome c, Tubulin alpha, Lamin B1, Lamin A/C
44	Cell cycle_Role of Nek in cell cycle regulation	32	0.000559343	0.00800878	0.000559343	0.00800878	5	Tubulin beta, p70 S6 kinase1, Tubulin alpha, Ran, Tubulin (in microtubules)
45	Development_Positive regulation of STK3/4 (Hippo) pathway and negative regulation of YAP/TAZ function	70	0.000747312	0.0101443	0.000747312	0.0101443	7	LATS1, LATS2, AMPK alpha subunit, AMPK gamma subunit, EBP50, Actin cytoskeletal, 14-3-3
46	Signal transduction_PTMs in BAFF-induced signaling	51	0.000753986	0.0101443	0.000753986	0.0101443	6	p70 S6 kinase1, MEK1/2, MEK6(MAP2K6), mTOR, MEK4(MAP2K4), RPS6
47	DNA damage_DNA-damage-induced responses	9	0.000756795	0.0101443	0.000756795	0.0101443	3	ATR, DNA-PK, Chk1
48	Regulation of degradation of wtCFTR	20	0.000779083	0.0102255	0.000779083	0.0102255	4	HSP90, VCP, HSP105, HSC70
49	Immune response_HMGB1/RAGE signaling pathway	53	0.00092741	0.0119238	0.00092741	0.0119238	6	HMGB1, p90RSK1, MEK1/2, MEK6(MAP2K6), CDC42, p90RSK2(RPS6KA3)
50	Influence of low doses of Arsenite on Glucose stimulated Insulin secretion in pancreatic cells	36	0.000976408	0.0123027	0.000976408	0.0123027	5	Catalase, Thioredoxin, PRDX1, SRX1, SOD1

## Sheet: A549
Enrichment analysis report
Enrichment by Pathway Maps					A549
#	Maps	Total	pValue	Min FDR	p-value	FDR	In Data	Network Objects from Active Data
1	LRRK2 in neurons in Parkinson's disease	33	1.53697e-13	9.49846e-11	1.53697e-13	9.49846e-11	12	HSP90, MSN (moesin), Actin cytoplasmic 2, MEK1/2, RDX (radixin), eEF1A2, Rac1, ERK1/2, eEF1A, Actin cytoskeletal, VIL2 (ezrin), 14-3-3
2	Cytoskeleton remodeling_Cytoskeleton remodeling	102	2.3815e-10	7.35883e-08	2.3815e-10	7.35883e-08	15	Alpha-actinin, MSK1, Casein kinase II, beta chain (Phosvitin), Destrin, Vinculin, Filamin A, eIF4H, Rac1, eIF4E, ERK1/2, MEK2(MAP2K2), MyHC, ERK2 (MAPK1), Actin cytoskeletal, Nucleolin
3	Glycolysis and gluconeogenesis (short map)	66	1.29093e-09	2.65932e-07	1.29093e-09	2.65932e-07	12	G3P2, MDH1, PGK1, ENO1, ALDOA, PGK2, ENO, PKM2, MDH2, ALDOC, KPYR, GPI
4	Cytoskeleton remodeling_Hyaluronic acid/ CD44 signaling pathways	43	4.42996e-08	6.84429e-06	4.42996e-08	6.84429e-06	9	MSN (moesin), MEK1/2, RDX (radixin), Rac1, ERK1/2, RhoGDI alpha, Actin cytoskeletal, VIL2 (ezrin), Actin
5	Cytoskeleton remodeling_TGF, WNT and cytoskeletal remodeling	111	6.59314e-08	8.14912e-06	6.59314e-08	8.14912e-06	13	Alpha-actinin, MSK1, Casein kinase II, beta chain (Phosvitin), Destrin, Vinculin, Rac1, eIF4E, ERK1/2, MEK2(MAP2K2), ERK2 (MAPK1), Actin cytoskeletal, Nucleolin, Actin
6	Cytoskeleton remodeling_Regulation of actin cytoskeleton by Rho GTPases	23	2.14876e-06	0.000221322	2.14876e-06	0.000221322	6	Profilin, Filamin A, Rac1, MyHC, Actin cytoskeletal, Actin
7	Translation_Regulation of EIF4F activity	53	3.53358e-06	0.000311964	3.53358e-06	0.000311964	8	EGFR, MSK1, eIF4H, MEK6(MAP2K6), Rac1, eIF4E, ERK1/2, MEK2(MAP2K2)
8	Cell adhesion_PLAU signaling	39	4.43506e-06	0.000342609	4.43506e-06	0.000342609	7	EGFR, JAK1, Casein kinase II, beta chain (Phosvitin), PAI2, ERK1/2, MEK2(MAP2K2), Nucleolin
9	Translation_Regulation of translation initiation	27	5.94335e-06	0.000367299	5.94335e-06	0.000367299	6	RACK1, eIF3S3, eIF4E, PABPC1, PABPC4, RPS6
10	Transcription_Role of Akt in hypoxia induced HIF1 activation	27	5.94335e-06	0.000367299	5.94335e-06	0.000367299	6	PGK1, ENO1, HSP70, Heme oxygenase 1, ALDOA, GLUT1
11	Development_VEGF signaling via VEGFR2 - generic cascades	84	1.55983e-05	0.000876339	1.55983e-05	0.000876339	9	HSP90, HSP27, Vinculin, Rac1, ERK1/2, MEK2(MAP2K2), PKC, ERK2 (MAPK1), Actin cytoskeletal
12	Cell adhesion_Integrin-mediated cell adhesion and migration	48	1.8584e-05	0.000957077	1.8584e-05	0.000957077	7	Alpha-actinin, Vinculin, Rac1, ERK1/2, MyHC, ERK2 (MAPK1), Actin cytoskeletal
13	Cytoskeleton remodeling_Integrin outside-in signaling	49	2.13632e-05	0.00100843	2.13632e-05	0.00100843	7	Alpha-actinin, Vinculin, Filamin A, Rac1, ERK1/2, MEK2(MAP2K2), Actin cytoskeletal
14	Oxidative stress_Role of ASK1 under oxidative stress	34	2.43825e-05	0.00100843	2.43825e-05	0.00100843	6	HSP90, HSP70, Thioredoxin, Stathmin, MEK6(MAP2K6), ERK1/2
15	Transport_The role of AVP in regulation of Aquaporin 2 and renal water reabsorption	50	2.44765e-05	0.00100843	2.44765e-05	0.00100843	7	Annexin II, MYH9, Actin cytoplasmic 2, ERK1/2, MyHC, Actin cytoskeletal, Tropomyosin-1
16	Role of Tissue factor in cancer independent of coagulation protease signaling	35	2.90015e-05	0.00112018	2.90015e-05	0.00112018	6	Filamin A, Rac1, ERK1/2, MEK2(MAP2K2), ERK2 (MAPK1), Actin cytoskeletal
17	Translation_Role of Retinoic acid signaling in the initiation of translation	22	3.29869e-05	0.00119917	3.29869e-05	0.00119917	5	MEK1/2, CRM1, eIF4E, ERK1/2, RPS6
18	Cell adhesion_Role of tetraspanins in the integrin-mediated cell adhesion	37	4.03451e-05	0.00138518	4.03451e-05	0.00138518	6	Vinculin, Filamin A, Rac1, Actin cytoskeletal, VIL2 (ezrin), Actin
19	Glycolysis and gluconeogenesis p.3	24	5.17451e-05	0.00159892	5.17451e-05	0.00159892	5	ENO1, ENO, LDHB, PKM2, KPYR
20	Glycolysis and gluconeogenesis p.3 / Human version	24	5.17451e-05	0.00159892	5.17451e-05	0.00159892	5	ENO1, ENO, LDHB, PKM2, KPYR
21	Cell adhesion_Chemokines and adhesion	100	6.33812e-05	0.00186522	6.33812e-05	0.00186522	9	Alpha-actinin, Vinculin, Filamin A, MSN (moesin), Rac1, ERK1/2, MEK2(MAP2K2), Actin cytoskeletal, Actin
22	Translation_Insulin regulation of translation	42	8.46483e-05	0.00237785	8.46483e-05	0.00237785	6	eIF4H, eEF2, eIF4E, ERK1/2, MEK2(MAP2K2), RPS6
23	Regulation of CFTR activity (normal and CF)	62	0.00010095	0.00271248	0.00010095	0.00271248	7	Annexin II, Casein kinase II, beta chain (Phosvitin), RACK1, S100A10, Filamin A, Filamin B (TABP), VIL2 (ezrin)
24	Neurophysiological process_Receptor-mediated axon growth repulsion	45	0.000125823	0.00311035	0.000125823	0.00311035	6	EGFR, Ephrin-A receptors, Ephrin-A receptor 2, Destrin, Rac1, Actin cytoskeletal
25	Role of alpha-6/beta-4 integrins in carcinoma progression	45	0.000125823	0.00311035	0.000125823	0.00311035	6	EGFR, Plectin 1, 14-3-3 theta, Rac1, eIF4E, Actin cytoskeletal
26	Glycolysis and gluconeogenesis p. 2	31	0.000187232	0.00445036	0.000187232	0.00445036	5	G3P2, PGK1, ALDOA, PGK2, ALDOC
27	Inhibition of neutrophil migration by proresolving lipid mediators in COPD	70	0.000218709	0.00482861	0.000218709	0.00482861	7	Alpha-actinin, Vinculin, MSN (moesin), Rac1, PKC, Actin cytoskeletal, VIL2 (ezrin)
28	Glycolysis and gluconeogenesis p. 2/ Rodent version	32	0.000218772	0.00482861	0.000218772	0.00482861	5	G3P2, PGK1, ALDOA, PGK2, ALDOC
29	Signal transduction_PTMs in BAFF-induced signaling	51	0.000254994	0.00543401	0.000254994	0.00543401	6	MEK1/2, MEK6(MAP2K6), eIF4E, ERK1/2, ERK2 (MAPK1), RPS6
30	Immune response_Oncostatin M signaling via MAPK in mouse cells	35	0.000337961	0.00673742	0.000337961	0.00673742	5	JAK1, Rac1, ERK1/2, MEK2(MAP2K2), ERK2 (MAPK1)
31	Role of growth factor receptors transactivation by Hyaluronic acid / CD44 signaling in tumor progression	35	0.000337961	0.00673742	0.000337961	0.00673742	5	EGFR, MEK1/2, Rac1, ERK1/2, RhoGDI alpha
32	HBV signaling via protein kinases leading to HCC	36	0.000386939	0.00741235	0.000386939	0.00741235	5	JAK1, ERK1/2, MEK2(MAP2K2), PKC, ERK2 (MAPK1)
33	Immune response _CCR3 signaling in eosinophils	77	0.000395805	0.00741235	0.000395805	0.00741235	7	Profilin I, Profilin, Rac1, MEK2(MAP2K2), MyHC, ERK2 (MAPK1), Actin cytoskeletal
34	Immune response_Oncostatin M signaling via MAPK in human cells	37	0.000441094	0.00801753	0.000441094	0.00801753	5	JAK1, Rac1, ERK1/2, MEK2(MAP2K2), ERK2 (MAPK1)
35	Immune response_IL-33 signaling pathway	57	0.000470997	0.00831646	0.000470997	0.00831646	6	Histone H2A, MSK1, Histone H2B, MEK1/2, MEK6(MAP2K6), ERK1/2
36	Glycolysis and gluconeogenesis p. 2 / Human version	38	0.000500772	0.00859659	0.000500772	0.00859659	5	G3P2, PGK1, ALDOA, PGK2, ALDOC
37	Cell cycle_Role of 14-3-3 proteins in cell cycle regulation	22	0.000530199	0.00885575	0.000530199	0.00885575	4	14-3-3 zeta/delta, 14-3-3 theta, Chk1, 14-3-3 sigma
38	Regulation of degradation of deltaF508-CFTR in CF	39	0.000566328	0.00921028	0.000566328	0.00921028	5	HSP90, HSP27, HSP70, UCHL1, HSC70
39	Immune response_LTBR1 signaling	60	0.000622172	0.00985903	0.000622172	0.00985903	6	AUF1, MEK1/2, CRM1, Rac1, ERK1/2, PKC
40	Muscle contraction_Oxytocin signaling in uterus and mammary gland	62	0.000742186	0.0112949	0.000742186	0.0112949	6	EGFR, AKR1C3, eEF2, ERK1/2, MEK2(MAP2K2), PKC
41	CFTR folding and maturation (normal and CF)	24	0.000749337	0.0112949	0.000749337	0.0112949	4	HSP90 beta, HSP70, Calnexin, HSP90 alpha
42	Pentose phosphate pathway/ Rodent version	42	0.000801914	0.0116203	0.000801914	0.0116203	5	TALDO, G6PD, TKT, 6PGD, GPI
43	Transport_Macropinocytosis regulation by growth factors	63	0.000808531	0.0116203	0.000808531	0.0116203	6	EGFR, Profilin I, Destrin, Profilin, Rac1, Actin cytoskeletal
44	Transcription_Sirtuin6 regulation and functions	64	0.000879364	0.0120197	0.000879364	0.0120197	6	LDHB, DNA-PK, ALDOC, GLUT1, KPYR, ACACA
45	Chemotaxis_C5a-induced chemotaxis	43	0.000894672	0.0120197	0.000894672	0.0120197	5	HSP27, MEK1/2, Rac1, ERK1/2, Actin cytoskeletal
46	Pentose phosphate pathway	43	0.000894672	0.0120197	0.000894672	0.0120197	5	TALDO, G6PD, TKT, 6PGD, GPI
47	Influence of smoking on activation of EGFR signaling in lung cancer cells	44	0.000995189	0.0130857	0.000995189	0.0130857	5	EGFR, MEK6(MAP2K6), ERK1/2, MEK2(MAP2K2), ERK2 (MAPK1)
48	High shear stress-induced platelet activation	46	0.00122108	0.0154006	0.00122108	0.0154006	5	Alpha-actinin, Vinculin, 14-3-3 zeta/delta, Filamin A, Actin cytoskeletal
49	wtCFTR and deltaF508 traffic / Membrane expression (normal and CF)	46	0.00122108	0.0154006	0.00122108	0.0154006	5	RACK1, Filamin A, Rac1, Filamin B (TABP), VIL2 (ezrin)
50	Mechanisms of deltaF508 CFTR activation by S-nitrosoglutathione	47	0.00134727	0.016245	0.00134727	0.016245	5	HSP90, HSP70, TXNRD1, HSP90 alpha, HSC70

## Sheet: Calu1
Enrichment analysis report
Enrichment by Pathway Maps					Calu1
#	Maps	Total	pValue	Min FDR	p-value	FDR	In Data	Network Objects from Active Data
1	Glycolysis and gluconeogenesis (short map)	66	7.76043e-07	0.000398886	7.76043e-07	0.000398886	9	G3P2, MDH1, PGK1, ENO1, ALDOA, PGK2, PGAM1, ENO, MDH2
2	Regulation of degradation of deltaF508-CFTR in CF	39	2.04236e-06	0.000519001	2.04236e-06	0.000519001	7	HSP90, HSP27, Sti1, HSP70, UCHL1, VCP, HSC70
3	Transcription_Role of Akt in hypoxia induced HIF1 activation	27	3.02919e-06	0.000519001	3.02919e-06	0.000519001	6	PGK1, ENO1, HSP70, Heme oxygenase 1, ALDOA, GLUT1
4	LRRK2 and immune function in Parkinson's disease	22	1.88171e-05	0.00218488	1.88171e-05	0.00218488	5	JAK1, IQGAP1, HSP90 beta, PSMD11, IKK-beta
5	Glycolysis and gluconeogenesis p.3	24	2.9613e-05	0.00218488	2.9613e-05	0.00218488	5	LDHA, ENO1, PGAM1, ENO, LDHB
6	Glycolysis and gluconeogenesis p.3 / Human version	24	2.9613e-05	0.00218488	2.9613e-05	0.00218488	5	LDHA, ENO1, PGAM1, ENO, LDHB
7	Cytoskeleton remodeling_Cytoskeleton remodeling	102	2.97552e-05	0.00218488	2.97552e-05	0.00218488	9	ROCK2, Destrin, Filamin A, eIF4A, MEK3(MAP2K3), MyHC, ROCK, Nucleolin, FAK1
8	Neurophysiological process_Receptor-mediated axon growth repulsion	45	6.60686e-05	0.00424491	6.60686e-05	0.00424491	6	ROCK2, EGFR, Ephrin-A receptors, Ephrin-A receptor 2, Destrin, ROCK
9	wtCFTR and deltaF508 traffic / Membrane expression (normal and CF)	46	7.50063e-05	0.00428369	7.50063e-05	0.00428369	6	RACK1, Annexin V, Calreticulin, Filamin A, Keratin 18, Filamin B (TABP)
10	LRRK2 in neurons in Parkinson's disease	33	0.000147594	0.00758632	0.000147594	0.00758632	5	HSP90, MSN (moesin), eEF1A2, eEF1A, 14-3-3
11	Oxidative stress_Role of ASK1 under oxidative stress	34	0.000170873	0.00798444	0.000170873	0.00798444	5	HSP90, HSP70, Thioredoxin, MEK3(MAP2K3), Stathmin
12	Development_Regulation of telomere length and cellular immortalization	35	0.000196856	0.00843198	0.000196856	0.00843198	5	HSP90, RPL22, hnRNP A1, hnRNP C, Ku70
13	Cytoskeleton remodeling_Keratin filaments	36	0.000225745	0.00892559	0.000225745	0.00892559	5	Plectin 1, Tubulin beta, Vimentin, Keratin 18, CDK1 (p34)
14	Development_Regulation of cytoskeleton proteins in oligodendrocyte differentiation and myelination	58	0.000277743	0.00941552	0.000277743	0.00941552	6	ROCK2, Tubulin beta, CNP1, PCBP-1, hnRNP A2, FAK1
15	Cell cycle_Chromosome condensation in prometaphase	21	0.000282344	0.00941552	0.000282344	0.00941552	4	Aurora-B, CAP-E, CDK1 (p34), Aurora-A
16	Glycolysis and gluconeogenesis p. 2 / Human version	38	0.00029309	0.00941552	0.00029309	0.00941552	5	G3P2, PGK1, ALDOA, PGK2, PGAM1
17	Regulation of CFTR activity (normal and CF)	62	0.000400716	0.0116414	0.000400716	0.0116414	6	Annexin II, RACK1, Annexin V, Filamin A, AMPK alpha 1 subunit, Filamin B (TABP)
18	Cytoskeleton remodeling_Regulation of actin cytoskeleton by Rho GTPases	23	0.000407676	0.0116414	0.000407676	0.0116414	4	Profilin, Filamin A, MyHC, ROCK
19	CFTR folding and maturation (normal and CF)	24	0.000483289	0.0130742	0.000483289	0.0130742	4	HSP90 beta, Sti1, HSP70, HSP90 alpha
20	Cytoskeleton remodeling_Neurofilaments	25	0.000568382	0.0139118	0.000568382	0.0139118	4	Plectin 1, Tubulin beta, Kinesin heavy chain, Vimentin
21	Cell cycle_Initiation of mitosis	25	0.000568382	0.0139118	0.000568382	0.0139118	4	Lamin B, CDK1 (p34), Nucleolin, PLK1
22	Translation_Regulation of translation initiation	27	0.00076959	0.0178755	0.00076959	0.0178755	4	RACK1, eIF4A, eIF3S4, RPS6
23	Mechanisms of deltaF508 CFTR activation by S-nitrosoglutathione	47	0.000799876	0.0178755	0.000799876	0.0178755	5	HSP90, Sti1, HSP70, HSP90 alpha, HSC70
24	Immune response_Antigen presentation by MHC class I	28	0.000887005	0.0189967	0.000887005	0.0189967	4	HSP90, HSP90 beta, Calreticulin, PDIA3
25	Testing CDK2, ERK1/2, Rb protein, STAT1, ERK2 (MAPK1)	50	0.00106402	0.0218763	0.00106402	0.0218763	5	EGFR, JAK1, IQGAP1, CD44, IKK-beta
26	Development_Osteopontin signaling in osteoclasts	30	0.00115872	0.0220586	0.00115872	0.0220586	4	ROCK2, CD44, MSN (moesin), FAK1
27	Development_Slit-Robo signaling	30	0.00115872	0.0220586	0.00115872	0.0220586	4	ROCK2, Profilin I, ROCK, FAK1
28	Glycolysis and gluconeogenesis p. 2	31	0.00131433	0.0241274	0.00131433	0.0241274	4	G3P2, PGK1, ALDOA, PGK2
29	Glycolysis and gluconeogenesis p. 2/ Rodent version	32	0.00148398	0.0246053	0.00148398	0.0246053	4	G3P2, PGK1, ALDOA, PGK2
30	Cell cycle_Role of Nek in cell cycle regulation	32	0.00148398	0.0246053	0.00148398	0.0246053	4	Tubulin beta, Ran, CDK1 (p34), Aurora-A
31	Cell cycle_Role of APC in cell cycle regulation	32	0.00148398	0.0246053	0.00148398	0.0246053	4	Aurora-B, CDK1 (p34), Aurora-A, PLK1
32	Cell cycle_Spindle assembly and chromosome separation	33	0.0016683	0.0267971	0.0016683	0.0267971	4	Aurora-B, Ran, CDK1 (p34), Aurora-A
33	Cell cycle_The metaphase checkpoint	36	0.00231582	0.0360706	0.00231582	0.0360706	4	Aurora-B, Aurora-C, Aurora-A, PLK1
34	Oxidative stress_Role of Sirtuin1 and PGC1-alpha in activation of antioxidant defense system	60	0.00241999	0.0365846	0.00241999	0.0365846	5	AMPK alpha subunit, Thioredoxin, Heme oxygenase 1, PRDX1, GSHR
35	Transport_Macropinocytosis regulation by growth factors	63	0.00299993	0.0440561	0.00299993	0.0440561	5	EGFR, Profilin I, AMPK alpha subunit, Destrin, Profilin
36	Cell adhesion_PLAU signaling	39	0.00311838	0.0445236	0.00311838	0.0445236	4	EGFR, JAK1, Nucleolin, FAK1
37	Transcription_Sirtuin6 regulation and functions	64	0.00321379	0.0446456	0.00321379	0.0446456	5	LDHA, AMPK alpha subunit, FASN, LDHB, GLUT1
38	Regulation of degradation of wtCFTR	20	0.00354259	0.0479182	0.00354259	0.0479182	3	HSP90, VCP, HSC70
39	Pentose phosphate pathway/ Rodent version	42	0.00409255	0.0539377	0.00409255	0.0539377	4	TALDO, G6PD, TKT, 6PGD
40	Pentose phosphate pathway	43	0.00445816	0.0572874	0.00445816	0.0572874	4	TALDO, G6PD, TKT, 6PGD
41	Cytoskeleton remodeling_ESR1 action on cytoskeleton remodeling and cell migration	22	0.0046773	0.0586373	0.0046773	0.0586373	3	ROCK2, MSN (moesin), FAK1
42	Signal transduction_Calcium signaling	45	0.00525414	0.0643006	0.00525414	0.0643006	4	ROCK2, CD44, CaMK IV, Ca-ATPase2
43	Immune response _CCR3 signaling in eosinophils	77	0.00708348	0.0846723	0.00708348	0.0846723	5	ROCK2, Profilin I, Profilin, MyHC, ROCK
44	Cytoskeleton remodeling_TGF, WNT and cytoskeletal remodeling	111	0.00789787	0.0922615	0.00789787	0.0922615	6	ROCK2, Destrin, MEK3(MAP2K3), ROCK, Nucleolin, FAK1
45	Development_Role of CNTF and LIF in regulation of oligodendrocyte development	28	0.00929138	0.106128	0.00929138	0.106128	3	JAK1, Annexin V, 14-3-3
46	Immune response_HSP60 and HSP70/ TLR signaling pathway	54	0.0100081	0.110975	0.0100081	0.110975	4	HSP70, IKK-beta, MEK3(MAP2K3), HSP60
47	Development_VEGF signaling via VEGFR2 - generic cascades	84	0.0101475	0.110975	0.0101475	0.110975	5	HSP90, HSP27, IKK-beta, MEK3(MAP2K3), FAK1
48	Aberrant B-Raf signaling in melanoma progression	55	0.0106644	0.114198	0.0106644	0.114198	4	Aurora-B, AMPK alpha subunit, ROCK, CDK1 (p34)
49	Apoptosis and survival_Granzyme A signaling	30	0.0112559	0.114368	0.0112559	0.114368	3	Ku70, Lamin B1, Lamin A/C
50	Cytoskeleton remodeling_RalA regulation pathway	30	0.0112559	0.114368	0.0112559	0.114368	3	Beta-arrestin1, Filamin A, Aurora-A

## Sheet: Calu6
Enrichment analysis report
Enrichment by Pathway Maps					Calu6
#	Maps	Total	pValue	Min FDR	p-value	FDR	In Data	Network Objects from Active Data
1	Cytoskeleton remodeling_Cytoskeleton remodeling	102	4.86018e-08	1.56155e-05	4.86018e-08	1.56155e-05	12	Casein kinase II, alpha chains, p38 MAPK, GSK3 beta, Zyxin, Filamin A, eIF4A, Cofilin, MEK2(MAP2K2), MyHC, c-Src, Nucleolin, FAK1
2	CFTR folding and maturation (normal and CF)	24	5.08649e-08	1.56155e-05	5.08649e-08	1.56155e-05	7	HSP90 beta, Sti1, PARP-1, HSP70, Calnexin, HSP105, HSP90 alpha
3	Untitled	39	1.10696e-07	1.69919e-05	1.10696e-07	1.69919e-05	8	EGFR, CDK4, CD44, HGF receptor (Met), AKT3, MEK1/2, c-Src, FAK1
4	Cell adhesion_PLAU signaling	39	1.10696e-07	1.69919e-05	1.10696e-07	1.69919e-05	8	Casein kinase II, alpha chains, EGFR, HGF receptor (Met), MEK2(MAP2K2), c-Src, AKT(PKB), Nucleolin, FAK1
5	Development_VEGF signaling via VEGFR2 - generic cascades	84	5.96287e-07	7.3224e-05	5.96287e-07	7.3224e-05	10	HSP90, p38 MAPK, GSK3 beta, PDK (PDPK1), IKK-alpha, MEK2(MAP2K2), c-Src, AKT(PKB), Fyn, FAK1
6	Development_EGFR signaling pathway	71	1.3014e-06	0.000116529	1.3014e-06	0.000116529	9	EGFR, p38 MAPK, GSK3 beta, PARP-1, PDK (PDPK1), MEK2(MAP2K2), c-Src, AKT(PKB), FAK1
7	Cell cycle_Influence of Ras and Rho proteins on G1/S Transition	53	1.32851e-06	0.000116529	1.32851e-06	0.000116529	8	GSK3 beta, CDK4, PDK (PDPK1), IKK-alpha, MEK2(MAP2K2), AKT(PKB), FAK1, CDK6
8	Translation_Insulin regulation of translation	42	3.14152e-06	0.000241112	3.14152e-06	0.000241112	7	GSK3 beta, PDK (PDPK1), eIF4A, eEF2, MEK2(MAP2K2), AKT(PKB), RPS6
9	Signal transduction_AKT signaling	43	3.70422e-06	0.00025271	3.70422e-06	0.00025271	7	HSP90, GSK3 alpha/beta, PDK (PDPK1), HGF receptor (Met), IKK-alpha, AKT(PKB), RPS6
10	Development_Flt3 signaling	44	4.3485e-06	0.000266998	4.3485e-06	0.000266998	7	p38 MAPK, PDK (PDPK1), MEK6(MAP2K6), MEK2(MAP2K2), c-Src, AKT(PKB), Fyn
11	Development_TGF-beta-dependent induction of EMT via RhoA, PI3K and ILK.	46	5.91899e-06	0.000279558	5.91899e-06	0.000279558	7	GSK3 beta, PDK (PDPK1), Cofilin, IKK-alpha, Vimentin, AKT(PKB), Tropomyosin-1
12	Signal transduction_PTEN pathway	46	5.91899e-06	0.000279558	5.91899e-06	0.000279558	7	EGFR, GSK3 beta, PDK (PDPK1), MEK2(MAP2K2), c-Src, AKT(PKB), FAK1
13	wtCFTR and deltaF508 traffic / Membrane expression (normal and CF)	46	5.91899e-06	0.000279558	5.91899e-06	0.000279558	7	RACK1, Calreticulin, Filamin A, HGF receptor (Met), Keratin 18, EBP50, Filamin B (TABP)
14	Regulation of lipid metabolism_Insulin signaling:generic cascades	47	6.86562e-06	0.000301106	6.86562e-06	0.000301106	7	ACLY, GSK3 beta, PDK (PDPK1), eEF2, MEK2(MAP2K2), AKT(PKB), RPS6
15	Cytoskeleton remodeling_TGF, WNT and cytoskeletal remodeling	111	7.80245e-06	0.00031938	7.80245e-06	0.00031938	10	Casein kinase II, alpha chains, p38 MAPK, GSK3 beta, Cofilin, IKK-alpha, MEK2(MAP2K2), c-Src, AKT(PKB), Nucleolin, FAK1
16	LRRK2 in neurons in Parkinson's disease	33	9.68963e-06	0.000367492	9.68963e-06	0.000367492	6	HSP90, GSK3 beta, MARK2, MEK1/2, eEF1A2, eEF1A
17	Immune response_Gastrin in inflammatory response	69	1.01749e-05	0.000367492	1.01749e-05	0.000367492	8	EGFR, PDK (PDPK1), MEK6(MAP2K6), IKK-alpha, MEK2(MAP2K2), c-Src, AKT(PKB), FAK1
18	Signal transduction_PTMs in BAFF-induced signaling	51	1.20029e-05	0.000398427	1.20029e-05	0.000398427	7	p38 MAPK, GSK3 alpha/beta, PDK (PDPK1), MEK1/2, MEK6(MAP2K6), AKT(PKB), RPS6
19	Development_Regulation of telomere length and cellular immortalization	35	1.38433e-05	0.000398427	1.38433e-05	0.000398427	6	HSP90, hnRNP A1, PDK (PDPK1), hnRNP C, Ku70, AKT(PKB)
20	Role of Tissue factor in cancer independent of coagulation protease signaling	35	1.38433e-05	0.000398427	1.38433e-05	0.000398427	6	p38 MAPK, Filamin A, MEK2(MAP2K2), c-Src, AKT(PKB), FAK1
21	Role of growth factor receptors transactivation by Hyaluronic acid / CD44 signaling in tumor progression	35	1.38433e-05	0.000398427	1.38433e-05	0.000398427	6	EGFR, CD44, HGF receptor (Met), MEK1/2, RhoGDI alpha, FAK1
22	Translation_Regulation of EIF4F activity	53	1.55737e-05	0.000398427	1.55737e-05	0.000398427	7	EGFR, p38 MAPK, PDK (PDPK1), eIF4A, MEK6(MAP2K6), MEK2(MAP2K2), AKT(PKB)
23	Immune response_HMGB1/RAGE signaling pathway	53	1.55737e-05	0.000398427	1.55737e-05	0.000398427	7	p38 MAPK, HMGB1, MEK1/2, MEK6(MAP2K6), c-Src, AKT(PKB), FAK1
24	Signal transduction_Additional pathways of NF-kB activation (in the cytoplasm)	53	1.55737e-05	0.000398427	1.55737e-05	0.000398427	7	PDK (PDPK1), Casein kinase II, alpha chain (CSNK2A1), IKK-alpha, MAP3K2 (MEKK2), c-Src, AKT(PKB), CDK6
25	Development_Delta-type opioid receptor mediated cardioprotection	37	1.93289e-05	0.000474718	1.93289e-05	0.000474718	6	EGFR, GSK3 beta, PDK (PDPK1), MEK2(MAP2K2), c-Src, AKT(PKB)
26	Signal transduction_Soluble CXCL16 signaling	38	2.26629e-05	0.000516975	2.26629e-05	0.000516975	6	p38 MAPK, CD44, PDK (PDPK1), MEK1/2, IKK-alpha, AKT(PKB)
27	Cell adhesion_Chemokines and adhesion	100	2.27334e-05	0.000516975	2.27334e-05	0.000516975	9	GSK3 beta, CD44, Zyxin, Filamin A, Cofilin, MEK2(MAP2K2), c-Src, AKT(PKB), FAK1
28	Translation _Regulation of EIF2 activity	39	2.6445e-05	0.0005799	2.6445e-05	0.0005799	6	Casein kinase II, alpha chains, EGFR, GSK3 alpha/beta, PDK (PDPK1), MEK2(MAP2K2), AKT(PKB)
29	Development_Dopamine D2 receptor transactivation of EGFR	24	2.77074e-05	0.000586633	2.77074e-05	0.000586633	5	EGFR, PDK (PDPK1), MEK2(MAP2K2), c-Src, AKT(PKB)
30	Cell cycle_Initiation of mitosis	25	3.42054e-05	0.00070007	3.42054e-05	0.00070007	5	Lamin B, CDK1 (p34), AKT(PKB), Nucleolin, PLK1
31	Immune response_IL-18 signaling	60	3.56533e-05	0.000706166	3.56533e-05	0.000706166	7	p38 MAPK, PDK (PDPK1), MEK1/2, MEK6(MAP2K6), IKK-alpha, c-Src, AKT(PKB)
32	Cell cycle_Regulation of G1/S transition (part 2)	26	4.18252e-05	0.000802521	4.18252e-05	0.000802521	5	GSK3 beta, CDK4, IKK-alpha, AKT(PKB), CDK6
33	Main pathways of Schwann cells transformation in neurofibromatosis type 1	62	4.42462e-05	0.000823248	4.42462e-05	0.000823248	7	EGFR, p38 MAPK, GSK3 beta, PDK (PDPK1), MEK1/2, AKT(PKB), FAK1
34	Cytoskeleton remodeling_Hyaluronic acid/ CD44 signaling pathways	43	4.69644e-05	0.000823889	4.69644e-05	0.000823889	6	CD44, HGF receptor (Met), MEK1/2, c-Src, RhoGDI alpha, Fyn
35	Development_A2A receptor signaling	43	4.69644e-05	0.000823889	4.69644e-05	0.000823889	6	p38 MAPK, PDK (PDPK1), MEK6(MAP2K6), IKK-alpha, MEK2(MAP2K2), AKT(PKB)
36	Immune response_IL-15 signaling	63	4.914e-05	0.00083811	4.914e-05	0.00083811	7	p38 MAPK, PDK (PDPK1), MEK1/2, MEK6(MAP2K6), c-Src, AKT(PKB), FAK1
37	Transcription_Role of Akt in hypoxia induced HIF1 activation	27	5.06956e-05	0.000841273	5.06956e-05	0.000841273	5	GSK3 beta, HSP70, ALDOA, PDK (PDPK1), AKT(PKB)
38	Ovarian cancer (main signaling cascades)	64	5.44688e-05	0.000880101	5.44688e-05	0.000880101	7	EGFR, GSK3 beta, HGF receptor (Met), MEK1/2, IKK-alpha, c-Src, AKT(PKB)
39	Immune response_Antigen presentation by MHC class I	28	6.09528e-05	0.000916082	6.09528e-05	0.000916082	5	HSP90, HSP90 beta, Calreticulin, Calnexin, PDIA3
40	Neurophysiological process_Receptor-mediated axon growth repulsion	45	6.11716e-05	0.000916082	6.11716e-05	0.000916082	6	EGFR, Ephrin-A receptors, Ephrin-A receptor 2, Cofilin, c-Src, Fyn
41	Cell adhesion_Ephrin signaling	45	6.11716e-05	0.000916082	6.11716e-05	0.000916082	6	Ephrin-A receptors, Ephrin-A receptor 2, c-Src, HGK(MAP4K4), Fyn, FAK1
42	Role of Tissue factor-induced Thrombin signaling in cancerogenesis	66	6.65492e-05	0.000969276	6.65492e-05	0.000969276	7	EGFR, PDK (PDPK1), IKK-alpha, MEK2(MAP2K2), c-Src, AKT(PKB), FAK1
43	Immune response_MIF-induced cell adhesion, migration and angiogenesis	46	6.94595e-05	0.000969276	6.94595e-05	0.000969276	6	p38 MAPK, CD44, PDK (PDPK1), MEK1/2, c-Src, AKT(PKB)
44	Development_Angiotensin activation of Akt	46	6.94595e-05	0.000969276	6.94595e-05	0.000969276	6	EGFR, p38 MAPK, PDK (PDPK1), MEK6(MAP2K6), AKT(PKB), NSGPeroxidase
45	Apoptosis and survival_nAChR in apoptosis inhibition and cell cycle progression	29	7.27402e-05	0.000979234	7.27402e-05	0.000979234	5	GSK3 beta, PDK (PDPK1), c-Src, AKT(PKB), Fyn
46	Development_Growth factors in regulation of oligodendrocyte precursor cell proliferation	67	7.33628e-05	0.000979234	7.33628e-05	0.000979234	7	EGFR, GSK3 beta, PDK (PDPK1), HGF receptor (Met), MEK2(MAP2K2), AKT(PKB), Fyn
47	Development_TGF-beta-dependent induction of EMT via MAPK	47	7.86196e-05	0.00100568	7.86196e-05	0.00100568	6	p38 MAPK, MEK6(MAP2K6), Vimentin, MEK2(MAP2K2), c-Src, FAK1
48	Mechanisms of deltaF508 CFTR activation by S-nitrosoglutathione	47	7.86196e-05	0.00100568	7.86196e-05	0.00100568	6	HSP90, Sti1, HSP70, TXNRD1, HSP90 alpha, HSC70
49	Development_Thromboxane A2 signaling pathway	49	9.98215e-05	0.00122581	9.98215e-05	0.00122581	6	EGFR, p38 MAPK, GSK3 alpha/beta, MEK1/2, c-Src, AKT(PKB)
50	Cytoskeleton remodeling_Integrin outside-in signaling	49	9.98215e-05	0.00122581	9.98215e-05	0.00122581	6	GSK3 beta, Filamin A, MEK2(MAP2K2), c-Src, AKT(PKB), FAK1

## Sheet: H157
Enrichment analysis report
Enrichment by Pathway Maps					H157
#	Maps	Total	pValue	Min FDR	p-value	FDR	In Data	Network Objects from Active Data
1	LRRK2 in neurons in Parkinson's disease	33	2.20804e-13	1.23871e-10	2.20804e-13	1.23871e-10	12	HSP90, MARK2, MSN (moesin), Actin cytoplasmic 2, RDX (radixin), eEF1A2, Rac1, eEF1A, Actin cytoskeletal, Tubulin (in microtubules), VIL2 (ezrin), 14-3-3
2	Neurophysiological process_Receptor-mediated axon growth repulsion	45	6.45487e-13	1.81059e-10	6.45487e-13	1.81059e-10	13	ROCK2, EGFR, Ephrin-A receptors, CRMP2, Ephrin-A receptor 2, Cofilin, Rac1, ROCK, c-Src, CDC42, Actin cytoskeletal, Fyn, Tubulin (in microtubules)
3	Cytoskeleton remodeling_Cytoskeleton remodeling	102	3.34739e-11	6.25962e-09	3.34739e-11	6.25962e-09	16	ROCK2, Casein kinase II, alpha chains, Vinculin, eIF4G1, Filamin A, ILK, eIF4G1/3, Cofilin, Rac1, MyHC, ROCK, c-Src, CDC42, Actin cytoskeletal, Nucleolin, eIF4G2
4	Development_Slit-Robo signaling	30	6.54349e-11	9.17724e-09	6.54349e-11	9.17724e-09	10	ROCK2, CRMP2, Cofilin, ROCK, c-Src, CDC42, Actin cytoskeletal, Fyn, Tubulin (in microtubules), Actin
5	Cytoskeleton remodeling_Regulation of actin cytoskeleton by Rho GTPases	23	1.1374e-10	1.27616e-08	1.1374e-10	1.27616e-08	9	Filamin A, Cofilin, Fascin, Rac1, MyHC, ROCK, CDC42, Actin cytoskeletal, Actin
6	Cytoskeleton remodeling_Hyaluronic acid/ CD44 signaling pathways	43	1.77302e-10	1.65777e-08	1.77302e-10	1.65777e-08	11	CD44, MSN (moesin), RDX (radixin), ROCK1, Rac1, c-Src, CDC42, Actin cytoskeletal, Fyn, VIL2 (ezrin), Actin
7	Cell adhesion_Role of tetraspanins in the integrin-mediated cell adhesion	37	6.79896e-10	5.44888e-08	6.79896e-10	5.44888e-08	10	Vinculin, Filamin A, Cofilin, Rac1, ROCK, c-Src, CDC42, Actin cytoskeletal, VIL2 (ezrin), Actin
8	Cytoskeleton remodeling_Fibronectin-binding integrins in cell motility	31	5.52622e-08	3.87526e-06	5.52622e-08	3.87526e-06	8	Vinculin, Cofilin, Rac1, ROCK, c-Src, CDC42, Actin cytoskeletal, Fyn
9	Development_Regulation of cytoskeleton proteins in oligodendrocyte differentiation and myelination	58	7.33303e-08	4.57092e-06	7.33303e-08	4.57092e-06	10	ROCK2, Tubulin beta, Tubulin alpha, hnRNP A2, Cofilin, Rac1, CDC42, Actin cytoskeletal, Fyn, Tubulin (in microtubules)
10	Cytoskeleton remodeling_TGF, WNT and cytoskeletal remodeling	111	9.40976e-08	5.27888e-06	9.40976e-08	5.27888e-06	13	ROCK2, Casein kinase II, alpha chains, Vinculin, ILK, Cofilin, IKK-alpha, Rac1, ROCK, c-Src, CDC42, Actin cytoskeletal, Nucleolin, Actin
11	Cell adhesion_Chemokines and adhesion	100	2.28165e-07	1.16364e-05	2.28165e-07	1.16364e-05	12	CD44, Vinculin, Filamin A, MSN (moesin), ILK, Cofilin, Rac1, ROCK, c-Src, CDC42, Actin cytoskeletal, Actin
12	Development_VEGF signaling via VEGFR2 - generic cascades	84	3.00982e-07	1.40709e-05	3.00982e-07	1.40709e-05	11	HSP90, HSP27, MEKK1(MAP3K1), Vinculin, ROCK1, IKK-alpha, Rac1, c-Src, CDC42, Actin cytoskeletal, Fyn
13	Development_Osteopontin signaling in osteoclasts	30	8.21878e-07	3.29338e-05	8.21878e-07	3.29338e-05	7	ROCK2, CD44, MSN (moesin), c-Src, CDC42, Actin cytoskeletal, VIL2 (ezrin)
14	Apoptosis and survival_Granzyme A signaling	30	8.21878e-07	3.29338e-05	8.21878e-07	3.29338e-05	7	APEX, SET, Histone H2B, HMG2, Lamin B1, Histone H1, Lamin A/C
15	Cell cycle_Role of Nek in cell cycle regulation	32	1.31789e-06	4.92892e-05	1.31789e-06	4.92892e-05	7	Nek2A, Tubulin beta, Tubulin alpha, Ran, Histone H1, Aurora-A, Tubulin (in microtubules)
16	CFTR folding and maturation (normal and CF)	24	3.36204e-06	0.000117881	3.36204e-06	0.000117881	6	HSP90 beta, Sti1, HSP70, Calnexin, HSP105, HSP90 alpha
17	Cytoskeleton remodeling_Neurofilaments	25	4.35757e-06	0.0001438	4.35757e-06	0.0001438	6	Tubulin beta, Kinesin heavy chain, Tubulin alpha, Vimentin, Actin cytoskeletal, Tubulin (in microtubules)
18	Regulation of degradation of deltaF508-CFTR in CF	39	5.41123e-06	0.00016865	5.41123e-06	0.00016865	7	HSP90, HSP27, Sti1, HSP70, UCHL1, HSP105, HSC70
19	Hyaluronic acid/ CD44 signaling in cancer	58	8.84903e-06	0.000261279	8.84903e-06	0.000261279	8	CD44, Filamin A, ROCK1, Rac1, DDX5, c-Src, CDC42, Actin cytoskeletal
20	Regulation of CFTR activity (normal and CF)	62	1.46757e-05	0.000411654	1.46757e-05	0.000411654	8	Annexin II, Casein kinase II, alpha chains, S100A10, Annexin V, Filamin A, Filamin B (TABP), Tubulin (in microtubules), VIL2 (ezrin)
21	NETosis in SLE	31	1.65516e-05	0.000412752	1.65516e-05	0.000412752	6	Histone H2, Histone H2A, Histone H1.2, HMGB1, Histone H4, Histone H1
22	Chemotaxis_Lipoxin inhibitory action on Formyl-Met-Leu-Phe-induced neutrophil chemotaxis	46	1.69221e-05	0.000412752	1.69221e-05	0.000412752	7	HSP27, MEKK1(MAP3K1), Cofilin, Rac1, ROCK, CDC42, Actin cytoskeletal
23	wtCFTR and deltaF508 traffic / Membrane expression (normal and CF)	46	1.69221e-05	0.000412752	1.69221e-05	0.000412752	7	Annexin V, Calreticulin, Filamin A, Rac1, Filamin B (TABP), Tubulin (in microtubules), VIL2 (ezrin)
24	Cell adhesion_Integrin-mediated cell adhesion and migration	48	2.25787e-05	0.000521305	2.25787e-05	0.000521305	7	Vinculin, Cofilin, Rac1, MyHC, ROCK, c-Src, Actin cytoskeletal
25	Glycolysis and gluconeogenesis (short map)	66	2.34401e-05	0.000521305	2.34401e-05	0.000521305	8	G3P2, PGK1, TPI1, ENO1, ENO, PKM2, MDH2, GPI
26	Cell cycle_Spindle assembly and chromosome separation	33	2.41603e-05	0.000521305	2.41603e-05	0.000521305	6	Nek2A, Aurora-B, Tubulin alpha, Ran, Aurora-A, Tubulin (in microtubules)
27	Cell adhesion_Alpha-4 integrins in cell migration and adhesion	34	2.88998e-05	0.000600473	2.88998e-05	0.000600473	6	Filamin A, Cofilin, Rac1, c-Src, CDC42, Actin cytoskeletal
28	Cytoskeleton remodeling_ESR1 action on cytoskeleton remodeling and cell migration	22	3.81083e-05	0.000763528	3.81083e-05	0.000763528	5	ROCK2, MSN (moesin), ILK, c-Src, Actin cytoskeletal
29	Translation_Regulation of EIF4F activity	53	4.37996e-05	0.000847295	4.37996e-05	0.000847295	7	EGFR, MEKK1(MAP3K1), eIF4G1, eIF4G1/3, Rac1, CDC42, eIF4G2
30	Immune response _CCR3 signaling in eosinophils	77	7.25009e-05	0.00135577	7.25009e-05	0.00135577	8	ROCK2, MEKK1(MAP3K1), Cofilin, Rac1, MyHC, ROCK, c-Src, Actin cytoskeletal
31	Cell adhesion_Cadherin-mediated cell adhesion	26	8.97545e-05	0.00162427	8.97545e-05	0.00162427	5	c-Src, CDC42, Actin cytoskeletal, Fyn, Actin
32	Immune response_Antigen presentation by MHC class I	28	0.000130218	0.00228289	0.000130218	0.00228289	5	HSP90, HSP90 beta, Calreticulin, Calnexin, PDIA3
33	Cell adhesion_Ephrin signaling	45	0.000148384	0.00252253	0.000148384	0.00252253	6	Ephrin-A receptors, Ephrin-A receptor 2, Rac1, c-Src, CDC42, Fyn
34	Cytoskeleton remodeling_Substance P mediated membrane blebbing	16	0.000160884	0.00265459	0.000160884	0.00265459	4	ROCK2, Tubulin alpha, ROCK1, Tubulin (in microtubules)
35	Development_TGF-beta-dependent induction of EMT via RhoA, PI3K and ILK.	46	0.000168103	0.00269446	0.000168103	0.00269446	6	ILK, ROCK1, Cofilin, IKK-alpha, Vimentin, Actin
36	Cell adhesion_Gap junctions	30	0.000183355	0.00278006	0.000183355	0.00278006	5	Tubulin beta, Tubulin alpha, c-Src, Tubulin (in microtubules), Actin
37	Cytoskeleton remodeling_RalA regulation pathway	30	0.000183355	0.00278006	0.000183355	0.00278006	5	Filamin A, Rac1, CDC42, Aurora-A, Actin
38	Cytoskeleton remodeling_Reverse signaling by ephrin B	31	0.000215433	0.00318047	0.000215433	0.00318047	5	Tubulin alpha, ILK, c-Src, Actin cytoskeletal, Tubulin (in microtubules)
39	Cytoskeleton remodeling_Integrin outside-in signaling	49	0.000239935	0.00345138	0.000239935	0.00345138	6	Vinculin, Filamin A, ILK, Rac1, c-Src, Actin cytoskeletal
40	Cell cycle_Role of APC in cell cycle regulation	32	0.000251612	0.00352885	0.000251612	0.00352885	5	Nek2A, Aurora-B, Aurora-A, PLK1, CDK2
41	Tricarbonic acid cycle	51	0.000299894	0.00410343	0.000299894	0.00410343	6	FUMH, ODO1, CISY, MDH2, IDH3A, SUCB1
42	G-protein signaling_RhoA regulation pathway	34	0.000337629	0.00450976	0.000337629	0.00450976	5	Ephrin-A receptors, Rac1, ROCK, Fyn, VIL2 (ezrin)
43	Role of Tissue factor in cancer independent of coagulation protease signaling	35	0.000388174	0.00506432	0.000388174	0.00506432	5	Filamin A, Rac1, c-Src, CDC42, Actin cytoskeletal
44	Blood coagulation_GPIb-IX-V-dependent platelet activation	76	0.000437897	0.0054177	0.000437897	0.0054177	7	14-3-3 zeta/delta, Filamin A, Cofilin, c-Src, Filamin B (TABP), Fyn, Actin
45	Cytoskeleton remodeling_Keratin filaments	36	0.000444232	0.0054177	0.000444232	0.0054177	5	Tubulin beta, Tubulin alpha, Vimentin, Actin cytoskeletal, Tubulin (in microtubules)
46	Cell cycle_The metaphase checkpoint	36	0.000444232	0.0054177	0.000444232	0.0054177	5	Nek2A, Aurora-B, Aurora-C, Aurora-A, PLK1
47	Cell cycle_Role of 14-3-3 proteins in cell cycle regulation	22	0.000593898	0.00708887	0.000593898	0.00708887	4	14-3-3 zeta/delta, 14-3-3 epsilon, Chk1, 14-3-3 sigma
48	Cell adhesion_PLAU signaling	39	0.000649321	0.00743406	0.000649321	0.00743406	5	Casein kinase II, alpha chains, EGFR, ILK, c-Src, Nucleolin
49	G-protein signaling_Regulation of p38 and JNK signaling mediated by G-proteins	39	0.000649321	0.00743406	0.000649321	0.00743406	5	MEKK1(MAP3K1), ROCK1, Rac1, c-Src, CDC42
50	Cytoskeleton remodeling_Role of PKA in cytoskeleton reorganisation	40	0.000731313	0.00820533	0.000731313	0.00820533	5	Cofilin, Rac1, ROCK, CDC42, Actin cytoskeletal
