# Supplementary material for: Activity-Based Proteomics Reveals Heterogeneous Kinome and ATP-Binding Proteome Responses to MEK Inhibition in KRAS Mutant Lung Cancer
Source: Proteomes. 2016 Apr 27;4(2):16. doi: 10.3390/proteomes4020016 (PMC5217344; doi:10.3390/proteomes4020016)
Supplement: Supplementary file 1 [file proteomes-04-00016-s001.zip › proteomes-120496-supplementary/Table S4_all_kinase.xlsx]

## Sheet: A427
Leading Proteins	Positions	Gene Symbol	A427 DMSO Log2	A427 AZD6244 Log2	A427 MEK162 Log2
O00418	238	EEF2K	18.9185	20.0512	19.1078
O00764	119	PDXK	NA	17.2908	NA
O14733	245	MAP2K7	17.3182	16.982	17.2941
O14757	445	CHEK1	20.581	21.6159	21.7377
O14874	245	BCKDK	16.0153	17.2947	17.2497
O14920	147	IKBKB	20.3434	20.366	20.0789
O14965	258	AURKA	22.7016	22.7673	23.0556
O14965	162	AURKA	NA	15.4337	17.0953
O15021	698	MAST4	18.537	18.5057	18.4662
O15111	146	CHUK	19.636	19.6247	18.8383
P53778	155	MAPK12	15.3957	NA	NA
O15530	465	PDPK1	16.9991	17.292	16.5137
O43252	171	PAPSS1	18.1463	18.4254	17.5847
O60285	180	NUAK1	NA	15.1869	NA
O60307	492	MAST3	19.5756	20.9072	20.8053
O75116	216	ROCK2	NA	16.5932	16.5964
O75116	1065	ROCK2	16.5799	18.3509	17.9319
O75131	184	CPNE3	NA	17.8513	17.7846
O75385	140	ULK1	18.3247	18.1277	18.1645
O75460	690	ERN1	18.0025	19.2838	19.6717
O75582	179	RPS6KA5	NA	18.1101	18.2076
O94804	159	STK10	20.8871	23.4143	23.0191
O94804	65	STK10	NA	16.8884	17.3617
O94804	574	STK10	NA	NA	14.8374
O95340	161	PAPSS2	17.1436	17.1326	15.1045
O95747	289	OXSR1	NA	NA	15.6849
O95819	155	MAP4K4	22.668	22.7703	22.5744
O95835	734	LATS1	19.0673	19.0352	19.1868
O95835	830	LATS1	15.23	18.2223	19.2863
O95835	739	LATS1	16.6132	16.5744	16.9113
O96017	349	CHEK2	18.3588	18.6916	18.2838
O96017	249	CHEK2	17.5333	17.816	17.9954
P42684	446	ABL2	16.1913	17.2719	17.4644
P00558	48	PGK1	20.7316	20.5217	20.3101
P00558	279	PGK1	20.5675	21.589	21.2915
P00558	192	PGK1	20.2411	19.9582	19.5353
P00558	184	PGK1	18.5373	19.7205	19.8991
P00558	141	PGK1	20.9521	20.949	21.3977
P00558	272	PGK1	16.8976	17.9008	17.5981
P00558	131	PGK1	19.0237	18.1219	20.4154
P00558	353	PGK1	18.8963	18.831	18.696
P00558	323	PGK1	18.1534	17.8257	17.2974
P00558	11	PGK1	18.4257	17.8124	NA
P00558	91	PGK1	17.4137	19.9629	19.8105
P00558	75	PGK1	16.2336	21.4571	21.4038
P00558	30	PGK1	21.2761	21.3355	21.0685
P00558	264	PGK1	17.1278	17.429	18.053
P00558	406	PGK1	NA	17.9826	17.4891
P00568	21	AK1	23.4117	23.6194	22.5302
P04183	203	TK1	18.5016	19.0545	18.9494
P04183	32	TK1	NA	20.0056	18.9165
P04183	220	TK1	18.9189	19.3523	18.107
P06493	130	CDK1	22.0476	22.5363	22.7788
P06493	56	CDK1	15.3586	16.3495	16.263
P06493	33	CDK1	15.1706	NA	15.7446
P06493	201	CDK1	NA	15.2083	15.6717
P06493	245	CDK1	NA	14.2528	14.6266
P07205	106	PGK2	18.3899	18.7229	18.666
P07205	91	PGK2	17.4137	18.1699	18.1384
P07205	388	PGK2	NA	19.7429	19.6393
P07948	275	LYN	NA	NA	18.8331
P07948	278	LYN	NA	19.2081	NA
P11802	142	CDK4	16.9934	16.8115	17.0059
P11908	235	PRPS2	NA	18.7897	18.451
P12277	11	CKB	NA	15.7969	15.7779
P12532	331	CKMT1A; CKMT1B	NA	NA	14.8249
P14618	367	PKM	20.6841	21.2682	19.9519
P14618	322	PKM	16.6635	18.5165	18.2714
P14618	433	PKM	19.2872	18.9217	18.6262
P14618	66	PKM	16.998	18.3961	18.4723
P14618	475	PKM	NA	16.3983	16.4191
P14618	266	PKM	NA	NA	14.6903
P14618	270	PKM	18.2662	18.6492	18.9936
P14618	186	PKM	19.7919	20.3207	19.3139
P14618	188	PKM	18.809	18.3577	18.1492
P14618	247	PKM	15.5984	15.6306	15.7107
P14618	89	PKM	NA	16.7724	17.7639
P14618	166	PKM	16.823	16.0325	16.3463
P14618	115	PKM	19.7441	19.945	19.5186
P14618	125	PKM	17.2446	17.1558	17.8593
P14618	498	PKM	17.2427	16.5264	16.3264
P15056	578	BRAF	21.1485	21.7162	21.3165
P15735	53	PHKG2	NA	20.2386	20.9927
P15735	364	PHKG2	17.2645	17.5181	17.3106
P16591	720	FER	19.8067	20.624	21.0822
P16591	591	FER	20.98	20.9512	21.3004
P17252	197	PRKCA	16.1479	16.2504	17.3055
P17858	392	PFKL	NA	15.9599	16.5708
P19367	429	HK1	NA	14.2434	NA
P19525	416	EIF2AK2	25.3896	25.694	25.4227
P19525	440	EIF2AK2	19.1767	22.2682	22.0298
P19525	296	EIF2AK2	17.9994	18.2006	17.9687
P19784	159	CSNK2A2	19.2747	20.851	20.9742
P21127	564	CDK11B	19.5514	20.1496	20.3087
P22392	135	NME2	NA	18.0962	16.5688
P22392	31	NME2	18.7228	18.7578	18.4554
P22392	26	NME2	18.5267	19.2501	19.5977
P22392	39	NME2	16.9517	18.6899	18.5224
P22392	124	NME2	16.5057	16.3481	16.2038
P22392	12	NME2	20.481	20.597	20.8437
P22392	100	NME2	20.089	20.0581	20.0727
P23443	220	RPS6KB1	19.1387	22.5703	22.7328
P23458	718	JAK1	NA	19.7036	19.9055
P23743	547	DGKA	16.6986	17.9226	17.7976
P23919	19	DTYMK	20.0963	20.0658	19.7304
P24941	129	CDK2	24.0738	24.3717	24.2239
P24941	33	CDK2	16.9016	17.3752	17.5657
P27144	18	AK4	16.3132	16.0868	NA
P27448	89	MARK3	20.3511	21.3788	21.5727
P27707	34	DCK	15.9012	20.0038	18.1224
P28482	151	MAPK1	26.1747	26.9629	27.0504
P30085	16	CMPK1	23.5126	25.1953	23.9174
P31749	163	AKT1	18.288	18.4136	18.3759
P41240	337	CSK	24.104	24.0133	24.3771
P41743	380	PRKCI	15.0417	16.9975	16.8949
P41743	283	PRKCI	17.1292	17.7931	17.908
P42345	2166	MTOR	17.3538	18.3846	18.6592
P53779	191	MAPK10	21.4213	21.0935	20.8253
P45985	231	MAP2K4	25.3475	25.2741	25.812
P45985	260	MAP2K4	16.9819	17.6425	18.5312
P45985	131	MAP2K4	19.9839	22.0078	22.0714
P46734	192	MAP2K3	22.7837	22.9015	22.9062
P46734	93	MAP2K3	19.3332	19.9546	20.3948
P46734	221	MAP2K3	NA	17.8605	17.1901
P46734	228	MAP2K3	16.6734	16.9134	16.7438
P48426	234	PIP4K2A	20.6364	21.552	21.5522
P48729	138	CSNK1A1	21.1506	21.6239	21.2488
P49674	130	CSNK1E	18.2861	19.5816	19.3575
Q9BWU1	153	CDK19	20.0429	20.2271	20.0345
P49840	246	GSK3A	22.7233	22.4647	22.4021
P49841	183	GSK3B	23.0237	23.2322	22.8761
Q99611	419	SEPHS2	17.0866	NA	NA
P50613	41	CDK7	17.277	17.57	14.2942
P50613	139	CDK7	18.916	19.0725	19.1571
P50750	151	CDK9	19.2986	19.3775	18.8363
P51812	216	RPS6KA3	20.7683	22.1119	22.355
P51812	541	RPS6KA3	17.1648	17.9853	17.293
P51812	81	RPS6KA3	19.5729	20.1357	20.5473
P51955	143	NEK2	19.3404	19.8691	19.7866
P51956	131	NEK3	19.949	19.6875	19.5664
P51957	133	NEK4	17.0645	17.2427	17.056
P52564	181	MAP2K6	15.4754	18.98	19.6139
P53350	82	PLK1	24.1361	25.0101	25.3384
P53350	178	PLK1	18.6667	20.0749	18.3136
P53350	589	PLK1	15.1457	16.4168	15.7803
P54819	62	AK2	15.4155	15.9982	15.4767
P54819	28	AK2	27.3182	27.5323	26.516
P54819	181	AK2	15.5304	15.7096	15.7756
P54886	76	ALDH18A1	16.1904	16.6762	16.8286
P60891	176	PRPS1	15.7503	16.3904	15.5184
P60891	235	PRPS1	NA	18.7167	18.8645
P68400	158	CSNK2A1	NA	19.0058	19.3497
P68400	329	CSNK2A1	NA	15.3781	NA
P68400	102	CSNK2A1	18.4792	19.0184	19.1887
P68400	247	CSNK2A1	NA	17.8859	17.4597
P78362	110	SRPK2	17.5794	18.0779	18.1222
P78527	824	PRKDC	15.4975	15.5269	15.5761
P78527	828	PRKDC	16.2429	16.317	15.7944
P78527	1407	PRKDC	NA	15.5214	16.6229
P78527	2694	PRKDC	16.2144	NA	16.1545
P78527	2738	PRKDC	15.008	16.1147	16.4628
P78527	3753	PRKDC	NA	15.2971	NA
P78527	4023	PRKDC	19.4047	21.0635	19.149
P78527	1141	PRKDC	NA	14.281	NA
P78527	2447	PRKDC	14.9541	NA	15.2325
P78527	2764	PRKDC	NA	14.9514	NA
P78527	3849	PRKDC	NA	14.5546	16.1108
P78527	3552	PRKDC	15.3444	15.0769	NA
P78527	117	PRKDC	15.5775	NA	NA
P78527	1057	PRKDC	NA	16.2317	16.5483
P78527	2928	PRKDC	NA	14.8076	NA
P78527	689	PRKDC	15.3105	15.1677	NA
Q00534	147	CDK6	16.8646	15.9384	17.0599
Q00535	128	CDK5	25.6449	26.0344	26.3452
Q00535	33	CDK5	18.6015	20.3875	20.8954
Q00537	315	CDK17	16.5358	16.2261	16.3457
Q01813	700	PFKP	NA	15.1467	NA
Q01813	625	PFKP	NA	NA	17.1606
Q01813	627	PFKP	NA	15.3893	NA
Q01813	139	PFKP	NA	15.6834	NA
Q01813	15	PFKP	NA	15.9199	16.261
Q01813	666	PFKP	NA	16.4494	NA
Q01813	688	PFKP	15.8629	16.2614	16.9244
Q01813	400	PFKP	17.4868	17.1687	17.2842
Q01813	109	PFKP	15.9224	NA	14.9646
Q01813	395	PFKP	17.5015	18.0312	16.8438
P36507	196	MAP2K2	26.1904	26.2731	26.3233
P36507	101	MAP2K2	19.7008	22.0046	22.2775
Q05397	467	PTK2	NA	16.8093	15.7669
Q05397	578	PTK2	15.207	NA	NA
Q07912	158	TNK2	17.3534	19.2895	18.9875
Q12851	45	MAP4K2	20.0242	20.0312	20.3342
Q12851	138	MAP4K2	20.7646	21.7425	21.3099
Q12852	238	MAP3K12	16.9054	16.9581	NA
Q13043	59	STK4	20.0903	19.6503	20.1203
Q13131	40	PRKAA1	17.1381	19.6573	19.5463
Q13188	56	STK3	19.4113	19.5792	19.6853
Q13233	1371	MAP3K1	15.6	15.1161	NA
Q13418	220	ILK	16.615	17.3158	17.9737
Q13418	341	ILK	20.5718	22.768	21.34
Q13464	1036	ROCK1	20.3267	21.1366	21.0536
Q13523	656	PRPF4B	20.4804	20.6365	20.7022
Q13523	817	PRPF4B	17.8076	NA	15.1356
Q13523	727	PRPF4B	NA	17.8326	17.4309
Q13535	2327	ATR	18.4812	19.9564	20.8162
Q13546	396	RIPK1	15.9852	15.7216	15.3701
Q13554	43	CAMK2B	17.5966	17.9773	18.1101
Q13555	43	CAMK2G	20.3799	20.4901	20.827
Q13557	43	CAMK2D	23.617	23.3501	23.8152
Q14012	49	CAMK1	17.5459	17.7856	17.8555
Q9UHD2	137	TBK1	18.0754	18.4043	17.9629
Q15126	22	PMVK	17.3293	17.9327	17.1241
Q15126	74	PMVK	17.5733	18.323	18.1084
Q15126	48	PMVK	16.8545	18.9752	19.0309
Q15208	214	STK38	19.1639	NA	NA
Q15208	118	STK38	18.8267	20.9076	21.254
Q15418	210	RPS6KA1	21.2083	22.5008	23.1778
Q15418	537	RPS6KA1	19.5918	19.9412	19.6046
Q16566	166	CAMK4	19.7514	20.7299	20.5657
Q16584	243	MAP3K11	21.0953	21.7223	21.3991
Q16644	57	MAPKAPK3	NA	15.5543	16.9471
Q4G0N4	304	NADK2	18.2533	17.5872	17.4395
Q4G0N4	76	NADK2	17.0145	18.567	18.4654
Q5TCQ9	1337	MAGI3	NA	16.2875	NA
Q5TCX8	265	MLK4	NA	NA	15.622
Q6P0Q8	637	MAST2	17.8004	20.0489	20.081
Q6P3R8	22	NEK5	16.3746	NA	16.4378
Q6PHR2	44	ULK3	16.6338	16.6846	16.7318
Q6PHR2	139	ULK3	17.8844	21.7555	22.3633
Q6SA08	60	TSSK4	NA	NA	21.9721
Q6ZN16	775	MAP3K15	17.697	15.1786	NA
Q7KZI7	82	MARK2	NA	21.5751	NA
Q7L7X3	314	TAOK1	NA	16.9847	17.8688
Q86SG6	157	NEK8	14.4545	NA	NA
Q86UE8	491	TLK2	NA	17.7975	17.4312
Q86UX6	218	STK32C	17.2961	17.3153	17.5069
Q8IU85	52	CAMK1D	19.0125	19.1632	19.2187
Q8IVH8	138	MAP4K3	21.6994	22.0324	21.929
Q8IVH8	45	MAP4K3	17.7718	17.8634	18.0881
Q8IW45	70	CARKD	20.5623	21.4209	21.6349
Q8NB16	230	MLKL	20.1471	20.0521	20.3562
Q8NB16	367	MLKL	20.1313	20.0682	20.2523
Q8NB16	372	MLKL	NA	16.9525	NA
Q8NB16	331	MLKL	NA	NA	15.0131
Q8NFU5	62	IPMK	17.0975	18.0374	18.288
Q8TBX8	241	PIP4K2C	17.443	20.215	19.463
Q8TBX8	99	PIP4K2C	18.2585	19.2625	19.3441
Q8TBX8	101	PIP4K2C	22.7745	23.243	22.5626
Q8TBX8	152	PIP4K2C	NA	20.2739	20.6691
Q8TD19	178	NEK9	18.4907	19.4286	19.3132
Q8TD19	199	NEK9	21.7455	21.7681	21.5163
Q8TDX7	63	NEK7	20.8673	20.8605	20.6457
Q8TDX7	163	NEK7	23.7678	23.8809	23.9141
Q96BR1	191	SGK3	19.4733	19.657	19.8707
Q96GD4	202	AURKB	NA	15.3942	15.9555
Q96GX5	72	MASTL	NA	17.2517	17.6776
Q96GX5	158	MASTL	20.2764	21.4027	20.8965
Q96GX5	48	MASTL	20.9856	21.4481	20.8923
Q96GX5	62	MASTL	19.5318	19.7271	19.8155
Q96J77	113	TPD52L3	16.577	15.8308	15.9271
Q96L34	88	MARK4	17.837	17.989	17.9827
Q96M32	380	AK7	17.621	18.1639	17.5772
Q96PY6	130	NEK1	17.3164	17.4571	17.5524
Q96Q15	2134	SMG1	21.0819	NA	21.7235
Q96Q15	2136	SMG1	NA	NA	21.409
Q96RG2	314	PASK	18.0975	18.655	18.6857
Q96RG2	295	PASK	16.454	16.7658	16.8411
Q96RR4	314	CAMKK2	16.4213	16.8789	16.2088
Q96S44	40	TP53RK	23.1661	24.0823	24.2188
Q96SB4	109	SRPK1	17.5794	18.1773	18.1222
Q96SB4	215	SRPK1	16.3263	18.4228	18.6868
Q96SB4	4	SRPK1	16.3669	16.6621	16.7695
Q99986	5	VRK1	16.0128	15.75	NA
Q9BTU6	165	PI4K2A	NA	16.8475	15.9423
Q9BZL6	580	PRKD2	NA	18.1364	18.0117
Q9C098	479	DCLK3	18.1134	18.8897	19.0743
Q9H093	81	NUAK2	15.9065	17.2981	17.5927
Q9H2G2	157	SLK	22.731	24.234	24.0586
Q9H2G2	63	SLK	18.2453	17.8348	18.1302
Q9H2G2	839	SLK	17.3076	16.9553	16.6668
Q9H2G2	775	SLK	14.9117	NA	NA
Q9H2K8	439	TAOK3	16.6384	16.5976	16.7531
Q9H4A3	233	WNK1	15.9981	15.5416	14.4633
Q9H4A3	375	WNK1	20.314	20.5308	20.5093
Q9HA64	41	FN3KRP	14.8608	15.6756	NA
Q9HA64	45	FN3KRP	15.4356	15.9106	15.8946
Q9NRM7	793	LATS2	14.806	16.9446	17.0055
Q9NRM7	697	LATS2	15.387	17.3266	17.7474
Q9NVE7	171	PANK4	18.6652	19.6666	19.3852
Q9NWW6	16	NMRK1	18.9128	19.2561	18.3941
Q9NWZ3	313	IRAK4	21.8198	22.141	21.8988
Q9NYL2	46	ZAK	16.1872	17.0474	NA
Q9NYV4	861	CDK12	17.91	17.1167	17.3286
Q9NZJ5	939	EIF2AK3	19.0518	19.6545	19.2818
Q9P289	146	STK26	23.3836	23.3676	23.0153
Q9P289	175	STK26	NA	15.152	NA
Q9P2K8	850	EIF2AK4	18.9649	19.8275	19.9638
Q9P2K8	619	EIF2AK4	17.3985	18.0909	17.8343
Q9UBS0	196	RPS6KB2	22.0463	22.7321	22.7614
Q9UIJ7	20	AK3	16.5167	16.1745	NA
Q9UK32	200	RPS6KA6	14.863	16.6122	15.6334
Q9UKE5	155	TNIK	22.668	22.7703	22.5744
Q9UKI8	485	TLK1	17.2941	17.9311	18.1468
Q9UL54	153	TAOK2	19.5912	19.5171	19.4487
Q9Y243	161	AKT3	17.6681	18.18	18.0893
Q9Y2H1	215	STK38L	16.3214	16.2305	16.1664
Q9Y2H1	119	STK38L	17.037	18.8022	19.061
Q9Y2I7	1861	PIKFYVE	NA	18.6286	18.4515
Q9Y2I7	674	PIKFYVE	NA	NA	15.9031
Q9Y2U5	485	MAP3K2	22.764	22.9555	22.5865
Q9Y2U5	506	MAP3K2	17.3169	17.4987	16.6839
Q9Y2U5	446	MAP3K2	NA	17.5522	16.8502
Q9Y4K4	142	MAP4K5	20.9334	21.3368	21.6446
Q9Y4K4	609	MAP4K5	16.1802	16.019	15.2244
Q9Y4K4	49	MAP4K5	16.047	NA	NA
Q9Y6E0	158	STK24	23.2011	23.6014	23.661
Q9Y6M4	164	CSNK1G3	17.7059	18.1786	18.4232
Q9Y6R4	1465	MAP3K4	21.3093	21.7148	20.9281
Q9Y6R4	1372	MAP3K4	NA	17.4645	17.6226

## Sheet: A549
Leading Proteins	Positions	Gene Symbol	A549 DMSO Log2	A549 AZD6244 Log2	A549 MEK162 Log2
P42356	1742	PI4KA	20.0698	21.0574	20.6268
O00418	170	EEF2K	16.8147	16.864	17.0857
O00418	238	EEF2K	21.1554	20.8169	21.3871
O00764	119	PDXK	18.1006	17.8143	19.3811
O14733	245	MAP2K7	17.6647	18.0752	17.4812
O14757	132	CHEK1	18.5691	17.8724	17.7999
O14757	445	CHEK1	21.3589	20.8924	20.8734
O14874	245	BCKDK	18.9497	18.9621	18.7815
O14920	147	IKBKB	20.5763	21.019	20.4494
O14965	258	AURKA	22.8859	22.4825	22.3239
O15021	698	MAST4	18.6565	19.1722	18.9666
O15111	146	CHUK	17.5149	17.7687	17.8689
O15530	115	PDPK1	NA	17.7936	NA
O15530	465	PDPK1	15.8798	16.3911	15.8732
O43252	171	PAPSS1	16.7151	16.2154	16.2183
O60307	492	MAST3	19.7487	20.2953	20.499
O75116	216	ROCK2	17.9374	18.5459	18.2954
O75116	1065	ROCK2	18.779	19.4078	19.1934
O75131	184	CPNE3	19.7399	19.7243	19.8137
O75385	140	ULK1	18.3855	19.9233	19.602
O75460	690	ERN1	22.3391	22.0361	21.9761
O75460	599	ERN1	16.2125	NA	16.084
O75582	179	RPS6KA5	16.5268	17.4343	17.7115
O94804	159	STK10	24.4594	24.5105	25.0944
O94804	65	STK10	18.9149	19.1941	19.1889
O95340	161	PAPSS2	17.9457	17.0096	17.1703
O95747	289	OXSR1	NA	15.3143	NA
O95819	155	MAP4K4	22.8467	23.2287	23.2167
O95835	734	LATS1	19.5351	19.2677	19.2079
O95835	830	LATS1	17.1843	17.1784	17.0494
O95835	739	LATS1	17.7273	18.0644	18.036
O96017	349	CHEK2	19.6418	20.4724	19.9453
O96017	249	CHEK2	19.0253	19.3124	19.1106
P42684	446	ABL2	18.3269	18.5788	18.1088
P00558	48	PGK1	18.4858	18.7427	18.9153
P00558	279	PGK1	19.0174	18.9483	19.5709
P00558	192	PGK1	18.2416	18.3763	18.4835
P00558	184	PGK1	17.0268	18.0987	18.3713
P00558	141	PGK1	19.283	19.832	19.4807
P00558	131	PGK1	18.8568	19.8063	19.1796
P00558	353	PGK1	16.8593	17.6552	17.5764
P00558	323	PGK1	15.8438	16.0607	16.5215
P00558	11	PGK1	NA	16.5396	16.1744
P00558	91	PGK1	16.215	17.1319	NA
P00558	75	PGK1	20.1568	20.2851	20.4436
P00558	30	PGK1	19.5198	20.2051	19.6878
P00558	264	PGK1	NA	17.9402	17.0927
P00558	406	PGK1	17.5819	17.6651	18.6119
P00568	21	AK1	23.3089	23.328	23.9153
P04183	203	TK1	15.6848	NA	15.3257
P04183	32	TK1	18.1358	17.4262	17.8069
P06493	130	CDK1	24.4957	24.9277	24.3496
P06493	56	CDK1	16.3362	NA	16.8399
P06493	33	CDK1	20.1084	19.9354	19.9585
P06493	201	CDK1	18.6316	19.2846	18.1607
P06493	245	CDK1	14.8259	NA	14.2612
P07205	91	PGK2	15.4907	NA	NA
P07205	388	PGK2	18.3742	19.1087	18.9543
P07948	275	LYN	21.2594	21.06	20.9915
P11802	142	CDK4	17.5679	17.7344	17.7277
P11908	176	PRPS2	19.8972	19.6345	19.467
P11908	235	PRPS2	18.3002	18.8012	18.2374
P14618	367	PKM	22.1753	21.7218	22.0327
P14618	322	PKM	17.2054	17.7461	20.2312
P14618	433	PKM	20.3023	20.2629	20.3268
P14618	66	PKM	19.7003	20.3721	20.9921
P14618	270	PKM	20.458	20.6683	20.8782
P14618	186	PKM	19.8258	20.1026	20.3209
P14618	188	PKM	20.273	19.7702	20.4105
P14618	247	PKM	16.3425	16.8328	17.3678
P14618	505	PKM	19.8067	20.1916	20.3198
P14618	89	PKM	20.4811	20.2635	20.4848
P14618	166	PKM	16.8714	17.4329	17.3703
P14618	115	PKM	21.8369	22.2533	22.5136
P14618	125	PKM	19.8517	19.9275	19.5595
P15056	578	BRAF	20.9723	21.2878	21.047
P15735	53	PHKG2	19.0059	18.5751	19.0908
P15735	364	PHKG2	NA	15.4442	15.7079
P16591	720	FER	20.0543	20.5912	20.392
P16591	591	FER	21.3917	21.7428	21.5556
P17252	197	PRKCA	18.511	NA	19.1677
P17252	199	PRKCA	NA	18.4125	NA
P17858	392	PFKL	17.7445	18.0718	17.8194
P19367	429	HK1	15.8432	15.7656	16.1065
P19525	416	EIF2AK2	21.1364	21.3059	25.7156
P19525	440	EIF2AK2	23.6939	22.9206	23.9192
P19525	296	EIF2AK2	21.4015	21.1602	21.5209
P19784	159	CSNK2A2	18.5953	18.4829	18.882
P21127	564	CDK11B	22.8196	22.8421	22.897
P22392	31	NME2	17.638	17.2492	17.97
P22392	26	NME2	18.0385	18.1155	18.7683
P22392	39	NME2	17.8473	17.6906	18.3866
P22392	124	NME2	15.4563	15.9215	15.713
P22392	12	NME2	20.6268	20.9745	21.1361
P22392	100	NME2	18.967	19.6715	19.3314
P23443	220	RPS6KB1	22.2415	22.9776	22.5692
P23458	718	JAK1	23.4777	24.6271	24.7694
P23919	19	DTYMK	19.6488	20.1455	20.2278
P24941	129	CDK2	24.9785	24.6172	24.9516
P24941	33	CDK2	20.1356	19.5352	19.6159
P25098	319	ADRBK1	15.2968	15.4119	NA
P27448	89	MARK3	21.3497	20.7956	21.357
P27707	34	DCK	20.5562	18.8806	19.9358
P28482	151	MAPK1	27.6189	28.31	28.2743
P30085	16	CMPK1	24.8483	24.9961	25.243
P30291	428	WEE1	17.3722	17.6499	18.299
P31749	163	AKT1	17.9595	17.844	17.7498
P34947	426	GRK5	NA	NA	20.1827
P34947	429	GRK5	NA	NA	20.1827
P41240	337	CSK	24.9092	25.296	24.5443
P41743	380	PRKCI	17.2813	16.4705	17.1255
P41743	283	PRKCI	17.7211	18.6369	18.3377
P42345	2166	MTOR	19.0955	19.473	19.2673
P42685	394	FRK	16.7957	18.241	17.2385
P42685	398	FRK	NA	17.8627	NA
P43250	313	GRK6	17.2396	17.8792	17.7209
P53779	191	MAPK10	21.636	22.3159	21.782
P45985	231	MAP2K4	25.5459	26.2063	25.942
P45985	260	MAP2K4	19.2613	19.5292	19.988
P45985	131	MAP2K4	21.5507	22.2464	21.8421
P46734	192	MAP2K3	21.8721	22.1822	21.5821
P46734	93	MAP2K3	20.5702	20.0799	20.0867
P46734	221	MAP2K3	18.4843	18.7089	18.441
P46734	228	MAP2K3	15.6914	NA	15.3107
P48426	234	PIP4K2A	21.3101	22.14	22.2263
P48729	138	CSNK1A1	20.2882	20.6302	20.3296
P49674	130	CSNK1E	19.3985	19.5793	19.2706
Q9BWU1	153	CDK19	22.1649	22.5138	22.7276
P49840	246	GSK3A	22.0447	22.4222	21.6011
P49841	183	GSK3B	21.3991	21.8538	21.9059
P50613	41	CDK7	17.3155	17.5299	17.0505
P50613	139	CDK7	22.4773	23.0568	22.3199
P50750	151	CDK9	18.9442	18.4177	19.0145
P51812	216	RPS6KA3	24.1377	24.469	23.9664
P51812	541	RPS6KA3	21.5851	22.0687	21.1743
P51812	457	RPS6KA3	19.1913	19.7979	18.8438
P51812	81	RPS6KA3	19.1803	19.3	19.308
P51955	143	NEK2	20.6926	20.1809	20.2777
P51956	131	NEK3	19.9755	20.5264	20.4122
P51957	133	NEK4	17.0448	18.2237	17.6496
P52564	181	MAP2K6	23.0705	23.4384	23.2764
P52564	82	MAP2K6	20.4459	20.2964	20.0372
P52564	210	MAP2K6	19.0874	19.9935	19.8256
P52564	217	MAP2K6	17.3376	17.8161	17.5448
P53350	82	PLK1	24.7689	23.8452	23.5949
P53350	178	PLK1	20.9827	18.9053	19.9467
P53350	589	PLK1	15.758	NA	NA
P54819	62	AK2	NA	NA	15.44
P54819	28	AK2	28.0211	27.6821	28.0343
P54819	181	AK2	NA	NA	15.0759
P54886	569	ALDH18A1	16.2395	NA	16.6782
P54886	76	ALDH18A1	16.4424	16.5109	16.616
P54886	432	ALDH18A1	17.2294	17.2748	17.2481
P60891	176	PRPS1	22.7098	22.6931	22.6675
P60891	235	PRPS1	18.7674	19.3974	18.4888
P67870	191	CSNK2B	17.0282	18.5052	18.3734
P68400	158	CSNK2A1	18.9746	19.1153	19.1118
P68400	329	CSNK2A1	16.6731	16.4197	17.4818
P68400	102	CSNK2A1	20.1981	20.3657	20.3263
P68400	247	CSNK2A1	19.7441	19.6184	19.3416
P78362	110	SRPK2	18.8925	19.0988	19.1257
P78362	523	SRPK2	16.103	NA	16.9
P78527	824	PRKDC	16.3437	NA	NA
P78527	828	PRKDC	16.4674	NA	16.7659
P78527	1407	PRKDC	17.6318	18.1748	18.1261
P78527	1412	PRKDC	15.721	15.5474	15.6671
P78527	1612	PRKDC	15.2808	15.8463	15.6203
P78527	2694	PRKDC	16.6413	17.1263	16.0211
P78527	3753	PRKDC	21.4569	21.7817	21.303
P78527	3631	PRKDC	15.7788	14.9818	16.1199
P78527	4023	PRKDC	24.7	24.1287	25.1182
P78527	1141	PRKDC	16.2668	16.1237	16.4715
P78527	2447	PRKDC	15.4587	16.0571	15.7587
P78527	1074	PRKDC	16.5079	16.8156	17.0521
P78527	2764	PRKDC	16.4066	16.8383	16.9754
P78527	3849	PRKDC	15.9699	16.8061	16.4945
P78527	3552	PRKDC	17.0518	16.9627	17.1059
P78527	117	PRKDC	NA	16.4262	16.4245
P78527	4014	PRKDC	19.1684	18.3915	18.4904
P78527	1057	PRKDC	16.5136	16.6967	16.3523
P78527	2928	PRKDC	16.2876	16.7127	16.8784
P78527	689	PRKDC	16.5638	NA	16.6866
Q00534	147	CDK6	19.6595	19.7319	19.344
Q00535	128	CDK5	25.4257	25.7469	25.6841
Q00535	33	CDK5	21.3539	21.2013	21.3148
Q00536	194	CDK16	18.2335	18.3205	18.3249
Q00537	315	CDK17	19.0173	19.2642	19.0534
Q01813	700	PFKP	16.1567	16.2467	16.2327
Q01813	625	PFKP	18.8976	19.1937	19.3406
Q01813	627	PFKP	NA	NA	16.9809
Q01813	759	PFKP	16.314	16.5308	16.8763
Q01813	139	PFKP	16.9838	16.6463	17.0027
Q01813	15	PFKP	19.0198	18.7164	19.172
Q01813	666	PFKP	19.1581	19.7221	19.7633
Q01813	688	PFKP	19.7391	20.3013	20.2221
Q01813	400	PFKP	18.1166	18.6762	18.2258
Q01813	109	PFKP	16.6833	16.9601	17.367
Q01813	395	PFKP	19.0195	18.9575	19.4291
P36507	196	MAP2K2	26.4119	26.9216	26.6839
P36507	101	MAP2K2	23.2439	23.1794	23.337
P36507	108	MAP2K2	14.7288	15.5138	16.1413
Q05397	583	PTK2	16.315	16.1291	NA
Q05397	454	PTK2	19.4513	19.6995	19.3252
Q05397	467	PTK2	19.966	19.5186	20.0769
Q05397	578	PTK2	17.4008	17.3322	17.2346
Q07912	158	TNK2	20.6988	21.1777	20.1731
Q12851	45	MAP4K2	19.14	19.8516	19.4563
Q12851	138	MAP4K2	15.1032	17.8814	NA
Q12852	396	MAP3K12	14.9269	17.113	16.6041
Q13043	59	STK4	19.2263	20.1875	19.3431
Q13131	40	PRKAA1	19.4696	19.2168	19.7928
Q13164	184	MAPK7	18.8048	NA	18.1509
Q13188	56	STK3	21.3024	22.048	21.6774
Q13233	1371	MAP3K1	18.95	18.0132	18.5674
Q13315	2585	ATM	17.642	17.8725	17.2413
Q13418	220	ILK	24.0778	24.3554	24.3562
Q13418	198	ILK	18.3413	17.8352	18.3962
Q13418	341	ILK	25.1756	24.8887	26.1143
Q13464	1036	ROCK1	19.4692	19.717	19.6817
Q13523	656	PRPF4B	19.8841	20.365	20.0157
Q13523	610	PRPF4B	NA	16.4071	NA
Q13523	817	PRPF4B	19.1292	19.2823	19.5233
Q13523	727	PRPF4B	18.2288	19.7364	19.8033
Q13523	111	PRPF4B	15.2627	16.1125	16.6538
Q13535	2327	ATR	19.5167	19.5673	18.3181
Q13546	396	RIPK1	16.1489	NA	17.0464
Q13555	43	CAMK2G	23.8558	23.7464	23.8936
Q13557	43	CAMK2D	26.4645	26.9602	27.1311
Q14004	839	CDK13	17.1272	16.9608	16.8538
Q14012	49	CAMK1	15.8935	16.3435	16.4002
Q9UHD2	137	TBK1	20.1941	20.7701	20.5039
Q15126	19	PMVK	20.7944	18.6105	NA
Q15126	22	PMVK	NA	19.9739	NA
Q15126	74	PMVK	17.8117	17.8806	17.7681
Q15126	48	PMVK	18.6729	19.0661	18.7117
Q15208	214	STK38	19.6055	20.7569	20.6343
Q15208	118	STK38	22.5392	23.1239	23.2392
Q15418	210	RPS6KA1	22.3942	23.0038	22.2429
Q15418	537	RPS6KA1	19.9775	21.4648	19.6743
Q15759	15	MAPK11	NA	17.5164	18.806
Q15831	178	STK11	NA	NA	15.1959
Q16512	628	PKN1	16.9928	17.3081	18.3074
Q16539	15	MAPK14	20.0451	20.61	20.2432
Q16584	243	MAP3K11	21.683	21.828	21.9861
Q16644	57	MAPKAPK3	NA	NA	15.1107
Q2TB90	433	HKDC1	NA	14.9491	15.8589
Q2TB90	94	HKDC1	15.9809	16.6889	16.8331
Q2TB90	102	HKDC1	NA	NA	15.042
Q4G0N4	304	NADK2	18.4064	18.5426	18.2461
Q4G0N4	76	NADK2	19.1949	18.7327	18.2148
Q5TCX8	265	MLK4	17.8384	19.373	18.8126
Q6P0Q8	637	MAST2	17.8968	18.5661	18.392
Q6P3R8	22	NEK5	NA	NA	14.807
Q6PHR2	44	ULK3	17.5607	18.0907	17.7361
Q6PHR2	139	ULK3	21.5767	21.9134	21.4467
Q6SA08	60	TSSK4	15.66	15.9305	20.8533
Q6ZN16	775	MAP3K15	17.209	16.7272	17.1743
Q7KZI7	82	MARK2	NA	21.7769	NA
Q7L7X3	314	TAOK1	16.9397	17.6035	17.3415
Q86SG6	157	NEK8	17.8139	17.9257	17.9149
Q86UE8	491	TLK2	20.794	20.9151	20.0757
Q86UX6	218	STK32C	17.6587	18.6547	18.6192
Q8IU85	52	CAMK1D	21.9344	22.8549	22.7058
Q8IVH8	138	MAP4K3	22.448	22.6062	22.8025
Q8IVH8	45	MAP4K3	19.0009	19.3884	19.0386
Q8IVS8	217	GLYCTK	NA	17.0674	15.9102
Q8IW45	70	CARKD	19.615	21.0537	20.4547
Q8N5S9	277	CAMKK1	17.3371	18.453	17.8446
Q8NB16	230	MLKL	19.9831	20.7761	20.088
Q8NB16	367	MLKL	NA	21.6085	21.4124
Q8NB16	331	MLKL	19.1397	18.968	19.2976
Q8NFU5	62	IPMK	17.4681	18.1677	16.8817
Q8TBX8	241	PIP4K2C	19.8981	19.8734	20.0729
Q8TBX8	101	PIP4K2C	19.4004	19.3079	19.6598
Q8TBX8	152	PIP4K2C	22.8152	23.4718	22.8283
Q8TD19	178	NEK9	20.5834	21.2723	20.9818
Q8TD19	199	NEK9	22.1648	22.5	22.3041
Q8TD19	81	NEK9	18.9898	18.6746	18.8166
Q8TDX7	63	NEK7	19.8963	20.5375	20.5229
Q8TDX7	163	NEK7	22.7323	23.0151	23.0643
Q92551	278	IP6K1	16.4561	15.675	16.4325
Q96BR1	191	SGK3	17.1423	17.7596	NA
Q96GD4	202	AURKB	17.868	16.735	16.9036
Q96GD4	106	AURKB	17.5538	NA	NA
Q96GX5	72	MASTL	18.8061	18.9038	18.9439
Q96GX5	158	MASTL	21.3709	21.3185	21.084
Q96GX5	48	MASTL	21.3116	20.7992	21.1384
Q96GX5	62	MASTL	20.0203	19.3647	19.5977
Q96L34	88	MARK4	18.3871	18.6968	18.8624
Q96M32	380	AK7	16.835	NA	17.4199
Q96PY6	130	NEK1	18.5506	18.8471	18.8387
Q96Q15	2134	SMG1	NA	22.1829	22.4032
Q96RG2	314	PASK	15.916	14.9891	NA
Q96RR4	314	CAMKK2	16.528	17.69	16.8213
Q96S44	40	TP53RK	23.5713	23.8577	23.8669
Q96SB4	109	SRPK1	19.0021	19.0988	19.2736
Q96SB4	215	SRPK1	19.5907	19.5664	19.9469
Q96SB4	4	SRPK1	15.6794	15.3488	15.8378
Q99640	139	PKMYT1	16.2343	15.3212	15.7553
Q99986	5	VRK1	18.0841	17.6868	18.2578
Q9BTU6	141	PI4K2A	16.9637	15.5015	16.1354
Q9BTU6	165	PI4K2A	17.9731	17.2432	17.3077
Q9BZL6	580	PRKD2	19.1998	19.3558	19.4313
Q9BZL6	676	PRKD2	20.6346	20.7427	21.0051
Q9C098	479	DCLK3	14.8122	19.5057	19.1675
Q9H093	177	NUAK2	15.8954	NA	16.0145
Q9H093	81	NUAK2	19.5013	19.2297	19.2309
Q9H2G2	157	SLK	25.8595	25.7708	25.953
Q9H2G2	63	SLK	20.7748	21.0106	20.7666
Q9H2G2	839	SLK	17.2647	17.5345	17.6516
Q9H2G2	775	SLK	15.9505	15.9066	15.8051
Q9H2K8	439	TAOK3	NA	NA	14.5679
Q9H477	54	RBKS	21.9675	21.4475	21.5888
Q9H4A3	233	WNK1	18.0776	17.4956	17.6802
Q9H4A3	375	WNK1	23.2628	23.2056	22.9325
Q9H8X2	209	IPPK	19.099	18.3679	18.7534
Q9HA64	41	FN3KRP	15.9167	NA	15.9972
Q9HA64	45	FN3KRP	16.592	16.8004	16.7367
Q9NRM7	793	LATS2	17.1012	18.4	17.7818
Q9NRM7	697	LATS2	17.0124	18.1274	17.6684
Q9NVE7	171	PANK4	17.9221	18.1544	18.1783
Q9NWW6	16	NMRK1	18.2075	18.9869	18.3121
Q9NWZ3	313	IRAK4	22.9104	23.0967	23.1364
Q9NYL2	46	ZAK	20.8128	21.1391	21.0548
Q9NYV4	861	CDK12	18.926	18.625	18.5154
Q9NZJ5	939	EIF2AK3	20.1386	20.0725	19.5749
Q9P289	146	STK26	23.7719	23.7896	24.1368
Q9P289	175	STK26	18.035	18.0343	18.1666
Q9P2K8	850	EIF2AK4	19.2608	20.3761	19.8155
Q9P2K8	619	EIF2AK4	18.8684	19.0143	18.9651
Q9UBS0	196	RPS6KB2	21.1616	21.9727	21.6192
Q9UHH9	145	IP6K2	NA	NA	18.6124
Q9UIJ7	20	AK3	17.1111	16.1705	16.793
Q9UIJ7	80	AK3	18.845	19.4607	19.4145
Q9UKE5	155	TNIK	22.8606	23.2408	23.246
Q9UKI8	485	TLK1	21.2534	20.5262	21.0418
Q9UKI8	588	TLK1	17.6648	17.6538	17.7926
Q9UL54	153	TAOK2	23.0256	22.0616	23.1574
Q9Y243	161	AKT3	17.1991	18.3466	17.0217
Q9Y2H1	215	STK38L	17.96	18.6059	18.2932
Q9Y2H1	119	STK38L	19.6329	19.832	19.8975
Q9Y2I7	1861	PIKFYVE	20.9476	19.7586	20.0108
Q9Y2U5	485	MAP3K2	22.5978	22.7785	23.2567
Q9Y2U5	506	MAP3K2	17.9026	18.0429	18.1516
Q9Y2U5	446	MAP3K2	19.0352	18.7729	19.4192
Q9Y4K4	142	MAP4K5	23.7356	23.3748	24.2813
Q9Y4K4	609	MAP4K5	16.3287	16.5887	16.9156
Q9Y6E0	158	STK24	25.5837	25.6149	25.8762
Q9Y6M4	164	CSNK1G3	17.3264	17.7588	17.4139
Q9Y6R4	1465	MAP3K4	20.2712	19.726	20.6646

## Sheet: Calu1
Leading Proteins	Positions	Gene Symbol	Calu1 DMSO Log2	Calu1 AZD6244 Log2	Calu1 MEK162 Log2
O00418	238	EEF2K	18.9081	18.8108	19.188
O00764	119	PDXK	18.9356	NA	19.776
O14733	245	MAP2K7	16.7696	17.0421	16.7991
O14757	445	CHEK1	22.3877	21.7864	21.8906
O14920	147	IKBKB	19.043	20.0087	20.0204
O14965	258	AURKA	22.973	22.2037	22.1806
O14965	162	AURKA	17.1496	17.5083	NA
O15021	698	MAST4	19.6436	19.6447	19.3596
O15111	146	CHUK	NA	17.7258	17.7867
O15530	465	PDPK1	16.4732	16.5085	16.4254
O43252	171	PAPSS1	16.8534	16.897	17.414
O60285	180	NUAK1	15.6265	NA	15.3348
O60307	492	MAST3	19.3922	20.0773	19.626
O75116	216	ROCK2	NA	NA	16.4264
O75116	1065	ROCK2	17.1827	17.9423	17.9743
O75131	184	CPNE3	17.6154	NA	17.9399
O75385	140	ULK1	19.3759	20.467	20.2194
O75460	690	ERN1	20.0248	19.8211	19.494
O94804	159	STK10	23.9509	24.2734	24.0521
O94804	65	STK10	17.5263	17.719	17.5549
O94921	164	CDK14	NA	15.5547	15.5622
O95340	161	PAPSS2	16.944	16.751	17.0789
O95747	289	OXSR1	15.8093	16.2152	15.932
O95819	155	MAP4K4	24.4093	24.0549	24.0059
O95835	734	LATS1	19.6747	19.1813	19.1806
O95835	830	LATS1	19.3131	19.4052	19.2487
O95835	739	LATS1	18.942	19.1434	19.17
O96017	349	CHEK2	17.5741	17.6893	17.6093
O96017	249	CHEK2	17.3273	17.5315	17.4484
P42684	446	ABL2	16.917	17.8205	17.7635
P00558	48	PGK1	20.5579	19.7902	20.3118
P00558	279	PGK1	20.8099	20.8629	20.5231
P00558	192	PGK1	19.8411	19.3299	19.6023
P00558	184	PGK1	20.2912	19.5661	19.7238
P00558	141	PGK1	20.5777	20.9619	20.924
P00558	272	PGK1	18.0979	17.5399	17.5895
P00558	131	PGK1	19.0242	20.0514	19.099
P00558	353	PGK1	18.9008	18.1683	18.4938
P00558	323	PGK1	17.834	17.7597	18.0696
P00558	11	PGK1	18.1631	18.4304	17.8969
P00558	91	PGK1	18.9866	20.0188	19.7796
P00558	75	PGK1	20.5313	20.7415	21.1196
P00558	30	PGK1	20.814	20.9747	20.6771
P00558	264	PGK1	18.2548	17.7016	18.0058
P00558	406	PGK1	17.4335	17.4534	19.0749
P00568	21	AK1	24.2423	23.5552	24.4528
P04183	203	TK1	18.3587	17.7508	17.5803
P04183	32	TK1	19.2553	17.0806	18.4796
P04183	220	TK1	18.572	17.419	18.1337
P06493	130	CDK1	21.383	22.3158	22.0884
P06493	56	CDK1	16.0323	16.1268	16.153
P06493	33	CDK1	16.4932	NA	15.4881
P06493	201	CDK1	NA	NA	15.7514
P06493	245	CDK1	NA	NA	14.712
P07205	106	PGK2	18.4113	18.717	18.5422
P07205	91	PGK2	18.1952	18.1965	18.0298
P07205	388	PGK2	19.4558	19.3681	19.7852
P07948	275	LYN	20.0679	19.9804	20.2586
P10398	282	ARAF	NA	20.2735	20.2118
P11908	176	PRPS2	17.1585	NA	NA
P11908	235	PRPS2	18.103	19.1187	18.5204
P14618	367	PKM	23.2094	23.0522	23.3997
P14618	322	PKM	20.3187	20.4589	21.069
P14618	433	PKM	20.7436	20.6608	20.8857
P14618	66	PKM	20.8564	20.7547	20.9139
P14618	475	PKM	19.8786	19.4019	19.5799
P14618	266	PKM	16.3677	16.3901	16.3436
P14618	270	PKM	21.1764	21.459	21.3087
P14618	186	PKM	20.808	20.9863	20.6279
P14618	188	PKM	21.4611	21.4546	21.405
P14618	247	PKM	17.6829	18.1445	17.8345
P14618	505	PKM	18.0014	18.024	19.2512
P14618	89	PKM	19.4202	20.607	19.9391
P14618	166	PKM	19.0041	18.7639	19.0523
P14618	115	PKM	22.8169	22.4539	22.4432
P14618	125	PKM	19.6527	20.0489	19.9957
P14618	498	PKM	19.136	18.3504	19.2824
P15056	578	BRAF	21.7391	22.14	21.5586
P15735	53	PHKG2	20.5918	21.5426	21.3129
P15735	364	PHKG2	18.6063	18.2066	18.5032
P16591	720	FER	21.0246	20.4184	20.7469
P16591	591	FER	20.7851	21.0724	20.7757
P17252	197	PRKCA	17.6967	17.7583	17.6514
P17858	392	PFKL	NA	15.372	NA
P19367	429	HK1	NA	16.1516	16.4941
P19525	416	EIF2AK2	25.1175	25.1125	25.0399
P19525	440	EIF2AK2	21.0327	21.9414	21.2342
P19525	296	EIF2AK2	17.7571	17.9817	17.8638
P19784	159	CSNK2A2	20.241	20.3949	20.1233
P19784	84	CSNK2A2	NA	NA	16.5635
P21127	564	CDK11B	19.9147	20.2697	19.7855
P22392	135	NME2	17.277	16.8397	17.2985
P22392	31	NME2	19.0814	19.1058	19.1715
P22392	26	NME2	19.3446	19.6576	19.5535
P22392	39	NME2	19.0975	19.2171	19.5783
P22392	124	NME2	17.1558	16.7264	16.8735
P22392	12	NME2	20.9561	20.9669	20.8493
P22392	100	NME2	20.4013	20.2085	20.2405
P23443	220	RPS6KB1	22.7431	23.0661	23.1082
P23458	718	JAK1	21.1235	22.3685	22.2177
P23919	19	DTYMK	19.8465	19.8747	19.9766
P24941	129	CDK2	23.8905	23.4334	23.2034
P24941	33	CDK2	17.0663	16.489	16.1394
P27448	89	MARK3	20.5688	20.4952	20.4674
P27707	34	DCK	19.2213	17.4587	19.2032
P28482	151	MAPK1	28.1264	27.8605	28.2377
P30085	16	CMPK1	23.7826	24.5782	25.2195
P31749	163	AKT1	18.1207	18.4746	18.1435
P34947	426	GRK5	18.9883	19.0011	19.5429
P34947	429	GRK5	18.9883	19.0011	19.5429
P41240	337	CSK	25.0688	25.5126	25.0389
P41743	380	PRKCI	NA	NA	14.8598
P41743	283	PRKCI	16.4067	16.3792	16.4588
P42345	2166	MTOR	17.9602	17.9715	17.9139
P42685	394	FRK	16.015	17.269	16.9331
P53779	191	MAPK10	20.2265	20.3321	20.1921
P45985	231	MAP2K4	25.6209	25.6264	25.492
P45985	260	MAP2K4	19.0172	18.7479	18.5379
P45985	131	MAP2K4	21.2301	21.9688	21.7076
P46734	192	MAP2K3	22.095	22.1649	22.0439
P46734	93	MAP2K3	18.3928	19.2051	19.5582
P46734	221	MAP2K3	NA	15.8854	17.0877
P46734	228	MAP2K3	15.9999	NA	15.2098
P48426	234	PIP4K2A	21.9837	21.9901	21.743
P48729	138	CSNK1A1	21.2837	21.3414	21.3145
P49674	130	CSNK1E	19.1772	19.4941	19.4469
Q9BWU1	153	CDK19	19.2017	19.6893	19.542
P49840	246	GSK3A	23.3217	23.3202	23.0397
P49841	183	GSK3B	22.2791	22.3147	22.4215
P50613	139	CDK7	20.6956	18.6157	20.2723
P50750	151	CDK9	17.7215	17.0073	17.4346
P51812	216	RPS6KA3	24.1158	23.9018	23.5386
P51812	541	RPS6KA3	19.8209	19.2578	19.6807
P51812	81	RPS6KA3	20.7294	20.8117	20.7599
P51955	143	NEK2	18.5864	18.0788	18.1022
P51956	131	NEK3	18.7413	18.4368	18.5425
P51957	133	NEK4	18.3219	17.7531	17.7111
P52564	181	MAP2K6	23.917	23.9869	23.6626
P52564	82	MAP2K6	18.6082	18.7918	18.53
P52564	210	MAP2K6	NA	NA	16.4083
P52564	217	MAP2K6	17.9679	17.2463	17.9407
P53350	82	PLK1	24.4108	24.2528	23.9202
P53350	178	PLK1	20.6387	18.7833	19.839
P54819	62	AK2	15.1544	NA	NA
P54819	28	AK2	26.6946	26.3057	26.933
P54819	181	AK2	NA	14.9461	14.9314
P54886	76	ALDH18A1	15.7095	16.863	16.1595
P60891	176	PRPS1	17.381	NA	16.3976
P60891	235	PRPS1	18.2929	18.3062	18.8627
P68400	158	CSNK2A1	19.2827	19.8502	19.5963
P68400	329	CSNK2A1	15.1586	16.0236	NA
P68400	102	CSNK2A1	19.302	19.6631	19.6845
P68400	247	CSNK2A1	NA	18.22	18.1535
P78362	110	SRPK2	18.1847	17.9929	18.263
P78527	824	PRKDC	15.2764	15.3234	16.0723
P78527	828	PRKDC	16.9921	16.4994	17.409
P78527	1407	PRKDC	NA	15.8208	16.5465
P78527	2694	PRKDC	NA	NA	17.0166
P78527	2738	PRKDC	16.1941	NA	16.6202
P78527	3753	PRKDC	NA	15.0772	NA
P78527	3631	PRKDC	NA	14.4887	15.8112
P78527	4023	PRKDC	21.4222	20.1766	21.2722
P78527	1141	PRKDC	NA	15.2017	NA
P78527	3257	PRKDC	15.8179	16.5702	16.0066
P78527	2447	PRKDC	15.2246	15.2042	15.1101
P78527	1074	PRKDC	NA	15.2602	NA
P78527	2764	PRKDC	15.7863	15.4466	15.7421
P78527	3849	PRKDC	16.1799	NA	NA
P78527	3552	PRKDC	15.8674	15.803	15.8839
P78527	117	PRKDC	NA	15.7981	15.7957
P78527	1057	PRKDC	16.954	16.6932	16.8122
P78527	2928	PRKDC	NA	NA	15.317
P78527	689	PRKDC	NA	15.8839	15.0884
Q00534	147	CDK6	16.0829	NA	NA
Q00535	128	CDK5	25.1798	25.3283	25.3096
Q00535	33	CDK5	18.9322	19.6788	19.4661
Q01813	700	PFKP	16.4457	15.7311	16.4946
Q01813	625	PFKP	18.7255	18.5537	18.7824
Q01813	627	PFKP	16.381	15.9145	15.5644
Q01813	759	PFKP	15.5583	15.7269	15.6264
Q01813	139	PFKP	16.5356	15.9612	17.0165
Q01813	15	PFKP	17.6814	18.2137	18.1907
Q01813	666	PFKP	18.9247	18.322	18.4277
Q01813	688	PFKP	18.6446	19.0208	19.1558
Q01813	400	PFKP	18.3736	18.6609	18.4007
Q01813	109	PFKP	17.5659	17.2289	17.4431
Q01813	395	PFKP	19.2711	18.435	18.9141
P36507	196	MAP2K2	27.036	26.2596	27.146
P36507	101	MAP2K2	23.5077	23.3767	23.1283
Q05397	454	PTK2	17.4318	NA	NA
Q05397	467	PTK2	17.7431	17.3734	17.715
Q05397	578	PTK2	16.3533	15.5182	15.3053
Q07912	158	TNK2	18.9124	19.3442	19.0277
Q12851	45	MAP4K2	16.9003	16.9258	17.2222
Q12851	138	MAP4K2	19.0305	19.0199	19.4474
Q12852	238	MAP3K12	NA	16.8905	NA
Q13043	59	STK4	19.849	19.8556	20.292
Q13131	40	PRKAA1	18.0409	19.232	18.6576
Q13153	135	PAK1	NA	16.281	NA
Q13188	56	STK3	20.807	21.1628	21.0188
Q13418	220	ILK	21.1006	21.5174	21.2469
Q13418	198	ILK	NA	NA	15.1482
Q13418	341	ILK	25.7245	23.9904	25.7772
Q13464	1036	ROCK1	20.6595	20.7351	20.6654
Q13523	656	PRPF4B	20.4468	20.6093	20.1839
Q13523	727	PRPF4B	14.9317	17.0611	17.168
Q13535	2327	ATR	21.0843	20.6821	20.3992
Q13546	396	RIPK1	NA	15.896	15.7221
Q13554	43	CAMK2B	NA	15.6074	NA
Q13555	43	CAMK2G	21.8872	22.0615	21.9708
Q13557	43	CAMK2D	24.1206	24.4661	24.5122
Q14004	839	CDK13	17.1099	NA	NA
Q14012	49	CAMK1	NA	15.183	15.4752
Q9UHD2	137	TBK1	NA	17.5707	17.5901
Q15126	48	PMVK	17.7475	17.8927	17.2288
Q15208	214	STK38	NA	18.5805	18.0638
Q15208	118	STK38	20.3132	21.4826	21.2316
Q15418	210	RPS6KA1	21.6325	22.3453	22.083
Q15418	537	RPS6KA1	19.0337	19.2694	19.2775
Q15831	178	STK11	20.298	20.3454	20.1076
Q16566	166	CAMK4	19.1452	17.2285	17.1187
Q16584	243	MAP3K11	20.7518	20.8393	20.7351
Q2TB90	94	HKDC1	NA	15.1696	NA
Q4G0N4	304	NADK2	16.021	15.7526	15.8965
Q4G0N4	76	NADK2	15.2822	16.6018	16.3855
Q5TCX8	265	MLK4	NA	17.4521	16.1237
Q6P0Q8	637	MAST2	18.9313	18.4908	18.8026
Q6PHR2	44	ULK3	17.0495	16.8953	16.8103
Q6PHR2	139	ULK3	22.8988	22.9512	23.3449
Q6SA08	60	TSSK4	NA	21.4041	NA
Q7KZI7	82	MARK2	20.7242	21.4611	20.8188
Q7L7X3	563	TAOK1	NA	NA	17.1087
Q7L7X3	314	TAOK1	NA	18.2673	18.2277
Q86SG6	157	NEK8	14.9216	NA	15.552
Q86UE8	491	TLK2	17.5338	17.8881	17.3155
Q86UX6	218	STK32C	NA	16.9393	17.0186
Q8IU85	52	CAMK1D	21.1288	20.7648	20.6807
Q8IVH8	138	MAP4K3	21.9834	21.9642	21.7047
Q8IVH8	45	MAP4K3	17.7036	17.1425	17.4887
Q8IW45	70	CARKD	21.3408	21.2962	21.352
Q8N5S9	277	CAMKK1	NA	15.6461	NA
Q8NB16	230	MLKL	20.3367	20.625	20.5457
Q8NB16	299	MLKL	18.5702	NA	18.4617
Q8NB16	367	MLKL	NA	20.5491	20.4465
Q8NB16	372	MLKL	17.765	17.3007	17.867
Q8NB16	331	MLKL	15.9118	15.5015	15.8178
Q8NFU5	62	IPMK	NA	16.2684	16.0615
Q8TBX8	241	PIP4K2C	16.8521	17.2229	17.3235
Q8TBX8	99	PIP4K2C	17.2274	17.0066	17.5935
Q8TBX8	101	PIP4K2C	21.189	20.7862	21.6523
Q8TBX8	152	PIP4K2C	NA	18.8364	18.5044
Q8TD19	178	NEK9	19.8182	20.0755	19.7209
Q8TD19	199	NEK9	22.0466	21.7964	21.9969
Q8TDX7	63	NEK7	20.2385	20.0639	19.8111
Q8TDX7	163	NEK7	22.7393	23.2286	22.8464
Q96BR1	191	SGK3	16.3854	16.7009	16.6162
Q96GD4	202	AURKB	15.7716	15.6714	NA
Q96GX5	72	MASTL	17.5475	17.4632	17.8553
Q96GX5	158	MASTL	19.9493	19.8855	19.8266
Q96GX5	48	MASTL	20.8774	20.3394	20.6295
Q96GX5	62	MASTL	19.1067	18.9834	19.0733
Q96J77	113	TPD52L3	NA	15.5765	NA
Q96L34	88	MARK4	15.2555	15.827	15.8958
Q96M32	380	AK7	18.835	18.5418	19.1008
Q96PY6	130	NEK1	17.8669	17.5438	17.7382
Q96RG2	314	PASK	16.0953	15.0051	NA
Q96RG2	295	PASK	NA	NA	17.3396
Q96RR4	314	CAMKK2	16.0516	16.0737	15.9727
Q96S44	40	TP53RK	24.1132	24.3224	24.4299
Q96SB4	109	SRPK1	18.1847	18.1223	18.263
Q96SB4	215	SRPK1	19.0027	19.4167	19.0425
Q96SB4	4	SRPK1	16.7065	16.2201	16.5244
Q99986	5	VRK1	NA	NA	16.3726
Q9BTU6	165	PI4K2A	NA	NA	15.6102
Q9BZL6	580	PRKD2	17.5362	18.8675	17.8327
Q9BZL6	676	PRKD2	NA	NA	19.622
Q9C098	479	DCLK3	16.4835	18.3429	16.5299
Q9H093	81	NUAK2	18.3112	17.7098	17.7963
Q9H2G2	157	SLK	25.1651	25.042	24.9653
Q9H2G2	63	SLK	18.1184	18.7185	18.2836
Q9H2G2	839	SLK	NA	15.3739	15.8457
Q9H2G2	775	SLK	NA	15.8191	NA
Q9H2K8	439	TAOK3	17.8144	18.2967	18.2864
Q9H2K8	310	TAOK3	16.0966	15.9391	16.0151
Q9H477	54	RBKS	21.3069	20.6296	21.6303
Q9H4A3	233	WNK1	15.9525	14.8938	15.975
Q9H4A3	375	WNK1	21.2985	20.853	21.1322
Q9HA64	41	FN3KRP	15.8368	15.8066	16.2713
Q9HA64	45	FN3KRP	17.2968	17.0433	16.7518
Q9NRM7	793	LATS2	15.0191	15.9232	15.9171
Q9NRM7	697	LATS2	NA	16.5263	16.3141
Q9NVE7	171	PANK4	18.8038	19.2067	18.8462
Q9NWW6	16	NMRK1	16.3956	17.6888	17.1658
Q9NWZ3	313	IRAK4	21.854	21.8159	21.9255
Q9NYL2	46	ZAK	18.2649	18.3906	NA
Q9NYV4	861	CDK12	18.5101	17.437	17.4905
Q9NZJ5	939	EIF2AK3	19.0625	19.2193	19.0062
Q9P289	146	STK26	22.3168	22.3612	22.4775
Q9P2K8	850	EIF2AK4	18.9149	20.1543	19.6397
Q9P2K8	619	EIF2AK4	17.3061	17.6981	17.5398
Q9UBS0	196	RPS6KB2	21.7666	22.2603	22.2172
Q9UIJ7	20	AK3	15.9149	14.6183	16.0848
Q9UK32	200	RPS6KA6	15.9494	NA	NA
Q9UKE5	155	TNIK	24.4103	24.0636	24.0196
Q9UKI8	485	TLK1	17.1049	18.4692	18.2417
Q9UKI8	588	TLK1	NA	NA	16.5159
Q9UL54	153	TAOK2	20.8507	20.5686	20.9139
Q9Y243	161	AKT3	18.2758	18.8947	18.4837
Q9Y2H1	215	STK38L	16.5453	16.5828	16.3424
Q9Y2H1	119	STK38L	17.6181	19.0919	18.6739
Q9Y2I7	1861	PIKFYVE	17.4892	17.9864	17.4332
Q9Y2U5	485	MAP3K2	23.1786	23.0973	23.2076
Q9Y2U5	506	MAP3K2	17.3325	17.3739	17.5567
Q9Y2U5	446	MAP3K2	17.9078	17.5027	18.2137
Q9Y4K4	142	MAP4K5	22.8542	23.4112	23.0451
Q9Y4K4	609	MAP4K5	17.4045	17.7942	17.2929
Q9Y4K4	49	MAP4K5	15.6842	20.1986	16.0674
Q9Y6E0	158	STK24	24.2679	24.4994	24.4486
Q9Y6M4	164	CSNK1G3	17.6133	18.0581	17.7551
Q9Y6R4	1465	MAP3K4	21.9598	21.2057	21.7321
Q9Y6R4	1372	MAP3K4	17.851	17.2651	18.2167

## Sheet: Calu6
Leading Proteins	Positions	Gene Symbol	Calu6 DMSO Log2	Calu6 AZD6244 Log2	Calu6 MEK162 Log2
P42356	1742	PI4KA	19.6247	19.8655	19.8621
O00418	170	EEF2K	16.844	16.1839	16.2385
O00418	238	EEF2K	21.2339	20.8653	20.789
O00764	119	PDXK	17.8896	NA	NA
O14733	245	MAP2K7	16.3806	NA	16.1318
O14757	132	CHEK1	17.7995	17.3603	17.4498
O14757	445	CHEK1	21.6047	21.3517	21.0546
O14874	245	BCKDK	18.6115	18.7649	18.5002
O14920	147	IKBKB	20.1788	19.9949	19.8542
O14965	258	AURKA	23.5617	22.8512	22.7018
O15021	698	MAST4	16.3568	16.596	16.9501
O15111	146	CHUK	20.2759	18.7321	18.3705
P53778	155	MAPK12	19.1805	18.4789	18.3127
O15530	465	PDPK1	17.315	16.3186	15.982
O43252	171	PAPSS1	17.5303	17.0892	16.9404
O60285	180	NUAK1	18.1508	18.8466	19.0933
O60307	492	MAST3	19.9343	19.9821	19.8194
O75116	216	ROCK2	17.4789	17.8907	17.9313
O75116	1065	ROCK2	18.481	18.8603	18.6108
O75131	184	CPNE3	19.5718	20.1589	20.0687
O75385	140	ULK1	16.6496	16.8797	17.9367
O75460	690	ERN1	20.6854	20.1251	19.8253
O75582	179	RPS6KA5	19.5272	19.3508	19.7594
O94804	159	STK10	26.6768	26.3679	26.4967
O94804	65	STK10	20.7882	20.5788	20.3789
O94804	574	STK10	16.1314	15.3059	15.0736
O94921	164	CDK14	18.2879	18.1779	18.235
O95340	161	PAPSS2	16.671	16.5696	16.3754
O95747	289	OXSR1	15.9978	15.8154	14.7964
O95819	155	MAP4K4	24.4436	25.0847	25.1384
O95835	734	LATS1	19.9325	20.4144	20.0822
O95835	830	LATS1	17.9095	17.6204	18.5463
O95835	739	LATS1	17.4567	17.6679	17.4419
O96017	349	CHEK2	20.312	20.0084	19.8181
O96017	249	CHEK2	18.6484	18.8842	18.7309
P42684	446	ABL2	17.9779	18.0951	18.3574
P00558	48	PGK1	18.7577	18.2205	17.9867
P00558	279	PGK1	19.1296	18.9461	18.6387
P00558	192	PGK1	18.2381	14.7169	17.7284
P00558	184	PGK1	17.74	17.2581	17.6248
P00558	141	PGK1	19.0657	18.7935	18.7752
P00558	131	PGK1	18.863	18.9439	18.4232
P00558	353	PGK1	17.0109	17.1542	17.1294
P00558	323	PGK1	15.9415	15.6596	15.8586
P00558	11	PGK1	NA	NA	14.3494
P00558	91	PGK1	17.5794	17.0985	16.2929
P00558	75	PGK1	19.8504	19.6983	19.5597
P00558	30	PGK1	19.2866	19.5346	19.3165
P00558	264	PGK1	16.8733	NA	16.8835
P00558	406	PGK1	18.2829	18.6917	18.3374
P00568	21	AK1	25.2297	25.2677	25.1839
P04183	203	TK1	15.9057	15.3113	NA
P04183	32	TK1	17.6415	16.4218	16.0697
P04183	220	TK1	17.0231	NA	NA
P06493	130	CDK1	25.7966	25.4124	25.4711
P06493	56	CDK1	17.7663	17.22	16.9732
P06493	33	CDK1	21.335	20.804	20.6524
P06493	201	CDK1	19.9705	18.8939	19.03
P06493	245	CDK1	16.1855	15.7484	NA
P07205	91	PGK2	15.4199	NA	15.5939
P07205	388	PGK2	18.1377	18.0063	18.3209
P07948	275	LYN	19.285	19.417	19.3519
P08237	615	PFKM	16.0553	15.8627	16.5135
P08237	678	PFKM	15.836	15.9467	15.6506
P11802	142	CDK4	18.2703	17.2502	17.1555
P11908	176	PRPS2	20.1426	19.7828	19.7405
P11908	235	PRPS2	17.4545	17.3415	17.5989
P12277	307	CKB	15.9719	16.1216	15.9391
P12277	11	CKB	16.8225	16.709	16.9498
P12277	196	CKB	19.7196	19.5079	18.9663
P12532	331	CKMT1A; CKMT1B	16.3936	16.9974	17.0975
P12532	343	CKMT1A; CKMT1B	17.015	17.1097	16.9368
P12532	139	CKMT1A; CKMT1B	15.7327	16.3894	NA
P14618	367	PKM	22.6037	22.4521	21.1472
P14618	322	PKM	17.789	17.5259	18.8558
P14618	433	PKM	20.2109	20.0772	19.3529
P14618	66	PKM	20.8668	19.85	20.1891
P14618	266	PKM	14.4759	NA	NA
P14618	270	PKM	20.7498	20.582	20.7075
P14618	186	PKM	20.2572	19.961	20.0389
P14618	188	PKM	20.5277	20.2957	20.3897
P14618	247	PKM	17.2245	17.4885	17.1297
P14618	505	PKM	19.9778	19.7762	20.01
P14618	89	PKM	20.4548	20.1099	19.9251
P14618	166	PKM	17.4489	16.7327	16.9991
P14618	115	PKM	22.0387	22.0474	21.5679
P14618	125	PKM	19.6678	19.3074	19.5925
P14618	498	PKM	17.1225	16.653	16.8177
P15056	578	BRAF	21.1625	21.3107	22.1611
P15735	53	PHKG2	19.2276	18.8514	19.5047
P15735	364	PHKG2	15.4234	15.5498	NA
P16591	720	FER	19.5819	19.8035	20.0316
P16591	591	FER	20.91	21.1988	21.3432
P17252	197	PRKCA	NA	NA	19.4639
P17252	199	PRKCA	18.7323	NA	NA
P17858	392	PFKL	16.6538	17.035	17.1377
P19367	429	HK1	17.717	17.7866	17.9562
P19525	416	EIF2AK2	26.4886	26.1879	26.0607
P19525	440	EIF2AK2	23.034	23.709	23.1557
P19525	296	EIF2AK2	21.026	20.9308	20.8881
P19784	159	CSNK2A2	18.7781	19.2414	19.5136
P21127	564	CDK11B	23.6511	23.5497	23.3929
P22392	135	NME2	17.5497	NA	17.3917
P22392	31	NME2	17.1899	17.0816	16.9392
P22392	26	NME2	17.9943	18.0089	18.1068
P22392	39	NME2	17.5268	17.0366	17.2734
P22392	124	NME2	14.7721	14.8733	NA
P22392	12	NME2	20.3245	20.453	20.4769
P22392	100	NME2	18.6093	18.4438	17.9308
P23443	220	RPS6KB1	21.8714	21.7232	21.3967
P23458	718	JAK1	20.969	21.0135	21.1496
P23919	19	DTYMK	21.7768	21.1583	20.5283
P24941	129	CDK2	25.4685	25.1986	24.7008
P24941	33	CDK2	20.7061	20.5125	20.4948
P25098	319	ADRBK1	16.4998	16.5358	16.4116
P27144	18	AK4	15.6621	NA	NA
P27448	89	MARK3	20.0083	20.3846	NA
P27707	34	DCK	20.3879	20.09	20.817
P28482	151	MAPK1	28.2705	28.6903	28.3164
P30085	16	CMPK1	25.9059	25.3009	25.0559
P30291	428	WEE1	18.6453	18.8825	18.3941
P31749	163	AKT1	18.1456	18.6979	18.9144
P34947	426	GRK5	NA	19.4324	NA
P34947	429	GRK5	NA	19.4324	NA
P41240	222	CSK	18.6114	18.151	18.6906
P41240	337	CSK	25.7383	25.3696	25.5172
P41743	380	PRKCI	16.0666	16.6055	17.1465
P41743	283	PRKCI	18.1053	18.1175	17.4001
P42345	2166	MTOR	19.2909	19.4313	19.1445
P43250	313	GRK6	17.0011	17.1911	17.2351
P53779	191	MAPK10	22.5615	22.1815	22.0655
P45985	231	MAP2K4	25.8197	26.0571	26.2413
P45985	260	MAP2K4	19.9069	20.4063	20.4405
P45985	131	MAP2K4	22.0498	21.6911	21.6644
P46734	192	MAP2K3	22.7374	22.4636	22.4034
P46734	93	MAP2K3	20.9268	21.0616	21.0407
P46734	221	MAP2K3	19.2155	18.8419	18.9941
P46734	228	MAP2K3	16.7177	15.9009	16.2743
P48426	234	PIP4K2A	23.1222	23.2065	23.2114
P48426	145	PIP4K2A	16.2457	17.6767	18.9252
P48729	138	CSNK1A1	20.1785	20.2332	20.1823
P49674	130	CSNK1E	18.9255	18.9695	19.145
Q9BWU1	153	CDK19	22.6692	23.0587	22.7202
P49840	246	GSK3A	20.9331	21.2144	20.9151
P49841	183	GSK3B	20.0991	21.8149	20.8098
P50613	41	CDK7	17.553	16.4917	17.5986
P50613	139	CDK7	21.2535	21.4085	19.8516
P50750	151	CDK9	19.2421	20.0424	19.8276
P51812	216	RPS6KA3	23.4869	23.7027	23.7726
P51812	541	RPS6KA3	20.8294	20.6271	20.789
P51812	457	RPS6KA3	18.7675	18.4678	17.9979
P51812	81	RPS6KA3	18.4716	18.5835	18.2956
P51955	143	NEK2	20.1264	18.6475	18.802
P51956	131	NEK3	22.5772	21.7936	21.6067
P51957	133	NEK4	19.4056	19.1591	19.3092
P52564	181	MAP2K6	21.6499	22.7412	22.7941
P52564	82	MAP2K6	18.1728	19.5183	19.464
P52564	210	MAP2K6	NA	18.681	NA
P52564	217	MAP2K6	16.4571	16.8981	16.7508
P53350	82	PLK1	25.7988	24.6939	25.2348
P53350	178	PLK1	22.0413	21.3267	21.3692
P53350	589	PLK1	16.8412	16.0896	15.9008
P54819	62	AK2	15.405	NA	15.9777
P54819	28	AK2	26.8744	28.4927	28.2767
P54819	181	AK2	15.4933	15.2903	NA
P54886	569	ALDH18A1	14.5737	NA	16.1138
P54886	76	ALDH18A1	15.8483	15.8246	16.2481
P54886	432	ALDH18A1	16.5404	16.8878	16.707
P60891	176	PRPS1	21.9303	22.1657	22.1576
P60891	235	PRPS1	18.0985	18.0936	17.8454
P67870	191	CSNK2B	18.3875	18.4164	18.078
P68400	158	CSNK2A1	18.4366	19.0545	18.8164
P68400	329	CSNK2A1	16.6053	17.1766	16.8348
P68400	102	CSNK2A1	19.889	19.7708	19.6979
P68400	247	CSNK2A1	18.7974	18.3752	18.933
P78362	110	SRPK2	18.215	18.3569	18.4833
P78362	523	SRPK2	16.5599	15.7817	16.6109
P78527	828	PRKDC	17.0988	16.7373	19.7311
P78527	1407	PRKDC	18.2663	18.1504	17.79
P78527	1412	PRKDC	NA	15.5677	15.9647
P78527	1612	PRKDC	16.0335	15.7453	NA
P78527	2694	PRKDC	17.3698	17.2433	16.1802
P78527	2738	PRKDC	16.8475	NA	17.0042
P78527	3753	PRKDC	21.6887	21.714	21.4399
P78527	3631	PRKDC	15.8195	15.4092	15.2114
P78527	4023	PRKDC	25.4138	25.2255	24.9522
P78527	1141	PRKDC	16.3868	16.0841	16.1606
P78527	3257	PRKDC	16.8211	NA	16.4506
P78527	2447	PRKDC	16.0375	15.7158	15.4762
P78527	1074	PRKDC	16.7647	16.6132	16.4491
P78527	2764	PRKDC	17.2095	16.6507	16.5037
P78527	3849	PRKDC	16.9042	17.2779	17.0817
P78527	3552	PRKDC	17.443	17.1105	17.0148
P78527	117	PRKDC	16.9143	16.4729	16.5478
P78527	4014	PRKDC	18.9935	19.0055	19.0088
P78527	1057	PRKDC	16.8172	16.6754	16.4857
P78527	3884	PRKDC	17.4031	NA	NA
P78527	2928	PRKDC	17.0481	16.4144	16.9919
P78527	689	PRKDC	17.0799	17.0208	17.02
Q00534	147	CDK6	20.9026	20.2152	20.0715
Q00535	128	CDK5	25.8365	26.3092	26.4796
Q00535	33	CDK5	21.6966	22.2186	22.2609
Q00536	194	CDK16	17.1153	16.5571	17.8332
Q00537	315	CDK17	19.7831	19.3877	19.3767
Q01813	625	PFKP	18.4148	NA	NA
Q01813	627	PFKP	NA	17.4675	NA
Q01813	759	PFKP	15.6483	15.5707	NA
Q01813	139	PFKP	16.4353	15.996	16.2009
Q01813	15	PFKP	17.9357	17.4169	17.4283
Q01813	666	PFKP	18.6681	18.4738	17.2936
Q01813	688	PFKP	19.2879	19.296	19.0188
Q01813	400	PFKP	17.3294	16.7919	17.6375
Q01813	109	PFKP	16.7398	16.2127	NA
Q01813	395	PFKP	18.1518	17.8671	17.5441
P36507	196	MAP2K2	27.2147	26.4857	26.3705
P36507	101	MAP2K2	23.919	23.8504	23.7566
P36507	108	MAP2K2	16.0973	17.0726	17.3287
Q05397	583	PTK2	15.8543	NA	NA
Q05397	454	PTK2	19.8103	19.9049	19.4227
Q05397	467	PTK2	20.969	20.369	19.8018
Q05397	578	PTK2	18.0688	17.9456	17.1635
Q07912	158	TNK2	20.7528	21.2301	20.685
Q12851	45	MAP4K2	18.9585	18.9851	19.4988
Q12851	138	MAP4K2	19.7446	18.5702	18.8958
Q12852	238	MAP3K12	15.2587	NA	16.472
Q12852	396	MAP3K12	17.8476	17.8822	15.9174
Q13043	59	STK4	19.4665	19.9723	19.959
Q13131	40	PRKAA1	19.2614	19.0793	19.5235
Q13164	184	MAPK7	17.2869	17.0938	17.5756
Q13188	56	STK3	20.1369	20.596	20.7093
Q13233	1371	MAP3K1	19.7216	19.8825	20.0918
Q13315	2585	ATM	17.5898	17.8479	17.4912
Q13418	220	ILK	25.1304	25.2668	25.2274
Q13418	198	ILK	18.8055	19.6529	19.1058
Q13418	341	ILK	27.1752	27.5461	27.221
Q13464	1036	ROCK1	19.3366	19.6484	19.6316
Q13523	656	PRPF4B	20.231	20.557	20.3487
Q13523	610	PRPF4B	15.3623	15.8541	15.0799
Q13523	817	PRPF4B	19.6993	19.9089	20.1379
Q13523	727	PRPF4B	19.6375	19.3514	19.6536
Q13523	111	PRPF4B	16.9255	17.33	16.8497
Q13535	2327	ATR	19.7037	20.5824	19.6171
Q13546	396	RIPK1	16.4979	16.8261	NA
Q13554	43	CAMK2B	15.4332	15.3137	15.2485
Q13555	43	CAMK2G	22.4451	22.7369	22.6171
Q13557	43	CAMK2D	26.4643	26.349	26.3951
Q14004	839	CDK13	16.1715	17.2883	17.8313
Q14012	49	CAMK1	17.2984	17.0253	16.8968
Q9UHD2	137	TBK1	19.1977	19.1936	18.8915
Q15126	19	PMVK	NA	NA	20.4637
Q15126	22	PMVK	19.4387	21.461	NA
Q15126	74	PMVK	18.235	17.9749	17.9846
Q15126	48	PMVK	19.4282	19.0226	18.8213
Q15208	214	STK38	18.963	19.2667	19.6207
Q15208	118	STK38	21.7829	22.2576	22.2513
Q15418	210	RPS6KA1	21.4535	21.863	21.5837
Q15418	537	RPS6KA1	19.4519	19.241	18.7453
Q15759	15	MAPK11	18.6378	19.6162	20.5395
Q15831	178	STK11	21.9983	23.042	22.6073
Q16512	628	PKN1	19.0074	19.8103	19.1991
Q16539	15	MAPK14	22.2201	21.7505	22.1179
Q16566	166	CAMK4	14.2312	NA	NA
Q16584	243	MAP3K11	20.879	20.9139	21.0687
Q16644	57	MAPKAPK3	18.8542	18.9559	19.041
Q4G0N4	304	NADK2	18.4663	19.0155	18.7632
Q4G0N4	76	NADK2	18.0884	18.9661	19.1704
Q5TCQ9	1337	MAGI3	NA	NA	16.1794
Q6P0Q8	637	MAST2	17.0112	18.1725	17.634
Q6P3R8	22	NEK5	15.3579	15.3143	15.4037
Q6PHR2	44	ULK3	16.2102	16.9069	16.1334
Q6PHR2	139	ULK3	20.2561	20.676	20.9199
Q6SA08	60	TSSK4	NA	16.2516	16.5143
Q6ZN16	775	MAP3K15	16.0168	NA	NA
Q7KZI7	82	MARK2	19.0424	NA	NA
Q7L7X3	314	TAOK1	15.4767	16.1883	NA
Q7L7X3	484	TAOK1	18.2796	NA	NA
Q86SG6	157	NEK8	15.3471	16.3884	16.3124
Q86UE8	491	TLK2	19.5363	20.5194	20.755
Q86UX6	218	STK32C	NA	17.0652	NA
Q8IU85	52	CAMK1D	20.6081	20.7201	20.8382
Q8IVH8	138	MAP4K3	22.7717	23.0244	23.0854
Q8IVH8	45	MAP4K3	19.1568	18.9451	19.5641
Q8IW45	70	CARKD	20.771	21.2244	20.2189
Q8N5S9	277	CAMKK1	17.261	18.509	18.3598
Q8NB16	230	MLKL	20.6017	20.0184	20.0957
Q8NB16	367	MLKL	21.5122	20.9146	20.7414
Q8NB16	331	MLKL	19.3387	18.8675	18.8136
Q8NFU5	62	IPMK	16.6194	16.5086	15.8722
Q8TBX8	241	PIP4K2C	19.1907	18.7292	19.1988
Q8TBX8	101	PIP4K2C	19.6051	19.2916	19.1931
Q8TBX8	152	PIP4K2C	21.5506	21.4989	22.6172
Q8TD19	178	NEK9	21.7398	21.9017	21.8713
Q8TD19	199	NEK9	22.9516	23.2662	23.1336
Q8TD19	81	NEK9	19.8954	19.3532	19.791
Q8TDX7	63	NEK7	22.1549	21.4956	21.643
Q8TDX7	163	NEK7	24.3483	24.5483	24.5264
Q92551	278	IP6K1	16.7324	16.6872	16.2816
Q96GD4	202	AURKB	18.0797	17.6811	17.2455
Q96GD4	106	AURKB	16.3531	16.3094	16.6085
Q96GX5	72	MASTL	17.0328	16.0958	16.2189
Q96GX5	158	MASTL	21.5249	21.0177	23.1135
Q96GX5	48	MASTL	21.2208	21.1521	20.9969
Q96GX5	62	MASTL	19.7576	19.2567	18.9335
Q96J77	113	TPD52L3	14.3235	NA	NA
Q96L34	88	MARK4	18.102	18.6735	18.9305
Q96PY6	130	NEK1	19.7037	20.0901	20.2483
Q96Q15	2134	SMG1	NA	21.1645	22.3826
Q96RG2	314	PASK	17.4826	17.9432	17.4244
Q96RR4	314	CAMKK2	16.2542	16.8007	16.7405
Q96S44	40	TP53RK	24.2449	24.3353	23.9779
Q96SB4	109	SRPK1	18.3104	18.5061	18.5717
Q96SB4	215	SRPK1	19.8149	19.2113	19.1321
Q96SB4	4	SRPK1	15.9574	15.726	14.761
Q99640	139	PKMYT1	15.5353	15.0947	15.1987
Q99986	5	VRK1	18.5749	18.9596	19.0032
Q9BTU6	141	PI4K2A	17.3678	17.4819	17.5599
Q9BTU6	165	PI4K2A	18.703	18.3744	18.3414
Q9BZL6	580	PRKD2	18.8345	19.0337	19.117
Q9BZL6	676	PRKD2	20.8094	20.8991	20.385
Q9C098	479	DCLK3	19.6537	20.2263	18.1711
Q9H2G2	157	SLK	26.3154	26.1914	26.2943
Q9H2G2	63	SLK	20.918	20.8247	21.1903
Q9H2G2	839	SLK	18.0519	17.7028	17.1502
Q9H2G2	775	SLK	16.1152	16.03	15.6452
Q9H477	54	RBKS	NA	17.7933	18.6731
Q9H4A3	233	WNK1	17.3373	17.3982	17.4122
Q9H4A3	375	WNK1	22.9319	22.9048	23.1486
Q9H8X2	209	IPPK	18.9754	18.0765	18.5677
Q9HA64	41	FN3KRP	14.4693	15.1931	NA
Q9HA64	45	FN3KRP	15.443	15.6555	15.1955
Q9NRM7	793	LATS2	17.631	17.8127	17.7834
Q9NRM7	697	LATS2	17.7733	17.7126	18.1871
Q9NVE7	171	PANK4	19.2046	19.3818	18.602
Q9NWW6	16	NMRK1	17.7176	17.3273	18.0229
Q9NWZ3	313	IRAK4	23.3281	23.5204	23.5589
Q9NYL2	46	ZAK	20.7402	20.2072	18.0885
Q9NYV4	861	CDK12	16.9587	18.3839	18.4246
Q9NZJ5	939	EIF2AK3	20.0372	20.2939	19.6214
Q9P289	146	STK26	24.3679	24.5039	24.0247
Q9P289	175	STK26	18.1375	17.9596	18.4233
Q9P2K8	850	EIF2AK4	20.599	20.3388	20.2667
Q9P2K8	619	EIF2AK4	19.5261	19.6718	19.6219
Q9UBS0	196	RPS6KB2	23.2931	23.0767	23.3397
Q9UHH9	145	IP6K2	16.8146	16.8064	16.7344
Q9UIJ7	20	AK3	17.201	17.4674	16.9268
Q9UIJ7	80	AK3	NA	18.9879	18.7716
Q9UKE5	155	TNIK	24.4679	25.1045	25.1604
Q9UKI8	485	TLK1	21.0843	22.0876	22.1326
Q9UKI8	588	TLK1	18.0779	18.5166	19.0087
Q9UL54	153	TAOK2	22.3062	22.7392	22.461
Q9Y243	161	AKT3	17.1153	17.7732	17.82
Q9Y2H1	215	STK38L	20.6204	20.6199	20.649
Q9Y2H1	119	STK38L	22.1572	22.5581	22.6378
Q9Y2I7	1861	PIKFYVE	NA	15.2509	NA
Q9Y2U5	485	MAP3K2	22.4484	23.1998	23.1283
Q9Y2U5	506	MAP3K2	17.083	17.2708	17.6239
Q9Y2U5	446	MAP3K2	18.5917	18.6788	19.0849
Q9Y4K4	142	MAP4K5	24.5189	25.0185	25.5077
Q9Y4K4	609	MAP4K5	18.0844	17.7659	17.8928
Q9Y6E0	158	STK24	25.6064	25.7751	26.7053
Q9Y6M4	164	CSNK1G3	17.1767	17.0096	17.1507
Q9Y6R4	1465	MAP3K4	21.5383	21.864	22.0585
Q9Y6R4	1372	MAP3K4	16.9197	17.1208	17.7532

## Sheet: H157
Leading Proteins	Positions	Gene Symbol	H157 DMSO log2	H157 AZD6244 Log2	H157 MEK162 Log2
O00418	238	EEF2K	18.3173	18.747	18.9199
O00764	119	PDXK	NA	NA	17.3648
O14733	245	MAP2K7	16.8622	16.6875	16.2323
O14757	445	CHEK1	22.9668	21.8583	21.8709
O14874	245	BCKDK	NA	16.0543	16.0456
O14920	147	IKBKB	18.4963	18.3431	NA
O14965	258	AURKA	22.448	21.0067	21.0746
O14965	162	AURKA	18.1366	15.6254	17.1853
O15021	698	MAST4	16.6569	NA	NA
O15111	146	CHUK	16.996	15.9049	15.9552
O15530	115	PDPK1	NA	NA	16.8884
O15530	465	PDPK1	NA	15.968	15.5954
O43252	171	PAPSS1	17.7121	16.8336	17.0672
O60285	180	NUAK1	NA	16.5733	17.1502
O60307	492	MAST3	19.1202	20.0439	19.8932
O75116	216	ROCK2	NA	NA	15.8287
O75116	1065	ROCK2	17.9629	18.4196	18.5506
O75131	184	CPNE3	16.0594	NA	NA
O75385	140	ULK1	NA	17.5412	17.254
O75460	690	ERN1	17.448	17.74	17.7375
O75582	179	RPS6KA5	NA	16.6587	NA
O94804	159	STK10	24.8814	24.8802	25.1384
O94804	65	STK10	18.4138	17.658	17.5538
O95340	161	PAPSS2	16.6941	17.3154	17.1751
O95747	289	OXSR1	NA	15.4741	15.7311
O95819	155	MAP4K4	24.1993	23.8162	23.8668
O95835	734	LATS1	20.0115	19.3238	19.0394
O95835	830	LATS1	19.7388	19.2032	19.635
O95835	739	LATS1	18.629	18.6058	18.322
O96017	349	CHEK2	NA	16.8481	17.2034
O96017	249	CHEK2	17.8866	17.88	17.7748
P42684	446	ABL2	17.1444	17.7915	17.0876
P00558	48	PGK1	19.9922	19.9222	19.8324
P00558	279	PGK1	20.4437	20.6377	20.9047
P00558	192	PGK1	19.1306	19.3108	18.9007
P00558	184	PGK1	19.2799	19.3239	19.4531
P00558	141	PGK1	19.9733	20.2402	19.9994
P00558	272	PGK1	16.643	17.0226	15.8683
P00558	131	PGK1	18.8991	18.2425	18.2148
P00558	353	PGK1	18.3977	18.0245	18.2229
P00558	323	PGK1	16.9322	16.8424	16.8506
P00558	11	PGK1	17.449	17.5895	17.3013
P00558	91	PGK1	19.6894	18.6662	19.358
P00558	75	PGK1	20.0815	20.2322	20.5431
P00558	30	PGK1	20.6961	20.2983	20.1545
P00558	264	PGK1	NA	17.3404	17.7979
P00558	406	PGK1	18.7528	17.8105	18.9256
P00568	21	AK1	24.0377	23.8339	23.8824
P04183	203	TK1	17.7191	16.0265	16.0723
P04183	32	TK1	17.6337	16.1855	17.1896
P04183	220	TK1	17.9428	15.6093	16.279
P06493	130	CDK1	21.8197	21.5515	21.2399
P06493	56	CDK1	NA	15.1919	15.3525
P06493	33	CDK1	NA	15.2988	NA
P06493	201	CDK1	15.4355	NA	15.1051
P07205	106	PGK2	17.9171	17.5795	17.7167
P07205	91	PGK2	17.6002	17.5346	17.4331
P07205	388	PGK2	19.4392	19.5762	19.8963
P08237	615	PFKM	NA	14.8377	15.2596
P11908	235	PRPS2	NA	15.8811	16.3697
P12277	307	CKB	NA	14.6928	15.7075
P12277	11	CKB	15.8646	16.843	16.6499
P12277	196	CKB	NA	17.6724	16.8853
P14618	367	PKM	23.3109	22.8869	23.4102
P14618	322	PKM	18.6094	20.4871	20.6711
P14618	433	PKM	20.1932	19.4778	19.4461
P14618	66	PKM	19.8871	20.1392	20.6446
P14618	475	PKM	19.0747	19.1067	19.7165
P14618	266	PKM	NA	16.057	15.8283
P14618	270	PKM	20.5815	20.9042	20.7483
P14618	186	PKM	20.1757	20.4764	20.0537
P14618	188	PKM	20.3169	20.6223	21.1834
P14618	247	PKM	17.4899	17.4976	17.2112
P14618	505	PKM	18.1148	18.9391	19.6822
P14618	89	PKM	18.7102	20.3086	20.6689
P14618	166	PKM	18.6235	18.3104	18.5284
P14618	115	PKM	21.435	22.344	22.3761
P14618	125	PKM	19.7662	20.0918	20.1362
P14618	498	PKM	18.7245	18.3808	18.6243
P15056	578	BRAF	21.7201	22.022	22.3809
P15735	53	PHKG2	19.4853	19.8097	19.7321
P15735	364	PHKG2	16.4401	NA	NA
P16591	720	FER	20.7122	20.3951	20.2098
P16591	591	FER	20.8952	20.4102	20.2968
P17252	197	PRKCA	NA	17.1168	17.1237
P17858	392	PFKL	NA	16.1265	15.8546
P19367	429	HK1	NA	15.7389	15.9463
P19525	416	EIF2AK2	24.3569	24.0813	24.093
P19525	440	EIF2AK2	20.8902	21.05	20.993
P19525	296	EIF2AK2	17.2824	16.81	16.4535
P19784	159	CSNK2A2	20.0216	20.7326	20.7668
P19784	84	CSNK2A2	NA	NA	16.8916
P21127	564	CDK11B	19.149	19.0561	19.2527
P22392	135	NME2	18.6856	19.0925	19.1328
P22392	31	NME2	18.8349	18.5672	19.0482
P22392	26	NME2	19.0876	19.235	19.2991
P22392	39	NME2	18.6057	19.164	19.2353
P22392	124	NME2	NA	16.3792	16.2725
P22392	12	NME2	20.58	20.5293	20.2981
P22392	100	NME2	19.84	19.8839	19.5836
P23443	220	RPS6KB1	20.5184	20.9819	20.7935
P23458	718	JAK1	19.7894	18.705	19.6286
P23919	19	DTYMK	20.4457	20.262	19.8696
P23919	25	DTYMK	NA	15.624	16.3428
P24941	129	CDK2	23.392	22.1648	22.1101
P24941	33	CDK2	NA	15.334	15.5624
P27144	18	AK4	16.1243	NA	NA
P27448	89	MARK3	21.02	20.4239	NA
P27707	34	DCK	19.7741	19.0875	20.1298
P28482	151	MAPK1	27.6551	27.8342	27.7789
P30085	16	CMPK1	24.1087	23.5085	23.2133
P31749	163	AKT1	18.8085	18.8315	18.5518
P34947	426	GRK5	NA	19.2886	19.0672
P34947	429	GRK5	NA	19.2886	19.0672
P41240	337	CSK	24.7154	24.7618	24.3754
P41743	380	PRKCI	NA	16.1024	15.7757
P41743	283	PRKCI	NA	16.6545	16.7196
P42345	2166	MTOR	NA	16.609	17.1539
P53779	191	MAPK10	20.2619	19.7298	19.3072
P45985	231	MAP2K4	24.4317	24.1079	23.9706
P45985	260	MAP2K4	17.0108	17.6816	17.3709
P45985	131	MAP2K4	19.4475	20.1919	19.7195
P46734	192	MAP2K3	21.7813	21.2258	20.6319
P46734	93	MAP2K3	17.9379	17.4731	17.8784
P46734	221	MAP2K3	NA	NA	17.0229
P46734	228	MAP2K3	NA	15.0241	NA
P48426	234	PIP4K2A	21.0987	20.9334	20.9078
P48729	138	CSNK1A1	20.8687	20.7163	20.7235
P49674	130	CSNK1E	18.5229	18.6661	18.7076
Q9BWU1	153	CDK19	18.5765	17.5965	18.6321
P49840	246	GSK3A	22.9308	22.8027	22.561
P49841	183	GSK3B	22.3517	22.1892	21.8834
P50613	139	CDK7	18.9175	18.3905	20.3468
P50750	151	CDK9	18.2004	16.5216	16.6544
P51812	216	RPS6KA3	22.2228	21.9153	21.7604
P51812	541	RPS6KA3	NA	17.6268	16.6935
P51812	81	RPS6KA3	19.3765	19.6174	19.1207
P51955	143	NEK2	19.3715	16.0327	16.2693
P51956	131	NEK3	20.336	19.7043	19.6889
P51957	133	NEK4	18.5624	18.2168	18.3918
P52564	181	MAP2K6	21.3182	21.7443	21.3986
P52564	82	MAP2K6	NA	16.8059	16.0389
P52564	217	MAP2K6	NA	NA	15.3933
P53350	82	PLK1	24.018	22.9662	23.0009
P53350	178	PLK1	19.4088	18.3855	19.2203
P54819	62	AK2	16.4368	16.0277	16.4523
P54819	28	AK2	27.7756	27.4886	27.4948
P54819	181	AK2	NA	15.7476	15.4338
P54886	569	ALDH18A1	NA	15.0638	15.001
P54886	76	ALDH18A1	16.6814	16.4011	16.5964
P54886	432	ALDH18A1	NA	16.2279	16.3584
P60891	176	PRPS1	NA	16.9566	NA
P60891	5	PRPS1	NA	16.8747	17.066
P60891	235	PRPS1	19.341	18.0843	18.3533
P68400	158	CSNK2A1	18.7503	19.8487	20.295
P68400	329	CSNK2A1	16.5091	16.432	16.6971
P68400	102	CSNK2A1	19.2001	19.5318	19.4208
P68400	247	CSNK2A1	18.5401	17.8184	18.1547
P78362	110	SRPK2	18.3984	18.0852	18.2253
P78527	2738	PRKDC	NA	NA	15.1087
P78527	4023	PRKDC	19.2338	19.0351	19.7756
P78527	2447	PRKDC	NA	18.6431	NA
P78527	3849	PRKDC	NA	NA	15.841
Q00534	147	CDK6	15.9046	NA	NA
Q00535	128	CDK5	24.2599	24.295	24.0267
Q00535	33	CDK5	18.0796	18.0691	17.9614
Q01813	700	PFKP	NA	NA	15.1811
Q01813	625	PFKP	16.4972	16.6729	NA
Q01813	139	PFKP	NA	14.7935	15.483
Q01813	15	PFKP	NA	15.429	15.8739
Q01813	666	PFKP	NA	16.0085	15.4357
Q01813	688	PFKP	NA	16.5957	16.2205
Q01813	400	PFKP	17.4695	16.642	NA
Q01813	109	PFKP	NA	15.2743	NA
Q01813	395	PFKP	17.3083	16.9594	17.0836
P36507	196	MAP2K2	26.7252	26.6947	26.4603
P36507	101	MAP2K2	23.0896	22.8109	23.273
Q05397	467	PTK2	17.6209	17.3862	17.1946
Q05397	578	PTK2	NA	15.8574	16.0082
Q07912	158	TNK2	18.9241	18.431	18.6015
Q12851	45	MAP4K2	18.6472	18.7414	18.7935
Q12851	138	MAP4K2	20.8817	21.0979	20.8678
Q13043	59	STK4	19.9585	18.9562	19.147
Q13131	40	PRKAA1	17.578	17.3952	17.6461
Q13153	135	PAK1	NA	16.6521	16.6577
Q13188	56	STK3	20.0556	20.4532	19.5144
Q13233	1371	MAP3K1	17.0421	15.9666	16.3621
Q13418	220	ILK	21.0427	20.4695	20.6496
Q13418	341	ILK	25.5215	24.2074	24.6386
Q13464	1036	ROCK1	19.2708	19.3577	19.5334
Q13523	656	PRPF4B	20.2687	20.2486	20.4234
Q13523	727	PRPF4B	NA	16.4961	17.1009
Q13535	2327	ATR	19.5113	19.1125	20.0266
Q13546	396	RIPK1	NA	15.3465	15.5775
Q13554	43	CAMK2B	NA	NA	15.0527
Q13555	43	CAMK2G	22.0069	21.5611	21.2476
Q13557	43	CAMK2D	22.5455	22.7068	22.5343
Q14004	839	CDK13	NA	15.3197	NA
Q14012	49	CAMK1	NA	15.4469	15.9006
Q9UHD2	137	TBK1	NA	16.7315	16.8027
Q15126	48	PMVK	16.2691	16.9469	16.3611
Q15208	214	STK38	NA	18.0613	17.3647
Q15208	118	STK38	19.8544	20.8914	20.8614
Q15418	210	RPS6KA1	21.842	21.5161	21.484
Q15418	537	RPS6KA1	18.923	18.9706	18.801
Q16566	166	CAMK4	17.825	NA	15.9697
Q16584	243	MAP3K11	20.5005	20.3298	20.7404
Q4G0N4	304	NADK2	NA	15.7407	15.8967
Q4G0N4	76	NADK2	16.3177	16.8233	16.6748
Q6P0Q8	637	MAST2	18.3758	18.0048	18.0084
Q6P3R8	22	NEK5	NA	15.4791	NA
Q6PHR2	44	ULK3	17.2392	NA	NA
Q6SA08	60	TSSK4	NA	20.8522	NA
Q6ZN16	775	MAP3K15	NA	15.8468	NA
Q7KZI7	82	MARK2	21.144	NA	NA
Q7L7X3	314	TAOK1	NA	17.7523	17.7736
Q86UE8	491	TLK2	NA	17.2174	16.9813
Q8IU85	52	CAMK1D	NA	16.6777	17.3904
Q8IVH8	138	MAP4K3	20.9433	21.037	20.9924
Q8IVH8	45	MAP4K3	17.0178	16.5764	16.6559
Q8IW45	70	CARKD	22.124	22.0886	22.1518
Q8N5S9	277	CAMKK1	NA	16.1944	NA
Q8NB16	230	MLKL	20.2796	19.8355	19.6172
Q8NB16	299	MLKL	NA	14.9746	NA
Q8NB16	367	MLKL	20.5009	20.1126	19.8235
Q8NB16	372	MLKL	NA	17.1401	17.3063
Q8NB16	331	MLKL	NA	15.6345	16.9001
Q8NFU5	62	IPMK	NA	15.3732	NA
Q8TBX8	241	PIP4K2C	NA	17.3259	16.8547
Q8TBX8	99	PIP4K2C	17.3035	17.1938	17.1094
Q8TBX8	101	PIP4K2C	20.7388	20.787	21.0251
Q8TBX8	152	PIP4K2C	17.9542	17.9587	18.8247
Q8TD19	178	NEK9	20.15	20.1118	20.3078
Q8TD19	199	NEK9	22.2969	22.252	22.0307
Q8TD19	81	NEK9	NA	15.8783	NA
Q8TDX7	63	NEK7	20.0661	19.3018	19.8094
Q8TDX7	163	NEK7	23.5026	23.3555	22.9277
Q8WZ42	32486	TTN	NA	NA	16.4484
Q96BR1	191	SGK3	17.2055	16.4699	15.9035
Q96GX5	72	MASTL	NA	17.3414	17.6151
Q96GX5	158	MASTL	18.1761	15.3856	18.9574
Q96GX5	48	MASTL	20.2651	19.5678	19.6188
Q96GX5	62	MASTL	18.7784	17.7852	17.636
Q96J77	113	TPD52L3	NA	16.1052	19.9316
Q96L34	88	MARK4	NA	15.6706	16.9498
Q96PY6	130	NEK1	18.6605	18.7951	18.7425
Q96Q15	2134	SMG1	NA	NA	21.1917
Q96Q15	2138	SMG1	20.6408	NA	NA
Q96RG2	314	PASK	16.1526	17.8491	17.2467
Q96RG2	295	PASK	NA	14.6143	NA
Q96RR4	314	CAMKK2	NA	15.3286	NA
Q96S44	40	TP53RK	24.1195	24.3864	24.4356
Q96SB4	109	SRPK1	18.3984	18.2119	18.4299
Q96SB4	215	SRPK1	19.3065	18.8864	19.0354
Q96SB4	4	SRPK1	16.8307	16.7624	16.4245
Q99986	5	VRK1	NA	15.97	16.1836
Q9BTU6	141	PI4K2A	NA	NA	15.5397
Q9BZL6	580	PRKD2	18.9317	19.7009	18.9426
Q9BZL6	676	PRKD2	20.2067	19.9884	NA
Q9C098	479	DCLK3	15.6596	16.8786	14.6199
Q9H093	81	NUAK2	16.6213	15.4676	NA
Q9H2G2	157	SLK	25.0706	24.9086	25.4867
Q9H2G2	63	SLK	18.1474	17.4388	17.7422
Q9H2G2	839	SLK	NA	16.1047	15.6296
Q9H2G2	775	SLK	NA	NA	14.7573
Q9H2K8	439	TAOK3	16.5973	16.3542	16.6676
Q9H477	54	RBKS	19.6504	18.5918	19.7657
Q9H4A3	233	WNK1	NA	14.9813	NA
Q9H4A3	375	WNK1	19.9142	19.5568	19.4991
Q9HA64	45	FN3KRP	NA	14.4345	NA
Q9NRM7	793	LATS2	16.246	16.4177	16.2511
Q9NRM7	697	LATS2	15.9854	17.142	16.5818
Q9NVE7	171	PANK4	17.4748	17.7841	17.2911
Q9NWW6	16	NMRK1	18.0044	17.5297	17.528
Q9NWZ3	313	IRAK4	21.6635	21.8078	21.6591
Q9NYL2	46	ZAK	NA	17.8547	17.5761
Q9NYV4	861	CDK12	16.4489	16.9866	16.8079
Q9NZJ5	939	EIF2AK3	18.571	18.0217	18.1963
Q9P289	146	STK26	22.612	22.7379	22.9208
Q9P2K8	850	EIF2AK4	19.3364	18.8636	18.2993
Q9P2K8	619	EIF2AK4	16.9337	16.7276	16.1082
Q9UBS0	196	RPS6KB2	22.4268	21.8897	21.4607
Q9UIJ7	20	AK3	16.3529	15.6765	16.2387
Q9UKE5	155	TNIK	24.1993	23.8268	23.8747
Q9UKI8	485	TLK1	18.5026	18.8019	18.8333
Q9UKI8	588	TLK1	NA	17.4279	17.8534
Q9UL54	153	TAOK2	20.4638	20.5077	20.4255
Q9Y243	161	AKT3	18.1099	18.0672	18.117
Q9Y2H1	215	STK38L	16.1048	15.9732	15.4924
Q9Y2H1	119	STK38L	18.6002	18.7141	18.8944
Q9Y2I7	1861	PIKFYVE	NA	18.0294	17.1529
Q9Y2U5	485	MAP3K2	22.9252	23.0667	23.182
Q9Y2U5	506	MAP3K2	17.0961	17.4509	17.3037
Q9Y2U5	446	MAP3K2	18.178	17.6365	18.4825
Q9Y4K4	142	MAP4K5	23.5387	23.2252	23.1057
Q9Y4K4	609	MAP4K5	17.8757	17.7103	17.1979
Q9Y4K4	49	MAP4K5	19.7093	18.9697	19.2224
Q9Y6E0	158	STK24	24.6297	24.2279	24.1426
Q9Y6M4	164	CSNK1G3	17.9465	17.7191	17.5341
Q9Y6R4	1465	MAP3K4	21.5907	21.3472	21.522
Q9Y6R4	1372	MAP3K4	17.8484	17.9455	18.8663
