# Supplementary material for: Activity-Based Proteomics Reveals Heterogeneous Kinome and ATP-Binding Proteome Responses to MEK Inhibition in KRAS Mutant Lung Cancer
Source: Proteomes. 2016 Apr 27;4(2):16. doi: 10.3390/proteomes4020016 (PMC5217344; doi:10.3390/proteomes4020016)
Supplement: Supplementary file 1 [file proteomes-04-00016-s001.zip › proteomes-120496-supplementary/Table S5_Full_list_up_down_kinases_1SD.xlsx]

## Sheet: A427
Leading Proteins	Positions	Gene Symbol	Control AZD6244 Log2 FC	Control MEK162 Log2 FC
O14757	445	CHEK1	1.03494	1.15677
O14874	245	BCKDK	1.27946	1.23441
O60307	492	MAST3	1.33159	1.22975
O75116	1065	ROCK2	1.771	1.35203
O75460	690	ERN1	1.28131	1.66925
O94804	159	STK10	2.52721	2.13193
O95835	830	LATS1	2.99238	4.05633
P42684	446	ABL2	1.08057	1.27309
P00558	184	PGK1	1.18323	1.36183
P00558	91	PGK1	2.54918	2.3968
P00558	75	PGK1	5.22352	5.17024
P14618	322	PKM	1.85295	1.60788
P14618	66	PKM	1.39812	1.47433
P19525	440	EIF2AK2	3.09145	2.85307
P19784	159	CSNK2A2	1.57636	1.6995
P22392	39	NME2	1.73814	1.57069
P23443	220	RPS6KB1	3.43161	3.59419
P23743	547	DGKA	1.22399	1.09902
P27448	89	MARK3	1.02767	1.2216
P27707	34	DCK	4.1026	2.22119
P41743	380	PRKCI	1.95576	1.85313
P42345	2166	MTOR	1.03081	1.30536
P45985	131	MAP2K4	2.02396	2.08751
P51812	216	RPS6KA3	1.34361	1.58679
P52564	181	MAP2K6	3.50465	4.13855
P78527	2738	PRKDC	1.10663	1.45481
Q00535	33	CDK5	1.78594	2.29388
P36507	101	MAP2K2	2.30385	2.5767
Q07912	158	TNK2	1.93605	1.63401
Q13131	40	PRKAA1	2.51922	2.40827
Q13535	2327	ATR	1.47517	2.33501
Q15126	48	PMVK	2.12063	2.17632
Q15208	118	STK38	2.08085	2.42727
Q15418	210	RPS6KA1	1.29252	1.96957
Q4G0N4	76	NADK2	1.55244	1.45087
Q6P0Q8	637	MAST2	2.24856	2.28063
Q6PHR2	139	ULK3	3.87103	4.47889
Q8TBX8	241	PIP4K2C	2.77203	2.02001
Q8TBX8	99	PIP4K2C	1.00398	1.08553
Q96SB4	215	SRPK1	2.09657	2.36048
Q9H093	81	NUAK2	1.39157	1.68624
Q9H2G2	157	SLK	1.50294	1.32753
Q9NRM7	793	LATS2	2.1386	2.19951
Q9NRM7	697	LATS2	1.93954	2.36038
Q9Y2H1	119	STK38L	1.76522	2.02401

## Sheet: A549
Leading Proteins	Positions	Gene Symbol	Control AZD6244 Log2 FC	Control MEK162 Log2 FC
O14757	132	CHEK1	-0.696714	-0.769245
O75385	140	ULK1	1.53782	1.21657
O75582	179	RPS6KA5	0.907427	1.18471
O95340	161	PAPSS2	-0.936057	-0.775345
P00558	184	PGK1	1.07192	1.34451
P00558	353	PGK1	0.79589	0.717095
P07205	388	PGK2	0.734468	0.580044
P14618	66	PKM	0.671855	1.29178
P23458	718	JAK1	1.14938	1.29171
P27707	34	DCK	-1.67558	-0.620348
P28482	151	MAPK1	0.691124	0.655389
P41743	283	PRKCI	0.915826	0.616592
P48426	234	PIP4K2A	0.829883	0.916191
P51957	133	NEK4	1.17892	0.604821
P52564	210	MAP2K6	0.906051	0.738224
P53350	82	PLK1	-0.92372	-1.17407
P53350	178	PLK1	-2.07738	-1.03597
P67870	191	CSNK2B	1.47695	1.34513
P78527	4014	PRKDC	-0.776871	-0.677989
P36507	108	MAP2K2	0.78497	1.41248
Q12852	396	MAP3K12	2.18613	1.67722
Q13523	727	PRPF4B	1.5076	1.57458
Q13523	111	PRPF4B	0.849714	1.39103
Q15208	214	STK38	1.1514	1.0288
Q2TB90	94	HKDC1	0.707944	0.85216
Q5TCX8	265	MLK4	1.53461	0.97415
Q86UX6	218	STK32C	0.995949	0.960452
Q8IU85	52	CAMK1D	0.920491	0.771379
Q8IW45	70	CARKD	1.43867	0.839628
Q8TDX7	63	NEK7	0.641163	0.626589
Q96GD4	202	AURKB	-1.13302	-0.964456
Q9BTU6	141	PI4K2A	-1.46214	-0.828276
Q9BTU6	165	PI4K2A	-0.729913	-0.665366
Q9C098	479	DCLK3	4.69352	4.35537
Q9NRM7	793	LATS2	1.2988	0.680602
Q9NRM7	697	LATS2	1.11506	0.656018
Q9UIJ7	80	AK3	0.615683	0.569504
Q9Y2I7	1861	PIKFYVE	-1.18899	-0.936734

## Sheet: Calu1
Leading Proteins	Positions	Gene Symbol	Control AZD6244 Log2 FC	Control MEK162 Log2 FC
O14920	147	IKBKB	0.965692	0.977394
O14965	258	AURKA	-0.769302	-0.792371
O75116	1065	ROCK2	0.759528	0.791588
O75385	140	ULK1	1.09104	0.843435
P42684	446	ABL2	0.90356	0.846521
P00558	91	PGK1	1.03228	0.793016
P04183	32	TK1	-2.17469	-0.775731
P06493	130	CDK1	0.932811	0.705436
P15735	53	PHKG2	0.950863	0.721083
P23458	718	JAK1	1.24501	1.09414
P30085	16	CMPK1	0.795584	1.43685
P42685	394	FRK	1.25404	0.918068
P46734	93	MAP2K3	0.812233	1.16537
P53350	178	PLK1	-1.85548	-0.799759
Q05397	578	PTK2	-0.835053	-1.04794
Q13131	40	PRKAA1	1.19102	0.616607
Q13523	727	PRPF4B	2.12944	2.23633
Q15208	118	STK38	1.16937	0.918362
Q16566	166	CAMK4	-1.91668	-2.02655
Q4G0N4	76	NADK2	1.3196	1.10337
Q9NRM7	793	LATS2	0.904056	0.897964
Q9NWW6	16	NMRK1	1.2932	0.77022
Q9NYV4	861	CDK12	-1.0731	-1.01963
Q9P2K8	850	EIF2AK4	1.23942	0.724735
Q9UKI8	485	TLK1	1.36422	1.13677
Q9Y2H1	119	STK38L	1.47387	1.05579

## Sheet: Calu6
Leading Proteins	Positions	Gene Symbol	Control AZD6244 Log2 FC	Control MEK162 Log2 FC
O14965	258	AURKA	-0.710547	-0.859899
O15111	146	CHUK	-1.54378	-1.90536
P53778	155	MAPK12	-0.701621	-0.867819
O15530	465	PDPK1	-0.996401	-1.33295
O60285	180	NUAK1	0.695833	0.942569
O75460	690	ERN1	-0.560264	-0.86005
O94804	574	STK10	-0.825494	-1.05786
O95819	155	MAP4K4	0.641073	0.694713
P04183	32	TK1	-1.2197	-1.5718
P06493	201	CDK1	-1.07659	-0.940454
P11802	142	CDK4	-1.02014	-1.11483
P12532	331	CKMT1A; CKMT1B	0.603867	0.703875
P14618	66	PKM	-1.01679	-0.677705
P23919	19	DTYMK	-0.618472	-1.24849
P30085	16	CMPK1	-0.604981	-0.85001
P48426	145	PIP4K2A	1.43096	2.67954
P49841	183	GSK3B	1.71584	0.710703
P51955	143	NEK2	-1.47895	-1.32442
P51956	131	NEK3	-0.783636	-0.970459
P52564	181	MAP2K6	1.09133	1.14426
P52564	82	MAP2K6	1.34552	1.29119
P53350	178	PLK1	-0.714588	-0.672025
P53350	589	PLK1	-0.751582	-0.940435
P54819	28	AK2	1.61835	1.4023
Q00534	147	CDK6	-0.687434	-0.831054
P36507	196	MAP2K2	-0.728997	-0.844214
P36507	108	MAP2K2	0.975328	1.23148
Q05397	467	PTK2	-0.600026	-1.16725
Q12851	138	MAP4K2	-1.17446	-0.848791
Q14004	839	CDK13	1.11678	1.65977
Q15759	15	MAPK11	0.978393	1.90177
Q4G0N4	76	NADK2	0.877626	1.082
Q86SG6	157	NEK8	1.04136	0.965313
Q86UE8	491	TLK2	0.983079	1.21869
Q8N5S9	277	CAMKK1	1.24803	1.09879
Q8NB16	367	MLKL	-0.597585	-0.770841
Q96GX5	72	MASTL	-0.936993	-0.813865
Q96L34	88	MARK4	0.571551	0.828459
Q96SB4	215	SRPK1	-0.603608	-0.682723
Q9NYV4	861	CDK12	1.42525	1.46597
Q9UKE5	155	TNIK	0.636542	0.692422
Q9UKI8	485	TLK1	1.00329	1.0483
Q9Y243	161	AKT3	0.657934	0.704686
Q9Y2U5	485	MAP3K2	0.751359	0.679881

## Sheet: H157
Leading Proteins	Positions	Gene Symbol	Control AZD6244 Log2 FC	Control MEK162 Log2 FC
O14757	445	CHEK1	-1.10854	-1.09593
O14965	258	AURKA	-1.44123	-1.37331
O14965	162	AURKA	-2.51112	-0.951304
O15111	146	CHUK	-1.09105	-1.0408
O60307	492	MAST3	0.923633	0.77295
O94804	65	STK10	-0.755775	-0.859972
O95835	734	LATS1	-0.687677	-0.972103
P00558	131	PGK1	-0.65653	-0.684271
P04183	203	TK1	-1.69257	-1.64687
P04183	220	TK1	-2.33343	-1.66374
P12277	11	CKB	0.978391	0.785291
P14618	322	PKM	1.87766	2.06167
P14618	433	PKM	-0.715362	-0.747035
P14618	505	PKM	0.824275	1.56741
P14618	89	PKM	1.59839	1.95866
P14618	115	PKM	0.909038	0.941108
P19784	159	CSNK2A2	0.711015	0.745193
P24941	129	CDK2	-1.22719	-1.28187
P30085	16	CMPK1	-0.6002	-0.895428
P50750	151	CDK9	-1.67885	-1.54598
P51955	143	NEK2	-3.33885	-3.10227
P51956	131	NEK3	-0.631714	-0.647162
P53350	82	PLK1	-1.05175	-1.01706
P60891	235	PRPS1	-1.25673	-0.987715
P68400	158	CSNK2A1	1.09839	1.54472
Q13043	59	STK4	-1.00236	-0.811499
Q13233	1371	MAP3K1	-1.07553	-0.680003
Q13418	341	ILK	-1.31416	-0.88291
Q15208	118	STK38	1.03705	1.00699
Q96BR1	191	SGK3	-0.735658	-1.30205
Q96GX5	48	MASTL	-0.697303	-0.646285
Q96GX5	62	MASTL	-0.993217	-1.14242
Q96RG2	314	PASK	1.69641	1.09402
